# Supplementary material for: Effect of the molecular weight of water-soluble chitosan on its fat-/cholesterol-binding capacities and inhibitory activities to pancreatic lipase
Source: PeerJ. 2017 May 3;5:e3279. doi: 10.7717/peerj.3279 (PMC5419207; doi:10.7717/peerj.3279)
Supplement: Data S1 [file peerj-05-3279-s001.zip]

Archive with 17 entries (13 files):
- raw data/
- raw data/raw data of Fig. 1ú1⁄44ú1⁄45ú1⁄49ú1⁄410ú1⁄411.docx
- raw data/raw data of Fig.2/
- raw data/raw data of Fig.2/raw data of Fig.2A.CSV
- raw data/raw data of Fig.2/raw data of Fig.2B.CSV
- raw data/raw data of Fig.2/raw data of Fig.2C.CSV
- raw data/raw data of Fig.2/raw data of Fig.2D.CSV
- raw data/raw data of Fig.2/raw data of Fig.2E.CSV
- raw data/raw data of Fig.3.opj
- raw data/raw data of Fig.7/
- raw data/raw data of Fig.7/raw data of  Fig.7a.CSV
- raw data/raw data of Fig.7/raw data of  Fig.7b.CSV
- raw data/raw data of Fig.7/raw data of  Fig.7c.CSV
- raw data/raw data of Fig.8/
- raw data/raw data of Fig.8/raw data of  Fig.8a.CSV
- raw data/raw data of Fig.8/raw data of  Fig.8b.CSV
- raw data/raw data of Fig.8/raw data of  Fig.8c.CSV
