# Supplementary material for: Effect of the molecular weight of water-soluble chitosan on its fat-/cholesterol-binding capacities and inhibitory activities to pancreatic lipase
Source: PeerJ. 2017 May 3;5:e3279. doi: 10.7717/peerj.3279 (PMC5419207; doi:10.7717/peerj.3279)
Supplement: Data S1 [file peerj-05-3279-s001.zip › raw data/raw data of Fig.2/raw data of Fig.2A.CSV]

0	4238.49
0.00720004608029492	4238.32
0.0144000921605899	4238.15
0.0216001382408848	4237.98
0.0288001843211797	4237.87
0.0360002304014746	4237.81
0.0432002764817695	4237.81
0.0504003225620644	4237.81
0.0576003686423593	4237.76
0.0648004147226543	4237.7
0.0720004608029492	4237.7
0.0792005068832441	4237.59
0.086400552963539	4237.53
0.0936005990438339	4237.42
0.100800645124129	4237.25
0.108000691204424	4237.14
0.115200737284719	4236.97
0.122400783365014	4236.8
0.129600829445309	4236.58
0.136800875525604	4236.41
0.144000921605899	4236.13
0.151200967686193	4235.96
0.158401013766488	4235.73
0.165601059846783	4235.56
0.172801105927078	4235.4
0.180001152007373	4235.28
0.187201198087668	4235.28
0.194401244167963	4235.28
0.201601290248258	4235.23
0.208801336328553	4235.17
0.216001382408848	4235.11
0.223201428489143	4235
0.230401474569437	4234.83
0.237601520649732	4234.67
0.244801566730027	4234.5
0.252001612810322	4234.27
0.259201658890617	4234.1
0.266401704970912	4233.99
0.273601751051207	4233.82
0.280801797131502	4233.71
0.288001843211797	4233.71
0.295201889292092	4233.6
0.302401935372387	4233.6
0.309601981452682	4233.6
0.316802027532976	4233.6
0.324002073613271	4233.6
0.331202119693566	4233.54
0.338402165773861	4233.43
0.345602211854156	4233.37
0.352802257934451	4233.2
0.360002304014746	4232.98
0.367202350095041	4232.7
0.374402396175336	4232.42
0.381602442255631	4232.14
0.388802488335926	4231.86
0.39600253441622	4231.52
0.403202580496515	4231.29
0.41040262657681	4231.07
0.417602672657105	4230.84
0.4248027187374	4230.73
0.432002764817695	4230.56
0.43920281089799	4230.51
0.446402856978285	4230.51
0.45360290305858	4230.51
0.460802949138875	4230.62
0.46800299521917	4230.73
0.475203041299465	4230.96
0.482403087379759	4231.18
0.489603133460054	4231.35
0.496803179540349	4231.46
0.504003225620644	4231.63
0.511203271700939	4231.69
0.518403317781234	4231.63
0.525603363861529	4231.63
0.532803409941824	4231.46
0.540003456022119	4231.41
0.547203502102414	4231.24
0.554403548182709	4231.18
0.561603594263004	4231.12
0.568803640343299	4231.18
0.576003686423593	4231.29
0.583203732503888	4231.41
0.590403778584183	4231.57
0.597603824664478	4231.74
0.604803870744773	4231.91
0.612003916825068	4232.08
0.619203962905363	4232.19
0.626404008985658	4232.25
0.633604055065953	4232.42
0.640804101146248	4232.47
0.648004147226543	4232.64
0.655204193306837	4232.87
0.662404239387132	4233.15
0.669604285467427	4233.43
0.676804331547722	4233.82
0.684004377628017	4234.27
0.691204423708312	4234.72
0.698404469788607	4235.23
0.705604515868902	4235.62
0.712804561949197	4236.07
0.720004608029492	4236.52
0.727204654109787	4236.8
0.734404700190081	4237.19
0.741604746270376	4237.53
0.748804792350671	4237.87
0.756004838430966	4238.15
0.763204884511261	4238.49
0.770404930591556	4238.82
0.777604976671851	4239.1
0.784805022752146	4239.5
0.792005068832441	4239.84
0.799205114912736	4240.29
0.806405160993031	4240.68
0.813605207073326	4241.18
0.82080525315362	4241.75
0.828005299233915	4242.36
0.83520534531421	4243.04
0.842405391394505	4243.77
0.8496054374748	4244.61
0.856805483555095	4245.51
0.86400552963539	4246.41
0.871205575715685	4247.31
0.87840562179598	4248.38
0.885605667876275	4249.39
0.89280571395657	4250.46
0.900005760036865	4251.53
0.907205806117159	4252.59
0.914405852197454	4253.55
0.921605898277749	4254.62
0.928805944358044	4255.63
0.936005990438339	4256.58
0.943206036518634	4257.65
0.950406082598929	4258.77
0.957606128679224	4260.01
0.964806174759519	4261.36
0.972006220839814	4262.88
0.979206266920109	4264.39
0.986406313000403	4266.02
0.993606359080698	4267.77
1.000806405161	4269.45
1.00800645124129	4271.08
1.01520649732158	4272.6
1.02240654340188	4274.12
1.02960658948217	4275.52
1.03680663556247	4276.93
1.04400668164276	4278.22
1.05120672772306	4279.51
1.05840677380335	4280.81
1.06560681988365	4282.04
1.07280686596394	4283.33
1.08000691204424	4284.57
1.08720695812453	4285.86
1.09440700420483	4287.16
1.10160705028512	4288.39
1.10880709636542	4289.68
1.11600714244571	4290.98
1.12320718852601	4292.21
1.1304072346063	4293.51
1.1376072806866	4294.74
1.14480732676689	4295.98
1.15200737284719	4297.16
1.15920741892748	4298.23
1.16640746500778	4299.24
1.17360751108807	4300.19
1.18080755716837	4301.15
1.18800760324866	4302.05
1.19520764932896	4302.78
1.20240769540925	4303.62
1.20960774148955	4304.35
1.21680778756984	4305.03
1.22400783365014	4305.65
1.23120787973043	4306.15
1.23840792581073	4306.6
1.24560797189102	4306.94
1.25280801797132	4307.16
1.26000806405161	4307.39
1.26720811013191	4307.44
1.2744081562122	4307.56
1.2816082022925	4307.73
1.28880824837279	4307.84
1.29600829445309	4308.01
1.30320834053338	4308.12
1.31040838661368	4308.34
1.31760843269397	4308.51
1.32480847877427	4308.74
1.33200852485456	4308.91
1.33920857093486	4309.13
1.34640861701515	4309.24
1.35360866309545	4309.47
1.36080870917574	4309.58
1.36800875525604	4309.69
1.37520880133633	4309.75
1.38240884741663	4309.86
1.38960889349692	4309.86
1.39680893957722	4309.8
1.40400898565751	4309.58
1.41120903173781	4309.41
1.4184090778181	4309.07
1.4256091238984	4308.74
1.43280916997869	4308.23
1.44000921605899	4307.78
1.44720926213928	4307.22
1.45440930821957	4306.54
1.46160935429987	4305.98
1.46880940038016	4305.36
1.47600944646046	4304.75
1.48320949254075	4304.13
1.49040953862105	4303.51
1.49760958470134	4302.89
1.50480963078164	4302.27
1.51200967686193	4301.6
1.51920972294223	4300.98
1.52640976902252	4300.25
1.53360981510282	4299.46
1.54080986118311	4298.68
1.54800990726341	4297.83
1.5552099533437	4296.99
1.562409999424	4296.2
1.56961004550429	4295.42
1.57681009158459	4294.63
1.58401013766488	4293.9
1.59121018374518	4293.17
1.59841022982547	4292.44
1.60561027590577	4291.76
1.61281032198606	4291.03
1.62001036806636	4290.3
1.62721041414665	4289.52
1.63441046022695	4288.79
1.64161050630724	4288
1.64881055238754	4287.16
1.65601059846783	4286.37
1.66321064454813	4285.47
1.67041069062842	4284.63
1.67761073670872	4283.78
1.68481078278901	4282.88
1.69201082886931	4281.93
1.6992108749496	4280.97
1.7064109210299	4280.02
1.71361096711019	4279.01
1.72081101319049	4277.94
1.72801105927078	4276.93
1.73521110535108	4275.8
1.74241115143137	4274.79
1.74961119751167	4273.67
1.75681124359196	4272.6
1.76401128967226	4271.59
1.77121133575255	4270.63
1.77841138183285	4269.68
1.78561142791314	4268.78
1.79281147399344	4267.88
1.80001152007373	4267.04
1.80721156615403	4266.19
1.81441161223432	4265.41
1.82161165831462	4264.56
1.82881170439491	4263.78
1.83601175047521	4262.88
1.8432117965555	4261.92
1.8504118426358	4261.02
1.85761188871609	4260.07
1.86481193479638	4259
1.87201198087668	4257.99
1.87921202695697	4256.98
1.88641207303727	4255.96
1.89361211911756	4255.01
1.90081216519786	4254.11
1.90801221127815	4253.21
1.91521225735845	4252.37
1.92241230343874	4251.41
1.92961234951904	4250.57
1.93681239559933	4249.61
1.94401244167963	4248.66
1.95121248775992	4247.82
1.95841253384022	4246.92
1.96561257992051	4246.02
1.97281262600081	4245.23
1.9800126720811	4244.44
1.9872127181614	4243.66
1.99441276424169	4242.76
2.00161281032199	4241.97
2.00881285640228	4241.07
2.01601290248258	4240.17
2.02321294856287	4239.27
2.03041299464317	4238.37
2.03761304072346	4237.48
2.04481308680376	4236.63
2.05201313288405	4235.79
2.05921317896435	4234.95
2.06641322504464	4234.16
2.07361327112494	4233.32
2.08081331720523	4232.53
2.08801336328553	4231.8
2.09521340936582	4231.12
2.10241345544612	4230.51
2.10961350152641	4229.89
2.11681354760671	4229.38
2.124013593687	4228.93
2.1312136397673	4228.48
2.13841368584759	4228.03
2.14561373192789	4227.58
2.15281377800818	4227.13
2.16001382408848	4226.68
2.16721387016877	4226.18
2.17441391624907	4225.67
2.18161396232936	4225.22
2.18881400840966	4224.77
2.19601405448995	4224.27
2.20321410057025	4223.82
2.21041414665054	4223.31
2.21761419273084	4222.86
2.22481423881113	4222.36
2.23201428489143	4221.8
2.23921433097172	4221.29
2.24641437705202	4220.73
2.25361442313231	4220.22
2.2608144692126	4219.77
2.2680145152929	4219.27
2.27521456137319	4218.93
2.28241460745349	4218.59
2.28961465353378	4218.31
2.29681469961408	4218.03
2.30401474569437	4217.69
2.31121479177467	4217.41
2.31841483785496	4216.96
2.32561488393526	4216.46
2.33281493001555	4215.89
2.34001497609585	4215.33
2.34721502217614	4214.71
2.35441506825644	4214.1
2.36161511433673	4213.42
2.36881516041703	4212.86
2.37601520649732	4212.24
2.38321525257762	4211.62
2.39041529865791	4211.12
2.39761534473821	4210.61
2.4048153908185	4210.05
2.4120154368988	4209.6
2.41921548297909	4209.09
2.42641552905939	4208.7
2.43361557513968	4208.19
2.44081562121998	4207.69
2.44801566730027	4207.24
2.45521571338057	4206.68
2.46241575946086	4206.17
2.46961580554116	4205.67
2.47681585162145	4205.1
2.48401589770175	4204.6
2.49121594378204	4203.98
2.49841598986234	4203.42
2.50561603594263	4202.86
2.51281608202293	4202.24
2.52001612810322	4201.56
2.52721617418352	4201
2.53441622026381	4200.33
2.54161626634411	4199.65
2.5488163124244	4199.03
2.5560163585047	4198.42
2.56321640458499	4197.74
2.57041645066529	4197.07
2.57761649674558	4196.51
2.58481654282588	4195.94
2.59201658890617	4195.44
2.59921663498647	4194.88
2.60641668106676	4194.48
2.61361672714706	4193.98
2.62081677322735	4193.58
2.62801681930765	4193.13
2.63521686538794	4192.68
2.64241691146824	4192.18
2.64961695754853	4191.67
2.65681700362883	4191.17
2.66401704970912	4190.6
2.67121709578942	4190.04
2.67841714186971	4189.54
2.68561718795	4189.03
2.6928172340303	4188.52
2.70001728011059	4188.13
2.70721732619089	4187.57
2.71441737227118	4187.01
2.72161741835148	4186.45
2.72881746443177	4185.83
2.73601751051207	4185.1
2.74321755659236	4184.37
2.75041760267266	4183.64
2.75761764875295	4182.85
2.76481769483325	4182.06
2.77201774091354	4181.28
2.77921778699384	4180.43
2.78641783307413	4179.65
2.79361787915443	4178.91
2.80081792523472	4178.18
2.80801797131502	4177.51
2.81521801739531	4176.95
2.82241806347561	4176.39
2.8296181095559	4175.88
2.8368181556362	4175.37
2.84401820171649	4174.92
2.85121824779679	4174.47
2.85841829387708	4174.03
2.86561833995738	4173.58
2.87281838603767	4173.18
2.88001843211797	4172.73
2.88721847819826	4172.28
2.89441852427856	4171.89
2.90161857035885	4171.5
2.90881861643915	4171.05
2.91601866251944	4170.65
2.92321870859974	4170.2
2.93041875468003	4169.81
2.93761880076033	4169.3
2.94481884684062	4168.8
2.95201889292092	4168.24
2.95921893900121	4167.67
2.96641898508151	4167.11
2.9736190311618	4166.49
2.9808190772421	4165.93
2.98801912332239	4165.43
2.99521916940269	4165.03
3.00241921548298	4164.58
3.00961926156328	4164.25
3.01681930764357	4163.91
3.02401935372387	4163.57
3.03121939980416	4163.23
3.03841944588446	4162.95
3.04561949196475	4162.56
3.05281953804505	4162.22
3.06001958412534	4161.83
3.06721963020564	4161.44
3.07441967628593	4160.99
3.08161972236623	4160.54
3.08881976844652	4160.09
3.09601981452681	4159.64
3.10321986060711	4159.24
3.1104199066874	4158.74
3.1176199527677	4158.29
3.124819998848	4157.9
3.13202004492829	4157.39
3.13922009100858	4156.83
3.14642013708888	4156.32
3.15362018316917	4155.82
3.16082022924947	4155.2
3.16802027532976	4154.64
3.17522032141006	4154.19
3.18242036749035	4153.74
3.18962041357065	4153.29
3.19682045965094	4152.95
3.20402050573124	4152.67
3.21122055181153	4152.39
3.21842059789183	4152.22
3.22562064397212	4152.05
3.23282069005242	4151.94
3.24002073613271	4151.83
3.24722078221301	4151.77
3.2544208282933	4151.66
3.2616208743736	4151.49
3.26882092045389	4151.26
3.27602096653419	4151.1
3.28322101261448	4150.81
3.29042105869478	4150.53
3.29762110477507	4150.25
3.30482115085537	4149.92
3.31202119693566	4149.52
3.31922124301596	4149.24
3.32642128909625	4148.79
3.33362133517655	4148.4
3.34082138125684	4148
3.34802142733714	4147.56
3.35522147341743	4147.16
3.36242151949773	4146.77
3.36962156557802	4146.37
3.37682161165832	4145.98
3.38402165773861	4145.53
3.39122170381891	4145.14
3.3984217498992	4144.69
3.4056217959795	4144.24
3.41282184205979	4143.79
3.42002188814009	4143.28
3.42722193422038	4142.83
3.43442198030068	4142.5
3.44162202638097	4142.22
3.44882207246127	4141.94
3.45602211854156	4141.82
3.46322216462186	4141.71
3.47042221070215	4141.6
3.47762225678245	4141.49
3.48482230286274	4141.43
3.49202234894304	4141.32
3.49922239502333	4141.15
3.50642244110363	4140.98
3.51362248718392	4140.75
3.52082253326422	4140.42
3.52802257934451	4140.19
3.5352226254248	4139.86
3.5424226715051	4139.52
3.5496227175854	4139.18
3.55682276366569	4138.84
3.56402280974598	4138.45
3.57122285582628	4138.11
3.57842290190657	4137.72
3.58562294798687	4137.33
3.59282299406716	4136.88
3.60002304014746	4136.54
3.60722308622775	4136.09
3.61442313230805	4135.7
3.62162317838834	4135.3
3.62882322446864	4134.91
3.63602327054893	4134.52
3.64322331662923	4134.07
3.65042336270952	4133.67
3.65762340878982	4133.28
3.66482345487011	4132.94
3.67202350095041	4132.61
3.6792235470307	4132.32
3.686423593111	4132.04
3.69362363919129	4131.88
3.70082368527159	4131.76
3.70802373135188	4131.59
3.71522377743218	4131.48
3.72242382351247	4131.31
3.72962386959277	4131.14
3.73682391567306	4130.92
3.74402396175336	4130.7
3.75122400783365	4130.47
3.75842405391395	4130.19
3.76562409999424	4129.91
3.77282414607454	4129.74
3.78002419215483	4129.51
3.78722423823513	4129.35
3.79442428431542	4129.18
3.80162433039572	4128.95
3.80882437647601	4128.78
3.81602442255631	4128.56
3.8232244686366	4128.39
3.8304245147169	4128.17
3.83762456079719	4127.89
3.84482460687749	4127.6
3.85202465295778	4127.32
3.85922469903808	4127.04
3.86642474511837	4126.76
3.87362479119867	4126.48
3.88082483727896	4126.2
3.88802488335926	4125.97
3.89522492943955	4125.69
3.90242497551985	4125.47
3.90962502160014	4125.24
3.91682506768044	4125.08
3.92402511376073	4125.02
3.93122515984103	4124.96
3.93842520592132	4124.91
3.94562525200162	4124.91
3.95282529808191	4125.02
3.9600253441622	4125.08
3.9672253902425	4125.19
3.97442543632279	4125.3
3.98162548240309	4125.36
3.98882552848338	4125.47
3.99602557456368	4125.47
4.00322562064397	4125.41
4.01042566672427	4125.3
4.01762571280456	4125.13
4.02482575888486	4124.91
4.03202580496515	4124.63
4.03922585104545	4124.34
4.04642589712574	4124.06
4.05362594320604	4123.73
4.06082598928633	4123.45
4.06802603536663	4123.22
4.07522608144692	4123
4.08242612752722	4122.88
4.08962617360751	4122.88
4.09682621968781	4122.94
4.1040262657681	4123.05
4.1112263118484	4123.22
4.11842635792869	4123.33
4.12562640400899	4123.45
4.13282645008928	4123.5
4.14002649616958	4123.56
4.14722654224987	4123.5
4.15442658833017	4123.45
4.16162663441046	4123.33
4.16882668049076	4123.22
4.17602672657105	4123.16
4.18322677265135	4123.11
4.19042681873164	4123.05
4.19762686481194	4123.11
4.20482691089223	4123.22
4.21202695697253	4123.33
4.21922700305282	4123.56
4.22642704913312	4123.78
4.23362709521341	4124.06
4.24082714129371	4124.23
4.248027187374	4124.46
4.2552272334543	4124.63
4.26242727953459	4124.74
4.26962732561489	4124.85
4.27682737169518	4124.85
4.28402741777548	4124.85
4.29122746385577	4124.79
4.29842750993607	4124.74
4.30562755601636	4124.63
4.31282760209666	4124.51
4.32002764817695	4124.46
4.32722769425725	4124.4
4.33442774033754	4124.34
4.34162778641784	4124.4
4.34882783249813	4124.57
4.35602787857842	4124.74
4.36322792465872	4124.96
4.37042797073902	4125.24
4.37762801681931	4125.52
4.3848280628996	4125.86
4.3920281089799	4126.09
4.39922815506019	4126.26
4.40642820114049	4126.37
4.41362824722078	4126.42
4.42082829330108	4126.42
4.42802833938137	4126.42
4.43522838546167	4126.26
4.44242843154196	4126.14
4.44962847762226	4125.97
4.45682852370255	4125.69
4.46402856978285	4125.47
4.47122861586314	4125.24
4.47842866194344	4125.08
4.48562870802373	4124.85
4.49282875410403	4124.79
4.50002880018432	4124.74
4.50722884626462	4124.85
4.51442889234491	4125.02
4.52162893842521	4125.3
4.5288289845055	4125.64
4.5360290305858	4126.03
4.54322907666609	4126.42
4.55042912274639	4126.76
4.55762916882668	4127.04
4.56482921490698	4127.21
4.57202926098727	4127.27
4.57922930706757	4127.21
4.58642935314786	4127.04
4.59362939922816	4126.87
4.60082944530845	4126.59
4.60802949138875	4126.42
4.61522953746904	4126.31
4.62242958354934	4126.31
4.62962962962963	4126.26
4.63682967570993	4126.26
4.64402972179022	4126.31
4.65122976787052	4126.42
4.65842981395081	4126.48
4.66562986003111	4126.48
4.6728299061114	4126.54
4.6800299521917	4126.59
4.68722999827199	4126.7
4.69443004435229	4126.87
4.70163009043258	4127.04
4.70883013651288	4127.15
4.71603018259317	4127.32
4.72323022867347	4127.44
4.73043027475376	4127.49
4.73763032083405	4127.55
4.74483036691435	4127.49
4.75203041299465	4127.49
4.75923045907494	4127.44
4.76643050515524	4127.49
4.77363055123553	4127.6
4.78083059731582	4127.77
4.78803064339612	4127.94
4.79523068947642	4128.22
4.80243073555671	4128.5
4.809630781637	4128.73
4.8168308277173	4128.84
4.82403087379759	4128.95
4.83123091987789	4128.95
4.83843096595818	4128.95
4.84563101203848	4128.84
4.85283105811877	4128.73
4.86003110419907	4128.56
4.86723115027936	4128.5
4.87443119635966	4128.39
4.88163124243995	4128.33
4.88883128852025	4128.33
4.89603133460054	4128.39
4.90323138068084	4128.45
4.91043142676113	4128.45
4.91763147284143	4128.39
4.92483151892172	4128.33
4.93203156500202	4128.22
4.93923161108231	4128
4.94643165716261	4127.77
4.9536317032429	4127.49
4.9608317493232	4127.21
4.96803179540349	4126.99
4.97523184148379	4126.82
4.98243188756408	4126.59
4.98963193364438	4126.54
4.99683197972467	4126.42
5.00403202580497	4126.42
5.01123207188526	4126.42
5.01843211796556	4126.54
5.02563216404585	4126.59
5.03283221012615	4126.76
5.04003225620644	4126.93
5.04723230228674	4127.1
5.05443234836703	4127.27
5.06163239444733	4127.44
5.06883244052762	4127.66
5.07603248660792	4127.77
5.08323253268821	4127.89
5.09043257876851	4128
5.0976326248488	4128.05
5.1048326709291	4128.05
5.11203271700939	4128
5.11923276308969	4127.94
5.12643280916998	4127.89
5.13363285525028	4127.77
5.14083290133057	4127.66
5.14803294741087	4127.66
5.15523299349116	4127.66
5.16243303957145	4127.66
5.16963308565175	4127.77
5.17683313173205	4127.89
5.18403317781234	4128.05
5.19123322389264	4128.22
5.19843326997293	4128.33
5.20563331605322	4128.39
5.21283336213352	4128.5
5.22003340821382	4128.56
5.22723345429411	4128.5
5.23443350037441	4128.5
5.2416335464547	4128.5
5.24883359253499	4128.5
5.25603363861529	4128.56
5.26323368469558	4128.67
5.27043373077588	4128.84
5.27763377685618	4129.07
5.28483382293647	4129.29
5.29203386901676	4129.46
5.29923391509706	4129.63
5.30643396117735	4129.68
5.31363400725765	4129.68
5.32083405333794	4129.63
5.32803409941824	4129.51
5.33523414549853	4129.4
5.34243419157883	4129.23
5.34963423765912	4129.18
5.35683428373942	4129.07
5.36403432981971	4129.07
5.37123437590001	4129.07
5.3784344219803	4129.18
5.3856344680606	4129.29
5.39283451414089	4129.51
5.40003456022119	4129.63
5.40723460630148	4129.85
5.41443465238178	4130.02
5.42163469846207	4130.19
5.42883474454237	4130.36
5.43603479062266	4130.47
5.44323483670296	4130.53
5.45043488278325	4130.58
5.45763492886355	4130.64
5.46483497494384	4130.7
5.47203502102414	4130.75
5.47923506710443	4130.86
5.48643511318473	4130.86
5.49363515926502	4130.92
5.50083520534532	4130.98
5.50803525142561	4130.98
5.51523529750591	4131.03
5.5224353435862	4131.03
5.5296353896665	4131.09
5.53683543574679	4131.2
5.54403548182709	4131.31
5.55123552790738	4131.37
5.55843557398768	4131.48
5.56563562006797	4131.71
5.57283566614827	4131.82
5.58003571222856	4131.99
5.58723575830886	4132.16
5.59443580438915	4132.32
5.60163585046945	4132.55
5.60883589654974	4132.72
5.61603594263004	4133
5.62323598871033	4133.28
5.63043603479063	4133.51
5.63763608087092	4133.73
5.64483612695122	4133.95
5.65203617303151	4134.12
5.65923621911181	4134.18
5.6664362651921	4134.24
5.67363631127239	4134.29
5.68083635735269	4134.18
5.68803640343298	4134.12
5.69523644951328	4134.07
5.70243649559358	4134.07
5.70963654167387	4134.12
5.71683658775416	4134.18
5.72403663383446	4134.4
5.73123667991475	4134.69
5.73843672599505	4135.08
5.74563677207534	4135.42
5.75283681815564	4135.75
5.76003686423593	4136.09
5.76723691031623	4136.32
5.77443695639652	4136.48
5.78163700247682	4136.6
5.78883704855711	4136.54
5.79603709463741	4136.48
5.8032371407177	4136.37
5.810437186798	4136.26
5.81763723287829	4136.09
5.82483727895859	4135.98
5.83203732503888	4135.81
5.83923737111918	4135.7
5.84643741719947	4135.58
5.85363746327977	4135.42
5.86083750936006	4135.25
5.86803755544036	4135.08
5.87523760152065	4134.91
5.88243764760095	4134.74
5.88963769368124	4134.63
5.89683773976154	4134.52
5.90403778584183	4134.46
5.91123783192213	4134.4
5.91843787800242	4134.46
5.92563792408272	4134.57
5.93283797016301	4134.63
5.94003801624331	4134.8
5.9472380623236	4134.97
5.9544381084039	4135.08
5.96163815448419	4135.13
5.96883820056449	4135.19
5.97603824664478	4135.19
5.98323829272508	4135.08
5.99043833880537	4134.91
5.99763838488567	4134.74
6.00483843096596	4134.57
6.01203847704626	4134.29
6.01923852312655	4134.07
6.02643856920685	4133.84
6.03363861528714	4133.62
6.04083866136743	4133.39
6.04803870744773	4133.22
6.05523875352803	4133.06
6.06243879960832	4133
6.06963884568862	4132.83
6.07683889176891	4132.72
6.0840389378492	4132.66
6.0912389839295	4132.61
6.09843903000979	4132.61
6.10563907609009	4132.49
6.11283912217038	4132.49
6.12003916825068	4132.49
6.12723921433097	4132.49
6.13443926041127	4132.44
6.14163930649156	4132.27
6.14883935257186	4132.16
6.15603939865215	4131.99
6.16323944473245	4131.82
6.17043949081274	4131.65
6.17763953689304	4131.48
6.18483958297333	4131.31
6.19203962905363	4131.31
6.19923967513392	4131.26
6.20643972121422	4131.2
6.21363976729451	4131.26
6.22083981337481	4131.26
6.2280398594551	4131.26
6.2352399055354	4131.26
6.24243995161569	4131.26
6.24963999769599	4131.26
6.25684004377628	4131.31
6.26404008985658	4131.37
6.27124013593687	4131.48
6.27844018201717	4131.59
6.28564022809746	4131.71
6.29284027417776	4131.88
6.30004032025805	4131.93
6.30724036633835	4131.93
6.31444041241864	4131.88
6.32164045849894	4131.76
6.32884050457923	4131.54
6.33604055065953	4131.37
6.34324059673982	4131.03
6.35044064282012	4130.75
6.35764068890041	4130.53
6.36484073498071	4130.25
6.372040781061	4130.02
6.3792408271413	4129.8
6.38644087322159	4129.51
6.39364091930189	4129.35
6.40084096538218	4129.18
6.40804101146248	4129.01
6.41524105754277	4128.95
6.42244110362307	4128.78
6.42964114970336	4128.67
6.43684119578366	4128.56
6.44404124186395	4128.33
6.45124128794425	4128.17
6.45844133402454	4128
6.46564138010484	4127.83
6.47284142618513	4127.72
6.48004147226543	4127.55
6.48724151834572	4127.38
6.49444156442601	4127.32
6.50164161050631	4127.21
6.50884165658661	4127.1
6.5160417026669	4127.04
6.52324174874719	4126.93
6.53044179482749	4126.87
6.53764184090778	4126.7
6.54484188698808	4126.59
6.55204193306837	4126.54
6.55924197914867	4126.42
6.56644202522896	4126.37
6.57364207130926	4126.31
6.58084211738955	4126.26
6.58804216346985	4126.26
6.59524220955014	4126.2
6.60244225563044	4126.26
6.60964230171073	4126.2
6.61684234779103	4126.2
6.62404239387132	4126.14
6.63124243995162	4126.14
6.63844248603191	4126.09
6.64564253211221	4126.03
6.6528425781925	4126.03
6.6600426242728	4125.97
6.66724267035309	4125.86
6.67444271643339	4125.75
6.68164276251368	4125.69
6.68884280859398	4125.64
6.69604285467427	4125.58
6.70324290075457	4125.52
6.71044294683486	4125.58
6.71764299291516	4125.58
6.72484303899545	4125.64
6.73204308507575	4125.64
6.73924313115604	4125.69
6.74644317723634	4125.69
6.75364322331663	4125.69
6.76084326939693	4125.69
6.76804331547722	4125.58
6.77524336155752	4125.47
6.78244340763781	4125.3
6.78964345371811	4125.13
6.7968434997984	4124.96
6.8040435458787	4124.79
6.81124359195899	4124.63
6.81844363803929	4124.57
6.82564368411958	4124.46
6.83284373019988	4124.46
6.84004377628017	4124.34
6.84724382236047	4124.34
6.85444386844076	4124.29
6.86164391452106	4124.18
6.86884396060135	4124.06
6.87604400668165	4124.01
6.88324405276194	4123.84
6.89044409884223	4123.73
6.89764414492253	4123.56
6.90484419100283	4123.56
6.91204423708312	4123.45
6.91924428316341	4123.39
6.92644432924371	4123.45
6.933644375324	4123.45
6.9408444214043	4123.56
6.94804446748459	4123.67
6.95524451356489	4123.84
6.96244455964518	4123.89
6.96964460572548	4124.06
6.97684465180577	4124.12
6.98404469788607	4124.12
6.99124474396636	4124.06
6.99844479004666	4123.95
7.00564483612695	4123.73
7.01284488220725	4123.56
7.02004492828754	4123.33
7.02724497436784	4123.22
7.03444502044813	4123.05
7.04164506652843	4123
7.04884511260872	4123.05
7.05604515868902	4123.05
7.06324520476931	4123.16
7.07044525084961	4123.22
7.0776452969299	4123.22
7.0848453430102	4123.22
7.09204538909049	4123.11
7.09924543517079	4123
7.10644548125108	4122.88
7.11364552733138	4122.77
7.12084557341167	4122.66
7.12804561949197	4122.55
7.13524566557226	4122.38
7.14244571165256	4122.27
7.14964575773285	4122.1
7.15684580381315	4121.93
7.16404584989344	4121.82
7.17124589597374	4121.59
7.17844594205403	4121.37
7.18564598813433	4121.14
7.19284603421462	4120.86
7.20004608029492	4120.69
7.20724612637521	4120.52
7.21444617245551	4120.35
7.2216462185358	4120.13
7.2288462646161	4120.07
7.23604631069639	4119.9
7.24324635677669	4119.85
7.25044640285698	4119.74
7.25764644893728	4119.62
7.26484649501757	4119.46
7.27204654109787	4119.34
7.27924658717816	4119.12
7.28644663325845	4118.95
7.29364667933875	4118.67
7.30084672541905	4118.5
7.30804677149934	4118.27
7.31524681757964	4118.05
7.32244686365993	4117.88
7.32964690974022	4117.83
7.33684695582052	4117.71
7.34404700190081	4117.66
7.35124704798111	4117.66
7.35844709406141	4117.6
7.3656471401417	4117.6
7.37284718622199	4117.49
7.38004723230229	4117.43
7.38724727838258	4117.26
7.39444732446288	4117.09
7.40164737054317	4116.93
7.40884741662347	4116.65
7.41604746270376	4116.42
7.42324750878406	4116.2
7.43044755486435	4115.97
7.43764760094465	4115.86
7.44484764702494	4115.8
7.45204769310524	4115.8
7.45924773918553	4115.8
7.46644778526583	4115.97
7.47364783134612	4116.08
7.48084787742642	4116.2
7.48804792350671	4116.42
7.49524796958701	4116.48
7.5024480156673	4116.53
7.5096480617476	4116.53
7.51684810782789	4116.48
7.52404815390819	4116.36
7.53124819998848	4116.2
7.53844824606878	4116.03
7.54564829214907	4115.8
7.55284833822937	4115.63
7.56004838430966	4115.41
7.56724843038996	4115.24
7.57444847647025	4115.07
7.58164852255055	4114.9
7.58884856863084	4114.68
7.59604861471114	4114.57
7.60324866079143	4114.45
7.61044870687173	4114.34
7.61764875295202	4114.28
7.62484879903232	4114.17
7.63204884511261	4114.12
7.63924889119291	4114.06
7.6464489372732	4114
7.6536489833535	4113.95
7.66084902943379	4113.89
7.66804907551409	4113.78
7.67524912159438	4113.67
7.68244916767468	4113.55
7.68964921375497	4113.44
7.69684925983527	4113.33
7.70404930591556	4113.27
7.71124935199586	4113.22
7.71844939807615	4113.22
7.72564944415645	4113.27
7.73284949023674	4113.33
7.74004953631704	4113.5
7.74724958239733	4113.61
7.75444962847763	4113.72
7.76164967455792	4113.84
7.76884972063821	4113.95
7.77604976671851	4114.06
7.78324981279881	4114.12
7.7904498588791	4114.23
7.79764990495939	4114.4
7.80484995103969	4114.57
7.81204999711998	4114.79
7.81925004320028	4115.02
7.82645008928057	4115.3
7.83365013536087	4115.52
7.84085018144116	4115.75
7.84805022752146	4115.91
7.85525027360175	4116.08
7.86245031968205	4116.2
7.86965036576234	4116.25
7.87685041184264	4116.25
7.88405045792293	4116.31
7.89125050400323	4116.31
7.89845055008352	4116.36
7.90565059616382	4116.42
7.91285064224411	4116.53
7.92005068832441	4116.76
7.9272507344047	4117.04
7.934450780485	4117.43
7.94165082656529	4117.83
7.94885087264559	4118.27
7.95605091872588	4118.72
7.96325096480618	4119.12
7.97045101088647	4119.51
7.97765105696677	4119.79
7.98485110304706	4120.07
7.99205114912736	4120.24
7.99925119520765	4120.41
8.00645124128795	4120.52
8.01365128736824	4120.64
8.02085133344854	4120.75
8.02805137952883	4120.92
8.03525142560913	4121.14
8.04245147168942	4121.42
8.04965151776972	4121.7
8.05685156385001	4121.98
8.0640516099303	4122.38
8.0712516560106	4122.71
8.0784517020909	4123.05
8.08565174817119	4123.39
8.09285179425149	4123.67
8.10005184033178	4124.01
8.10725188641207	4124.34
8.11445193249237	4124.68
8.12165197857266	4125.13
8.12885202465296	4125.58
8.13605207073326	4126.09
8.14325211681355	4126.7
8.15045216289384	4127.32
8.15765220897414	4128
8.16485225505443	4128.73
8.17205230113473	4129.4
8.17925234721503	4130.13
8.18645239329532	4130.92
8.19365243937561	4131.71
8.20085248545591	4132.61
8.2080525315362	4133.45
8.2152525776165	4134.4
8.22245262369679	4135.42
8.22965266977709	4136.48
8.23685271585738	4137.5
8.24405276193768	4138.68
8.25125280801797	4139.86
8.25845285409827	4141.04
8.26565290017856	4142.27
8.27285294625886	4143.62
8.28005299233915	4144.91
8.28725303841945	4146.26
8.29445308449974	4147.61
8.30165313058004	4148.96
8.30885317666033	4150.31
8.31605322274063	4151.66
8.32325326882092	4153.01
8.33045331490122	4154.41
8.33765336098151	4155.87
8.34485340706181	4157.39
8.3520534531421	4159.02
8.3592534992224	4160.82
8.36645354530269	4162.79
8.37365359138299	4164.86
8.38085363746328	4167.06
8.38805368354358	4169.47
8.39525372962387	4171.95
8.40245377570417	4174.53
8.40965382178446	4177.23
8.41685386786476	4180.04
8.42405391394505	4182.9
8.43125396002535	4185.83
8.43845400610564	4188.75
8.44565405218594	4191.84
8.45285409826623	4194.99
8.46005414434653	4198.3
8.46725419042682	4201.62
8.47445423650712	4205.22
8.48165428258741	4208.81
8.48885432866771	4212.58
8.496054374748	4216.46
8.5032544208283	4220.45
8.51045446690859	4224.44
8.51765451298889	4228.6
8.52485455906918	4232.87
8.53205460514948	4237.25
8.53925465122977	4241.8
8.54645469731007	4246.52
8.55365474339036	4251.36
8.56085478947066	4256.36
8.56805483555095	4261.47
8.57525488163125	4266.76
8.58245492771154	4272.21
8.58965497379184	4277.83
8.59685501987213	4283.62
8.60405506595242	4289.57
8.61125511203272	4295.75
8.61845515811302	4302.05
8.62565520419331	4308.57
8.63285525027361	4315.26
8.6400552963539	4322
8.64725534243419	4328.91
8.65445538851449	4335.94
8.66165543459479	4343.02
8.66885548067508	4350.21
8.67605552675538	4357.52
8.68325557283567	4364.94
8.69045561891596	4372.58
8.69765566499626	4380.39
8.70485571107655	4388.43
8.71205575715685	4396.69
8.71925580323715	4405.18
8.72645584931744	4413.89
8.73365589539773	4422.88
8.74085594147803	4432.1
8.74805598755832	4441.54
8.75525603363862	4451.26
8.76245607971891	4461.32
8.76965612579921	4471.6
8.7768561718795	4482.23
8.7840562179598	4493.02
8.79125626404009	4504.2
8.79845631012039	4515.61
8.80565635620068	4527.19
8.81285640228098	4539.04
8.82005644836127	4551.18
8.82725649444157	4563.55
8.83445654052186	4576.08
8.84165658660216	4588.84
8.84885663268245	4601.82
8.85605667876275	4614.97
8.86325672484304	4628.29
8.87045677092334	4641.78
8.87765681700363	4655.55
8.88485686308393	4669.43
8.89205690916422	4683.59
8.89925695524452	4698.03
8.90645700132481	4712.76
8.9136570474051	4727.82
8.9208570934854	4743.28
8.9280571395657	4759.01
8.93525718564599	4775.08
8.94245723172629	4791.49
8.94965727780658	4808.24
8.95685732388687	4825.33
8.96405736996717	4842.75
8.97125741604746	4860.45
8.97845746212776	4878.38
8.98565750820806	4896.59
8.99285755428835	4915.08
9.00005760036864	4933.79
9.00725764644894	4952.79
9.01445769252923	4972.01
9.02165773860953	4991.51
9.02885778468983	5011.24
9.03605783077012	5031.19
9.04325787685041	5051.53
9.05045792293071	5072.1
9.057657969011	5092.95
9.0648580150913	5114.2
9.07205806117159	5135.66
9.07925810725189	5157.53
9.08645815333218	5179.61
9.09365819941248	5202.15
9.10085824549277	5224.91
9.10805829157307	5248.01
9.11525833765336	5271.44
9.12245838373366	5295.1
9.12965842981395	5319.04
9.13685847589425	5343.32
9.14405852197454	5367.83
9.15125856805484	5392.61
9.15845861413513	5417.68
9.16565866021543	5443.08
9.17285870629572	5468.76
9.18005875237602	5494.73
9.18725879845631	5521.08
9.19445884453661	5547.72
9.2016588906169	5574.64
9.2088589366972	5602.01
9.21605898277749	5629.66
9.22325902885779	5657.59
9.23045907493808	5685.92
9.23765912101838	5714.52
9.24485916709867	5743.47
9.25205921317897	5772.75
9.25925925925926	5802.36
9.26645930533956	5832.21
9.27365935141985	5862.33
9.28085939750015	5892.79
9.28805944358044	5923.53
9.29525948966074	5954.5
9.30245953574103	5985.74
9.30965958182133	6017.22
9.31685962790162	6049.03
9.32405967398192	6080.95
9.33125972006221	6113.15
9.3384597661425	6145.47
9.3456598122228	6178.12
9.3528598583031	6210.94
9.36005990438339	6244.04
9.36725995046369	6277.48
9.37445999654398	6311.26
9.38166004262427	6345.37
9.38886008870457	6379.93
9.39606013478486	6414.89
9.40326018086516	6450.18
9.41046022694546	6485.87
9.41766027302575	6521.84
9.42486031910604	6558.2
9.43206036518634	6594.78
9.43926041126663	6631.6
9.44646045734693	6668.63
9.45366050342722	6705.84
9.46086054950752	6743.26
9.46806059558781	6780.81
9.47526064166811	6818.57
9.4824606877484	6856.45
9.4896607338287	6894.55
9.49686077990899	6932.71
9.50406082598929	6971.16
9.51126087206958	7009.71
9.51846091814988	7048.49
9.52566096423017	7087.43
9.53286101031047	7126.55
9.54006105639076	7165.89
9.54726110247106	7205.4
9.55446114855135	7245.24
9.56166119463165	7285.2
9.56886124071194	7325.5
9.57606128679224	7366.02
9.58326133287253	7406.76
9.59046137895283	7447.79
9.59766142503312	7488.93
9.60486147111342	7530.35
9.61206151719371	7571.93
9.61926156327401	7613.69
9.6264616093543	7655.56
9.6336616554346	7697.71
9.64086170151489	7739.92
9.64806174759519	7782.35
9.65526179367548	7824.95
9.66246183975578	7867.66
9.66966188583607	7910.48
9.67686193191637	7953.48
9.68406197799666	7996.64
9.69126202407696	8039.91
9.69846207015725	8083.3
9.70566211623755	8126.74
9.71286216231784	8170.29
9.72006220839814	8214.02000000001
9.72726225447843	8257.8
9.73446230055873	8301.8
9.74166234663902	8345.81
9.74886239271932	8389.98
9.75606243879961	8434.15
9.7632624848799	8478.38
9.7704625309602	8522.61
9.7776625770405	8566.73
9.78486262312079	8610.85
9.79206266920109	8654.91
9.79926271528138	8698.91
9.80646276136167	8742.92
9.81366280744197	8786.92
9.82086285352227	8830.93
9.82806289960256	8874.93
9.83526294568286	8918.99
9.84246299176315	8963
9.84966303784344	9007
9.85686308392374	9050.95
9.86406313000404	9094.67
9.87126317608433	9138.4
9.87846322216462	9181.84
9.88566326824492	9225.11
9.89286331432521	9268.16
9.90006336040551	9311.04
9.90726340648581	9353.81
9.9144634525661	9396.47
9.92166349864639	9439.01
9.92886354472669	9481.5
9.93606359080698	9523.93
9.94326363688728	9566.19
9.95046368296758	9608.34
9.95766372904787	9650.27
9.96486377512816	9691.97
9.97206382120846	9733.39
9.97926386728875	9774.52
9.98646391336905	9815.38
9.99366395944934	9855.9
10.0008640055297	9896.14
10.00806405161	9936.16
10.0152640976902	9975.83
10.0224641437705	10015.23
10.0296641898508	10054.23
10.0368642359311	10093.07
10.0440642820114	10131.56
10.0512643280917	10169.78
10.058464374172	10207.77
10.0656644202523	10245.48
10.0728644663326	10282.91
10.0800645124129	10320.11
10.0872645584932	10357.09
10.0944646045735	10393.85
10.1016646506538	10430.38
10.1088646967341	10466.68
10.1160647428144	10502.82
10.1232647888947	10538.68
10.130464834975	10574.25
10.1376648810553	10609.71
10.1448649271356	10644.84
10.1520649732158	10679.68
10.1592650192961	10714.19
10.1664650653764	10748.3
10.1736651114567	10781.97
10.180865157537	10815.18
10.1880652036173	10847.78
10.1952652496976	10879.87
10.2024652957779	10911.34
10.2096653418582	10942.14
10.2168653879385	10972.31
10.2240654340188	11001.82
10.2312654800991	11030.54
10.2384655261794	11058.53
10.2456655722597	11085.67
10.25286561834	11112.14
10.2600656644203	11137.77
10.2672657105006	11162.83
10.2744657565809	11187.17
10.2816658026612	11211
10.2888658487415	11234.26
10.2960658948217	11257.08
10.303265940902	11279.39
10.3104659869823	11301.25
10.3176660330626	11322.5
10.3248660791429	11343.23
10.3320661252232	11363.24
10.3392661713035	11382.63
10.3464662173838	11401.35
10.3536662634641	11419.27
10.3608663095444	11436.53
10.3680663556247	11453.05
10.375266401705	11468.9
10.3824664477853	11484.02
10.3896664938656	11498.4
10.3968665399459	11512.23
10.4040665860262	11525.43
10.4112666321065	11537.97
10.4184666781868	11549.94
10.4256667242671	11561.35
10.4328667703474	11572.25
10.4400668164276	11582.65
10.4472668625079	11592.54
10.4544669085882	11601.92
10.4616669546685	11610.8
10.4688670007488	11619.18
10.4760670468291	11626.99
10.4832670929094	11634.24
10.4904671389897	11640.98
10.49766718507	11647
10.5048672311503	11652.5
10.5120672772306	11657.34
10.5192673233109	11661.55
10.5264673693912	11664.98
10.5336674154715	11667.79
10.5408674615518	11669.93
10.5480675076321	11671.33
10.5552675537124	11671.95
10.5624675997927	11671.95
10.569667645873	11671.22
10.5768676919533	11669.76
10.5840677380335	11667.56
10.5912677841138	11664.64
10.5984678301941	11661.05
10.6056678762744	11656.61
10.6128679223547	11651.49
10.620067968435	11645.53
10.6272680145153	11638.85
10.6344680605956	11631.48
10.6416681066759	11623.28
10.6488681527562	11614.4
10.6560681988365	11604.9
10.6632682449168	11594.67
10.6704682909971	11583.88
10.6776683370774	11572.47
10.6848683831577	11560.56
10.692068429238	11548.2
10.6992684753183	11535.33
10.7064685213986	11521.95
10.7136685674789	11508.13
10.7208686135592	11493.85
10.7280686596394	11479.07
10.7352687057197	11463.84
10.7424687518	11448.05
10.7496687978803	11431.64
10.7568688439606	11414.72
10.7640688900409	11397.19
10.7712689361212	11379.15
10.7784689822015	11360.6
10.7856690282818	11341.6
10.7928690743621	11322.22
10.8000691204424	11302.49
10.8072691665227	11282.37
10.814469212603	11262.08
10.8216692586833	11241.51
10.8288693047636	11220.66
10.8360693508439	11199.47
10.8432693969242	11177.95
10.8504694430045	11155.98
10.8576694890848	11133.61
10.864869535165	11110.74
10.8720695812453	11087.36
10.8792696273256	11063.53
10.8864696734059	11039.19
10.8936697194862	11014.52
10.9008697655665	10989.57
10.9080698116468	10964.28
10.9152698577271	10938.76
10.9224699038074	10913.02
10.9296699498877	10887.06
10.936869995968	10860.81
10.9440700420483	10834.29
10.9512700881286	10807.37
10.9584701342089	10780.17
10.9656701802892	10752.57
10.9728702263695	10724.7
10.9800702724498	10696.54
10.9872703185301	10668.1
10.9944703646104	10639.44
11.0016704106907	10610.67
11.0088704567709	10581.72
11.0160705028512	10552.56
11.0232705489315	10523.33
11.0304705950118	10493.88
11.0376706410921	10464.32
11.0448706871724	10434.65
11.0520707332527	10404.86
11.059270779333	10375.02
11.0664708254133	10345.12
11.0736708714936	10315.17
11.0808709175739	10285.27
11.0880709636542	10255.31
11.0952710097345	10225.36
11.1024710558148	10195.24
11.1096711018951	10165.11
11.1168711479754	10134.82
11.1240711940557	10104.31
11.131271240136	10073.68
11.1384712862163	10042.71
11.1456713322966	10011.41
11.1528713783768	9979.71
11.1600714244571	9947.62
11.1672714705374	9915.08
11.1744715166177	9881.98
11.181671562698	9848.54
11.1888716087783	9814.48
11.1960716548586	9779.98
11.2032717009389	9745.02
11.2104717470192	9709.61000000001
11.2176717930995	9673.87
11.2248718391798	9637.73
11.2320718852601	9601.37
11.2392719313404	9564.9
11.2464719774207	9528.42
11.253672023501	9492.01
11.2608720695813	9455.76000000001
11.2680721156616	9419.73
11.2752721617419	9384.05
11.2824722078222	9348.7
11.2896722539024	9313.57
11.2968722999827	9278.73
11.304072346063	9244.16
11.3112723921433	9209.77
11.3184724382236	9175.66
11.3256724843039	9141.77
11.3328725303842	9108.1
11.3400725764645	9074.78
11.3472726225448	9041.73
11.3544726686251	9009.08
11.3616727147054	8976.71
11.3688727607857	8944.67
11.376072806866	8913.03
11.3832728529463	8881.62
11.3904728990266	8850.65
11.3976729451069	8819.97
11.4048729911872	8789.62
11.4120730372675	8759.66
11.4192730833478	8730.05
11.4264731294281	8700.82
11.4336731755083	8671.94
11.4408732215886	8643.33
11.4480732676689	8614.95000000001
11.4552733137492	8586.74
11.4624733598295	8558.69
11.4696734059098	8530.76
11.4768734519901	8502.89
11.4840734980704	8475.12
11.4912735441507	8447.36
11.498473590231	8419.65
11.5056736363113	8392
11.5128736823916	8364.3
11.5200737284719	8336.65
11.5272737745522	8308.88
11.5344738206325	8281.07
11.5416738667128	8253.25
11.5488739127931	8225.31
11.5560739588734	8197.44
11.5632740049537	8169.51
11.5704740510339	8141.46
11.5776740971142	8113.31
11.5848741431945	8085.15
11.5920741892748	8056.77
11.5992742353551	8028.28
11.6064742814354	7999.56
11.6136743275157	7970.62
11.620874373596	7941.56
11.6280744196763	7912.28
11.6352744657566	7882.89
11.6424745118369	7853.5
11.6496745579172	7824.1
11.6568746039975	7794.71
11.6640746500778	7765.54
11.6712746961581	7736.43
11.6784747422384	7707.43
11.6856747883187	7678.77
11.692874834399	7650.22
11.7000748804793	7621.9
11.7072749265596	7593.85
11.7144749726398	7566.14
11.7216750187201	7538.66
11.7288750648004	7511.46
11.7360751108807	7484.6
11.743275156961	7458.07
11.7504752030413	7431.77
11.7576752491216	7405.69
11.7648752952019	7379.84
11.7720753412822	7354.27
11.7792753873625	7328.92
11.7864754334428	7303.69
11.7936754795231	7278.79
11.8008755256034	7254.01
11.8080755716837	7229.56
11.815275617764	7205.28
11.8224756638443	7181.12
11.8296757099246	7157.01
11.8368757560049	7132.9
11.8440758020852	7108.73
11.8512758481655	7084.29
11.8584758942457	7059.67
11.865675940326	7034.77
11.8728759864063	7009.65
11.8800760324866	6984.31
11.8872760785669	6958.68
11.8944761246472	6932.88
11.9016761707275	6906.98
11.9088762168078	6880.9
11.9160762628881	6854.65
11.9232763089684	6828.3
11.9304763550487	6801.71
11.937676401129	6774.96
11.9448764472093	6747.93
11.9520764932896	6720.73
11.9592765393699	6693.36
11.9664765854502	6665.82
11.9736766315305	6638.28
11.9808766776108	6610.63
11.9880767236911	6582.98
11.9952767697713	6555.39
12.0024768158516	6527.85
12.0096768619319	6500.48
12.0168769080122	6473.17
12.0240769540925	6446.08
12.0312770001728	6419.22
12.0384770462531	6392.52
12.0456770923334	6366.16
12.0528771384137	6340.09
12.060077184494	6314.4
12.0672772305743	6289.17
12.0744772766546	6264.33
12.0816773227349	6239.94
12.0888773688152	6215.94
12.0960774148955	6192.28
12.1032774609758	6168.96
12.1104775070561	6145.91
12.1176775531364	6123.21
12.1248775992167	6100.79
12.132077645297	6078.7
12.1392776913772	6056.95
12.1464777374575	6035.59
12.1536777835378	6014.52
12.1608778296181	5993.84
12.1680778756984	5973.61
12.1752779217787	5953.6
12.182477967859	5933.93
12.1896780139393	5914.48
12.1968780600196	5895.32
12.2040781060999	5876.38
12.2112781521802	5857.66
12.2184781982605	5839.18
12.2256782443408	5820.91
12.2328782904211	5802.87
12.2400783365014	5785.17
12.2472783825817	5767.58
12.254478428662	5750.32
12.2616784747423	5733.29
12.2688785208226	5716.55
12.2760785669029	5699.97
12.2832786129831	5683.67
12.2904786590634	5667.48
12.2976787051437	5651.58
12.304878751224	5635.79
12.3120787973043	5620.22
12.3192788433846	5604.82
12.3264788894649	5589.53
12.3336789355452	5574.3
12.3408789816255	5559.24
12.3480790277058	5544.35
12.3552790737861	5529.57
12.3624791198664	5514.96
12.3696791659467	5500.51
12.376879212027	5486.24
12.3840792581073	5472.13
12.3912793041876	5458.25
12.3984793502679	5444.65
12.4056793963482	5431.22
12.4128794424285	5418.07
12.4200794885087	5405.2
12.427279534589	5392.61
12.4344795806693	5380.36
12.4416796267496	5368.33
12.4488796728299	5356.59
12.4560797189102	5345.18
12.4632797649905	5334.05
12.4704798110708	5323.15
12.4776798571511	5312.52
12.4848799032314	5302.18
12.4920799493117	5292.12
12.499279995392	5282.29
12.5064800414723	5272.74
12.5136800875526	5263.41
12.5208801336329	5254.19
12.5280801797132	5245.2
12.5352802257935	5236.32
12.5424802718738	5227.61
12.5496803179541	5219.06
12.5568803640343	5210.63
12.5640804101146	5202.32
12.5712804561949	5194.11
12.5784805022752	5186.07
12.5856805483555	5178.15
12.5928805944358	5170.34
12.6000806405161	5162.75
12.6072806865964	5155.22
12.6144807326767	5147.92
12.621680778757	5140.67
12.6288808248373	5133.58
12.6360808709176	5126.62
12.6432809169979	5119.65
12.6504809630782	5112.62
12.6576810091585	5105.71
12.6648810552388	5098.74
12.6720811013191	5091.72
12.6792811473994	5084.69
12.6864811934797	5077.55
12.69368123956	5070.47
12.7008812856402	5063.39
12.7080813317205	5056.31
12.7152813778008	5049.23
12.7224814238811	5042.15
12.7296814699614	5035.12
12.7368815160417	5028.1
12.744081562122	5021.02
12.7512816082023	5013.88
12.7584816542826	5006.8
12.7656817003629	4999.6
12.7728817464432	4992.41
12.7800817925235	4985.16
12.7872818386038	4977.85
12.7944818846841	4970.44
12.8016819307644	4963.02
12.8088819768447	4955.6
12.816082022925	4948.01
12.8232820690053	4940.42
12.8304821150856	4932.67
12.8376821611659	4924.91
12.8448822072461	4917.05
12.8520822533264	4909.12
12.8592822994067	4901.25
12.866482345487	4893.33
12.8736823915673	4885.35
12.8808824376476	4877.48
12.8880824837279	4869.61
12.8952825298082	4861.8
12.9024825758885	4854.05
12.9096826219688	4846.29
12.9168826680491	4838.65
12.9240827141294	4831.06
12.9312827602097	4823.53
12.93848280629	4816
12.9456828523703	4808.64
12.9528828984506	4801.27
12.9600829445309	4793.97
12.9672829906112	4786.72
12.9744830366915	4779.64
12.9816830827718	4772.56
12.988883128852	4765.59
12.9960831749323	4758.67
13.0032832210126	4751.82
13.0104832670929	4745.02
13.0176833131732	4738.27
13.0248833592535	4731.64
13.0320834053338	4725.01
13.0392834514141	4718.55
13.0464834974944	4712.03
13.0536835435747	4705.73
13.060883589655	4699.44
13.0680836357353	4693.37
13.0752836818156	4687.36
13.0824837278959	4681.46
13.0896837739762	4675.72
13.0968838200565	4670.1
13.1040838661368	4664.54
13.1112839122171	4659.09
13.1184839582974	4653.64
13.1256840043777	4648.18
13.1328840504579	4642.73
13.1400840965382	4637.23
13.1472841426185	4631.77
13.1544841886988	4626.15
13.1616842347791	4620.59
13.1688842808594	4614.97
13.1760843269397	4609.41
13.18328437302	4603.96
13.1904844191003	4598.5
13.1976844651806	4593.16
13.2048845112609	4587.94
13.2120845573412	4582.88
13.2192846034215	4577.93
13.2264846495018	4573.1
13.2336846955821	4568.44
13.2408847416624	4563.83
13.2480847877427	4559.33
13.255284833823	4554.89
13.2624848799033	4550.51
13.2696849259835	4546.18
13.2768849720638	4541.97
13.2840850181441	4537.81
13.2912850642244	4533.65
13.2984851103047	4529.66
13.305685156385	4525.61
13.3128852024653	4521.68
13.3200852485456	4517.8
13.3272852946259	4513.81
13.3344853407062	4509.88
13.3416853867865	4505.94
13.3488854328668	4502.01
13.3560854789471	4497.96
13.3632855250274	4493.92
13.3704855711077	4489.93
13.377685617188	4485.88
13.3848856632683	4481.89
13.3920857093486	4477.95
13.3992857554289	4473.96
13.4064858015092	4470.09
13.4136858475894	4466.27
13.4208858936697	4462.44
13.42808593975	4458.68
13.4352859858303	4454.97
13.4424860319106	4451.26
13.4496860779909	4447.61
13.4568861240712	4444.01
13.4640861701515	4440.58
13.4712862162318	4437.15
13.4784862623121	4433.89
13.4856863083924	4430.58
13.4928863544727	4427.43
13.500086400553	4424.23
13.5072864466333	4421.08
13.5144864927136	4417.93
13.5216865387939	4414.84
13.5288865848742	4411.7
13.5360866309545	4408.66
13.5432866770348	4405.63
13.5504867231151	4402.59
13.5576867691953	4399.56
13.5648868152756	4396.63
13.5720868613559	4393.77
13.5792869074362	4390.96
13.5864869535165	4388.26
13.5936869995968	4385.62
13.6008870456771	4383.15
13.6080870917574	4380.79
13.6152871378377	4378.37
13.622487183918	4376.18
13.6296872299983	4373.98
13.6368872760786	4371.74
13.6440873221589	4369.55
13.6512873682392	4367.35
13.6584874143195	4365.11
13.6656874603998	4362.86
13.6728875064801	4360.67
13.6800875525604	4358.42
13.6872875986407	4356.23
13.6944876447209	4354.09
13.7016876908012	4352.07
13.7088877368815	4350.04
13.7160877829618	4348.19
13.7232878290421	4346.33
13.7304878751224	4344.65
13.7376879212027	4342.91
13.744887967283	4341.16
13.7520880133633	4339.48
13.7592880594436	4337.74
13.7664881055239	4336.05
13.7736881516042	4334.25
13.7808881976845	4332.51
13.7880882437648	4330.65
13.7952882898451	4328.91
13.8024883359254	4327.11
13.8096883820057	4325.43
13.816888428086	4323.69
13.8240884741663	4322.11
13.8312885202466	4320.48
13.8384885663268	4318.97
13.8456886124071	4317.5
13.8528886584874	4316.1
13.8600887045677	4314.69
13.867288750648	4313.35
13.8744887967283	4311.94
13.8816888428086	4310.59
13.8888888888889	4309.24
13.8960889349692	4307.95
13.9032889810495	4306.66
13.9104890271298	4305.36
13.9176890732101	4304.13
13.9248891192904	4302.95
13.9320891653707	4301.82
13.939289211451	4300.76
13.9464892575313	4299.63
13.9536893036116	4298.62
13.9608893496919	4297.61
13.9680893957722	4296.49
13.9752894418525	4295.36
13.9824894879327	4294.24
13.989689534013	4293.06
13.9968895800933	4291.82
14.0040896261736	4290.53
14.0112896722539	4289.29
14.0184897183342	4288.06
14.0256897644145	4286.76
14.0328898104948	4285.58
14.0400898565751	4284.29
14.0472899026554	4283.05
14.0544899487357	4281.87
14.061689994816	4280.69
14.0688900408963	4279.51
14.0760900869766	4278.33
14.0832901330569	4277.32
14.0904901791372	4276.2
14.0976902252175	4275.13
14.1048902712978	4274.12
14.1120903173781	4273.16
14.1192903634583	4272.21
14.1264904095386	4271.25
14.1336904556189	4270.35
14.1408905016992	4269.45
14.1480905477795	4268.55
14.1552905938598	4267.71
14.1624906399401	4266.87
14.1696906860204	4266.02
14.1768907321007	4265.24
14.184090778181	4264.39
14.1912908242613	4263.55
14.1984908703416	4262.77
14.2056909164219	4261.98
14.2128909625022	4261.19
14.2200910085825	4260.4
14.2272910546628	4259.62
14.2344911007431	4258.89
14.2416911468234	4258.16
14.2488911929037	4257.43
14.256091238984	4256.75
14.2632912850642	4256.02
14.2704913311445	4255.29
14.2776913772248	4254.56
14.2848914233051	4253.89
14.2920914693854	4253.21
14.2992915154657	4252.48
14.306491561546	4251.86
14.3136916076263	4251.24
14.3208916537066	4250.63
14.3280916997869	4250.01
14.3352917458672	4249.33
14.3424917919475	4248.66
14.3496918380278	4247.98
14.3568918841081	4247.37
14.3640919301884	4246.64
14.3712919762687	4246.02
14.378492022349	4245.4
14.3856920684293	4244.72
14.3928921145096	4244.11
[truncated: 637 more rows]
