# Supplementary material for: Effect of the molecular weight of water-soluble chitosan on its fat-/cholesterol-binding capacities and inhibitory activities to pancreatic lipase
Source: PeerJ. 2017 May 3;5:e3279. doi: 10.7717/peerj.3279 (PMC5419207; doi:10.7717/peerj.3279)
Supplement: Data S1 [file peerj-05-3279-s001.zip › raw data/raw data of Fig.2/raw data of Fig.2B.CSV]

0	-265.37
0.00720004608029492	-265.48
0.0144000921605899	-265.54
0.0216001382408848	-265.54
0.0288001843211797	-265.6
0.0360002304014746	-265.65
0.0432002764817695	-265.65
0.0504003225620644	-265.71
0.0576003686423593	-265.71
0.0648004147226543	-265.65
0.0720004608029492	-265.65
0.0792005068832441	-265.6
0.086400552963539	-265.54
0.0936005990438339	-265.43
0.100800645124129	-265.32
0.108000691204424	-265.2
0.115200737284719	-265.09
0.122400783365014	-265.03
0.129600829445309	-264.98
0.136800875525604	-264.92
0.144000921605899	-264.87
0.151200967686193	-264.81
0.158401013766488	-264.7
0.165601059846783	-264.53
0.172801105927078	-264.36
0.180001152007373	-264.08
0.187201198087668	-263.91
0.194401244167963	-263.63
0.201601290248258	-263.46
0.208801336328553	-263.29
0.216001382408848	-263.18
0.223201428489143	-263.12
0.230401474569437	-263.12
0.237601520649732	-263.12
0.244801566730027	-263.12
0.252001612810322	-263.12
0.259201658890617	-263.01
0.266401704970912	-262.95
0.273601751051207	-262.9
0.280801797131502	-262.79
0.288001843211797	-262.62
0.295201889292092	-262.51
0.302401935372387	-262.34
0.309601981452682	-262.11
0.316802027532976	-261.83
0.324002073613271	-261.55
0.331202119693566	-261.21
0.338402165773861	-260.82
0.345602211854156	-260.48
0.352802257934451	-260.14
0.360002304014746	-259.86
0.367202350095041	-259.64
0.374402396175336	-259.47
0.381602442255631	-259.36
0.388802488335926	-259.25
0.39600253441622	-259.08
0.403202580496515	-258.96
0.41040262657681	-258.8
0.417602672657105	-258.63
0.4248027187374	-258.35
0.432002764817695	-258.12
0.43920281089799	-257.9
0.446402856978285	-257.73
0.45360290305858	-257.56
0.460802949138875	-257.5
0.46800299521917	-257.39
0.475203041299465	-257.39
0.482403087379759	-257.39
0.489603133460054	-257.33
0.496803179540349	-257.28
0.504003225620644	-257.22
0.511203271700939	-257.11
0.518403317781234	-257.05
0.525603363861529	-257
0.532803409941824	-256.94
0.540003456022119	-256.94
0.547203502102414	-257.05
0.554403548182709	-257.17
0.561603594263004	-257.28
0.568803640343299	-257.45
0.576003686423593	-257.62
0.583203732503888	-257.78
0.590403778584183	-257.9
0.597603824664478	-257.9
0.604803870744773	-257.9
0.612003916825068	-257.95
0.619203962905363	-257.9
0.626404008985658	-257.9
0.633604055065953	-258.01
0.640804101146248	-258.12
0.648004147226543	-258.23
0.655204193306837	-258.4
0.662404239387132	-258.63
0.669604285467427	-258.8
0.676804331547722	-258.91
0.684004377628017	-259.02
0.691204423708312	-259.08
0.698404469788607	-259.08
0.705604515868902	-259.02
0.712804561949197	-258.96
0.720004608029492	-258.96
0.727204654109787	-258.96
0.734404700190081	-259.08
0.741604746270376	-259.25
0.748804792350671	-259.41
0.756004838430966	-259.53
0.763204884511261	-259.7
0.770404930591556	-259.92
0.777604976671851	-259.92
0.784805022752146	-259.92
0.792005068832441	-259.86
0.799205114912736	-259.75
0.806405160993031	-259.58
0.813605207073326	-259.36
0.82080525315362	-259.25
0.828005299233915	-259.13
0.83520534531421	-259.08
0.842405391394505	-259.13
0.8496054374748	-259.25
0.856805483555095	-259.41
0.86400552963539	-259.64
0.871205575715685	-259.86
0.87840562179598	-260.09
0.885605667876275	-260.2
0.89280571395657	-260.31
0.900005760036865	-260.31
0.907205806117159	-260.37
0.914405852197454	-260.37
0.921605898277749	-260.37
0.928805944358044	-260.48
0.936005990438339	-260.59
0.943206036518634	-260.76
0.950406082598929	-260.93
0.957606128679224	-261.1
0.964806174759519	-261.21
0.972006220839814	-261.33
0.979206266920109	-261.38
0.986406313000403	-261.38
0.993606359080698	-261.27
1.000806405161	-261.1
1.00800645124129	-260.88
1.01520649732158	-260.71
1.02240654340188	-260.48
1.02960658948217	-260.26
1.03680663556247	-260.09
1.04400668164276	-259.98
1.05120672772306	-259.92
1.05840677380335	-259.86
1.06560681988365	-259.92
1.07280686596394	-259.98
1.08000691204424	-260.09
1.08720695812453	-260.2
1.09440700420483	-260.43
1.10160705028512	-260.59
1.10880709636542	-260.76
1.11600714244571	-261.04
1.12320718852601	-261.27
1.1304072346063	-261.49
1.1376072806866	-261.77
1.14480732676689	-262.06
1.15200737284719	-262.34
1.15920741892748	-262.56
1.16640746500778	-262.79
1.17360751108807	-263.01
1.18080755716837	-263.24
1.18800760324866	-263.4
1.19520764932896	-263.57
1.20240769540925	-263.8
1.20960774148955	-264.02
1.21680778756984	-264.25
1.22400783365014	-264.53
1.23120787973043	-264.75
1.23840792581073	-265.03
1.24560797189102	-265.2
1.25280801797132	-265.37
1.26000806405161	-265.48
1.26720811013191	-265.54
1.2744081562122	-265.65
1.2816082022925	-265.65
1.28880824837279	-265.71
1.29600829445309	-265.82
1.30320834053338	-265.88
1.31040838661368	-266.05
1.31760843269397	-266.27
1.32480847877427	-266.44
1.33200852485456	-266.66
1.33920857093486	-266.89
1.34640861701515	-267.11
1.35360866309545	-267.28
1.36080870917574	-267.45
1.36800875525604	-267.62
1.37520880133633	-267.73
1.38240884741663	-267.96
1.38960889349692	-268.13
1.39680893957722	-268.46
1.40400898565751	-268.8
1.41120903173781	-269.19
1.4184090778181	-269.64
1.4256091238984	-270.04
1.43280916997869	-270.49
1.44000921605899	-270.88
1.44720926213928	-271.22
1.45440930821957	-271.55
1.46160935429987	-271.78
1.46880940038016	-272
1.47600944646046	-272.17
1.48320949254075	-272.34
1.49040953862105	-272.51
1.49760958470134	-272.73
1.50480963078164	-272.96
1.51200967686193	-273.18
1.51920972294223	-273.35
1.52640976902252	-273.69
1.53360981510282	-273.97
1.54080986118311	-274.36
1.54800990726341	-274.7
1.5552099533437	-275.21
1.562409999424	-275.66
1.56961004550429	-276.16
1.57681009158459	-276.72
1.58401013766488	-277.17
1.59121018374518	-277.62
1.59841022982547	-278.07
1.60561027590577	-278.41
1.61281032198606	-278.69
1.62001036806636	-278.97
1.62721041414665	-279.2
1.63441046022695	-279.37
1.64161050630724	-279.53
1.64881055238754	-279.76
1.65601059846783	-279.93
1.66321064454813	-280.15
1.67041069062842	-280.38
1.67761073670872	-280.6
1.68481078278901	-280.83
1.69201082886931	-281.11
1.6992108749496	-281.33
1.7064109210299	-281.61
1.71361096711019	-281.84
1.72081101319049	-282.01
1.72801105927078	-282.29
1.73521110535108	-282.57
1.74241115143137	-282.79
1.74961119751167	-283.02
1.75681124359196	-283.24
1.76401128967226	-283.41
1.77121133575255	-283.52
1.77841138183285	-283.64
1.78561142791314	-283.69
1.79281147399344	-283.69
1.80001152007373	-283.69
1.80721156615403	-283.64
1.81441161223432	-283.69
1.82161165831462	-283.75
1.82881170439491	-283.81
1.83601175047521	-283.92
1.8432117965555	-283.97
1.8504118426358	-284.14
1.85761188871609	-284.37
1.86481193479638	-284.59
1.87201198087668	-284.82
1.87921202695697	-285.1
1.88641207303727	-285.32
1.89361211911756	-285.49
1.90081216519786	-285.6
1.90801221127815	-285.72
1.91521225735845	-285.77
1.92241230343874	-285.88
1.92961234951904	-286
1.93681239559933	-286.17
1.94401244167963	-286.33
1.95121248775992	-286.56
1.95841253384022	-286.84
1.96561257992051	-287.12
1.97281262600081	-287.35
1.9800126720811	-287.51
1.9872127181614	-287.68
1.99441276424169	-287.8
2.00161281032199	-287.8
2.00881285640228	-287.8
2.01601290248258	-287.8
2.02321294856287	-287.85
2.03041299464317	-287.91
2.03761304072346	-287.96
2.04481308680376	-288.08
2.05201313288405	-288.24
2.05921317896435	-288.47
2.06641322504464	-288.58
2.07361327112494	-288.75
2.08081331720523	-288.92
2.08801336328553	-289.03
2.09521340936582	-289.14
2.10241345544612	-289.2
2.10961350152641	-289.31
2.11681354760671	-289.37
2.124013593687	-289.43
2.1312136397673	-289.54
2.13841368584759	-289.65
2.14561373192789	-289.82
2.15281377800818	-289.93
2.16001382408848	-290.1
2.16721387016877	-290.32
2.17441391624907	-290.55
2.18161396232936	-290.72
2.18881400840966	-290.94
2.19601405448995	-291.17
2.20321410057025	-291.28
2.21041414665054	-291.39
2.21761419273084	-291.45
2.22481423881113	-291.5
2.23201428489143	-291.5
2.23921433097172	-291.5
2.24641437705202	-291.45
2.25361442313231	-291.39
2.2608144692126	-291.22
2.2680145152929	-291.17
2.27521456137319	-290.94
2.28241460745349	-290.83
2.28961465353378	-290.72
2.29681469961408	-290.61
2.30401474569437	-290.44
2.31121479177467	-290.38
2.31841483785496	-290.32
2.32561488393526	-290.32
2.33281493001555	-290.44
2.34001497609585	-290.49
2.34721502217614	-290.66
2.35441506825644	-290.89
2.36161511433673	-291.05
2.36881516041703	-291.28
2.37601520649732	-291.5
2.38321525257762	-291.67
2.39041529865791	-291.84
2.39761534473821	-292.01
2.4048153908185	-292.18
2.4120154368988	-292.29
2.41921548297909	-292.46
2.42641552905939	-292.63
2.43361557513968	-292.8
2.44081562121998	-292.97
2.44801566730027	-293.08
2.45521571338057	-293.25
2.46241575946086	-293.36
2.46961580554116	-293.36
2.47681585162145	-293.42
2.48401589770175	-293.47
2.49121594378204	-293.58
2.49841598986234	-293.58
2.50561603594263	-293.58
2.51281608202293	-293.58
2.52001612810322	-293.53
2.52721617418352	-293.47
2.53441622026381	-293.36
2.54161626634411	-293.36
2.5488163124244	-293.3
2.5560163585047	-293.36
2.56321640458499	-293.47
2.57041645066529	-293.58
2.57761649674558	-293.81
2.58481654282588	-294.03
2.59201658890617	-294.2
2.59921663498647	-294.43
2.60641668106676	-294.6
2.61361672714706	-294.76
2.62081677322735	-294.88
2.62801681930765	-294.93
2.63521686538794	-294.99
2.64241691146824	-295.1
2.64961695754853	-295.16
2.65681700362883	-295.27
2.66401704970912	-295.38
2.67121709578942	-295.49
2.67841714186971	-295.66
2.68561718795	-295.78
2.6928172340303	-295.94
2.70001728011059	-296.06
2.70721732619089	-296.28
2.71441737227118	-296.39
2.72161741835148	-296.56
2.72881746443177	-296.79
2.73601751051207	-297.01
2.74321755659236	-297.18
2.75041760267266	-297.35
2.75761764875295	-297.57
2.76481769483325	-297.69
2.77201774091354	-297.8
2.77921778699384	-297.86
2.78641783307413	-297.91
2.79361787915443	-297.97
2.80081792523472	-298.02
2.80801797131502	-298.08
2.81521801739531	-298.19
2.82241806347561	-298.25
2.8296181095559	-298.36
2.8368181556362	-298.47
2.84401820171649	-298.53
2.85121824779679	-298.64
2.85841829387708	-298.7
2.86561833995738	-298.75
2.87281838603767	-298.81
2.88001843211797	-298.87
2.88721847819826	-298.92
2.89441852427856	-298.92
2.90161857035885	-298.98
2.90881861643915	-298.98
2.91601866251944	-298.92
2.92321870859974	-298.87
2.93041875468003	-298.7
2.93761880076033	-298.59
2.94481884684062	-298.47
2.95201889292092	-298.25
2.95921893900121	-298.14
2.96641898508151	-297.97
2.9736190311618	-297.91
2.9808190772421	-297.86
2.98801912332239	-297.91
2.99521916940269	-298.02
3.00241921548298	-298.14
3.00961926156328	-298.25
3.01681930764357	-298.42
3.02401935372387	-298.53
3.03121939980416	-298.64
3.03841944588446	-298.7
3.04561949196475	-298.64
3.05281953804505	-298.64
3.06001958412534	-298.64
3.06721963020564	-298.53
3.07441967628593	-298.53
3.08161972236623	-298.47
3.08881976844652	-298.36
3.09601981452681	-298.3
3.10321986060711	-298.19
3.1104199066874	-298.19
3.1176199527677	-298.14
3.124819998848	-298.08
3.13202004492829	-298.02
3.13922009100858	-298.02
3.14642013708888	-298.02
3.15362018316917	-298.02
3.16082022924947	-297.97
3.16802027532976	-297.91
3.17522032141006	-297.86
3.18242036749035	-297.74
3.18962041357065	-297.63
3.19682045965094	-297.63
3.20402050573124	-297.52
3.21122055181153	-297.46
3.21842059789183	-297.41
3.22562064397212	-297.29
3.23282069005242	-297.18
3.24002073613271	-297.12
3.24722078221301	-297.01
3.2544208282933	-296.9
3.2616208743736	-296.67
3.26882092045389	-296.51
3.27602096653419	-296.34
3.28322101261448	-296.11
3.29042105869478	-296
3.29762110477507	-295.83
3.30482115085537	-295.78
3.31202119693566	-295.72
3.31922124301596	-295.72
3.32642128909625	-295.61
3.33362133517655	-295.61
3.34082138125684	-295.61
3.34802142733714	-295.55
3.35522147341743	-295.49
3.36242151949773	-295.44
3.36962156557802	-295.38
3.37682161165832	-295.27
3.38402165773861	-295.27
3.39122170381891	-295.27
3.3984217498992	-295.33
3.4056217959795	-295.33
3.41282184205979	-295.33
3.42002188814009	-295.44
3.42722193422038	-295.49
3.43442198030068	-295.61
3.44162202638097	-295.66
3.44882207246127	-295.72
3.45602211854156	-295.72
3.46322216462186	-295.66
3.47042221070215	-295.61
3.47762225678245	-295.49
3.48482230286274	-295.33
3.49202234894304	-295.1
3.49922239502333	-294.93
3.50642244110363	-294.76
3.51362248718392	-294.6
3.52082253326422	-294.43
3.52802257934451	-294.31
3.5352226254248	-294.2
3.5424226715051	-294.15
3.5496227175854	-294.15
3.55682276366569	-294.15
3.56402280974598	-294.2
3.57122285582628	-294.26
3.57842290190657	-294.43
3.58562294798687	-294.65
3.59282299406716	-294.93
3.60002304014746	-295.16
3.60722308622775	-295.49
3.61442313230805	-295.78
3.62162317838834	-295.94
3.62882322446864	-296.17
3.63602327054893	-296.34
3.64322331662923	-296.51
3.65042336270952	-296.62
3.65762340878982	-296.73
3.66482345487011	-296.9
3.67202350095041	-297.01
3.6792235470307	-297.18
3.686423593111	-297.35
3.69362363919129	-297.57
3.70082368527159	-297.74
3.70802373135188	-297.97
3.71522377743218	-298.25
3.72242382351247	-298.47
3.72962386959277	-298.7
3.73682391567306	-298.92
3.74402396175336	-299.2
3.75122400783365	-299.48
3.75842405391395	-299.71
3.76562409999424	-299.93
3.77282414607454	-300.16
3.78002419215483	-300.44
3.78722423823513	-300.67
3.79442428431542	-300.89
3.80162433039572	-301.17
3.80882437647601	-301.45
3.81602442255631	-301.68
3.8232244686366	-302.01
3.8304245147169	-302.35
3.83762456079719	-302.63
3.84482460687749	-302.91
3.85202465295778	-303.19
3.85922469903808	-303.42
3.86642474511837	-303.59
3.87362479119867	-303.76
3.88082483727896	-303.81
3.88802488335926	-303.98
3.89522492943955	-304.09
3.90242497551985	-304.21
3.90962502160014	-304.43
3.91682506768044	-304.66
3.92402511376073	-304.88
3.93122515984103	-305.22
3.93842520592132	-305.44
3.94562525200162	-305.78
3.95282529808191	-306
3.9600253441622	-306.23
3.9672253902425	-306.34
3.97442543632279	-306.51
3.98162548240309	-306.62
3.98882552848338	-306.68
3.99602557456368	-306.85
4.00322562064397	-307.07
4.01042566672427	-307.3
4.01762571280456	-307.63
4.02482575888486	-308.03
4.03202580496515	-308.48
4.03922585104545	-308.87
4.04642589712574	-309.38
4.05362594320604	-309.83
4.06082598928633	-310.22
4.06802603536663	-310.56
4.07522608144692	-310.95
4.08242612752722	-311.29
4.08962617360751	-311.62
4.09682621968781	-312.02
4.1040262657681	-312.35
4.1112263118484	-312.8
4.11842635792869	-313.2
4.12562640400899	-313.59
4.13282645008928	-314.04
4.14002649616958	-314.32
4.14722654224987	-314.66
4.15442658833017	-314.88
4.16162663441046	-315.11
4.16882668049076	-315.28
4.17602672657105	-315.5
4.18322677265135	-315.78
4.19042681873164	-316.12
4.19762686481194	-316.51
4.20482691089223	-316.91
4.21202695697253	-317.41
4.21922700305282	-317.86
4.22642704913312	-318.37
4.23362709521341	-318.87
4.24082714129371	-319.38
4.248027187374	-319.83
4.2552272334543	-320.28
4.26242727953459	-320.73
4.26962732561489	-321.18
4.27682737169518	-321.57
4.28402741777548	-321.91
4.29122746385577	-322.25
4.29842750993607	-322.47
4.30562755601636	-322.7
4.31282760209666	-322.81
4.32002764817695	-322.92
4.32722769425725	-322.98
4.33442774033754	-323.09
4.34162778641784	-323.26
4.34882783249813	-323.48
4.35602787857842	-323.71
4.36322792465872	-323.99
4.37042797073902	-324.44
4.37762801681931	-324.83
4.3848280628996	-325.22
4.3920281089799	-325.62
4.39922815506019	-326.07
4.40642820114049	-326.46
4.41362824722078	-326.91
4.42082829330108	-327.3
4.42802833938137	-327.75
4.43522838546167	-328.03
4.44242843154196	-328.37
4.44962847762226	-328.6
4.45682852370255	-328.82
4.46402856978285	-328.93
4.47122861586314	-328.93
4.47842866194344	-328.99
4.48562870802373	-328.99
4.49282875410403	-328.93
4.50002880018432	-328.99
4.50722884626462	-329.05
4.51442889234491	-329.21
4.52162893842521	-329.33
4.5288289845055	-329.55
4.5360290305858	-329.78
4.54322907666609	-330
4.55042912274639	-330.23
4.55762916882668	-330.45
4.56482921490698	-330.62
4.57202926098727	-330.73
4.57922930706757	-330.79
4.58642935314786	-330.79
4.59362939922816	-330.73
4.60082944530845	-330.68
4.60802949138875	-330.56
4.61522953746904	-330.56
4.62242958354934	-330.56
4.62962962962963	-330.56
4.63682967570993	-330.68
4.64402972179022	-330.73
4.65122976787052	-330.9
4.65842981395081	-331.01
4.66562986003111	-331.18
4.6728299061114	-331.24
4.6800299521917	-331.35
4.68722999827199	-331.35
4.69443004435229	-331.41
4.70163009043258	-331.41
4.70883013651288	-331.46
4.71603018259317	-331.58
4.72323022867347	-331.58
4.73043027475376	-331.63
4.73763032083405	-331.63
4.74483036691435	-331.69
4.75203041299465	-331.74
4.75923045907494	-331.69
4.76643050515524	-331.69
4.77363055123553	-331.63
4.78083059731582	-331.58
4.78803064339612	-331.46
4.79523068947642	-331.41
4.80243073555671	-331.24
4.809630781637	-331.13
4.8168308277173	-331.07
4.82403087379759	-330.96
4.83123091987789	-330.9
4.83843096595818	-330.79
4.84563101203848	-330.68
4.85283105811877	-330.51
4.86003110419907	-330.39
4.86723115027936	-330.23
4.87443119635966	-329.95
4.88163124243995	-329.72
4.88883128852025	-329.44
4.89603133460054	-329.16
4.90323138068084	-328.93
4.91043142676113	-328.6
4.91763147284143	-328.43
4.92483151892172	-328.26
4.93203156500202	-328.15
4.93923161108231	-328.03
4.94643165716261	-328.03
4.9536317032429	-328.03
4.9608317493232	-328.03
4.96803179540349	-328.03
4.97523184148379	-328.09
4.98243188756408	-328.09
4.98963193364438	-328.03
4.99683197972467	-327.98
5.00403202580497	-327.87
5.01123207188526	-327.7
5.01843211796556	-327.47
5.02563216404585	-327.19
5.03283221012615	-326.85
5.04003225620644	-326.46
5.04723230228674	-325.96
5.05443234836703	-325.45
5.06163239444733	-324.89
5.06883244052762	-324.33
5.07603248660792	-323.76
5.08323253268821	-323.26
5.09043257876851	-322.75
5.0976326248488	-322.36
5.1048326709291	-321.96
5.11203271700939	-321.68
5.11923276308969	-321.4
5.12643280916998	-321.18
5.13363285525028	-321.01
5.14083290133057	-320.9
5.14803294741087	-320.67
5.15523299349116	-320.56
5.16243303957145	-320.45
5.16963308565175	-320.28
5.17683313173205	-320.17
5.18403317781234	-320.05
5.19123322389264	-319.94
5.19843326997293	-319.77
5.20563331605322	-319.6
5.21283336213352	-319.44
5.22003340821382	-319.21
5.22723345429411	-318.99
5.23443350037441	-318.82
5.2416335464547	-318.54
5.24883359253499	-318.31
5.25603363861529	-318.09
5.26323368469558	-317.92
5.27043373077588	-317.81
5.27763377685618	-317.64
5.28483382293647	-317.53
5.29203386901676	-317.36
5.29923391509706	-317.19
5.30643396117735	-316.96
5.31363400725765	-316.74
5.32083405333794	-316.4
5.32803409941824	-316.06
5.33523414549853	-315.73
5.34243419157883	-315.39
5.34963423765912	-315
5.35683428373942	-314.72
5.36403432981971	-314.43
5.37123437590001	-314.15
5.3784344219803	-313.98
5.3856344680606	-313.76
5.39283451414089	-313.7
5.40003456022119	-313.53
5.40723460630148	-313.53
5.41443465238178	-313.48
5.42163469846207	-313.48
5.42883474454237	-313.48
5.43603479062266	-313.48
5.44323483670296	-313.48
5.45043488278325	-313.48
5.45763492886355	-313.48
5.46483497494384	-313.48
5.47203502102414	-313.48
5.47923506710443	-313.48
5.48643511318473	-313.42
5.49363515926502	-313.48
5.50083520534532	-313.42
5.50803525142561	-313.37
5.51523529750591	-313.31
5.5224353435862	-313.25
5.5296353896665	-313.09
5.53683543574679	-312.97
5.54403548182709	-312.8
5.55123552790738	-312.64
5.55843557398768	-312.58
5.56563562006797	-312.52
5.57283566614827	-312.58
5.58003571222856	-312.64
5.58723575830886	-312.8
5.59443580438915	-312.97
5.60163585046945	-313.2
5.60883589654974	-313.37
5.61603594263004	-313.42
5.62323598871033	-313.42
5.63043603479063	-313.48
5.63763608087092	-313.37
5.64483612695122	-313.37
5.65203617303151	-313.31
5.65923621911181	-313.31
5.6664362651921	-313.37
5.67363631127239	-313.42
5.68083635735269	-313.59
5.68803640343298	-313.76
5.69523644951328	-313.98
5.70243649559358	-314.32
5.70963654167387	-314.55
5.71683658775416	-314.94
5.72403663383446	-315.22
5.73123667991475	-315.56
5.73843672599505	-315.9
5.74563677207534	-316.23
5.75283681815564	-316.51
5.76003686423593	-316.85
5.76723691031623	-317.02
5.77443695639652	-317.3
5.78163700247682	-317.41
5.78883704855711	-317.53
5.79603709463741	-317.58
5.8032371407177	-317.64
5.810437186798	-317.69
5.81763723287829	-317.86
5.82483727895859	-317.97
5.83203732503888	-318.14
5.83923737111918	-318.37
5.84643741719947	-318.59
5.85363746327977	-318.93
5.86083750936006	-319.15
5.86803755544036	-319.44
5.87523760152065	-319.72
5.88243764760095	-320.05
5.88963769368124	-320.34
5.89683773976154	-320.62
5.90403778584183	-320.9
5.91123783192213	-321.23
5.91843787800242	-321.46
5.92563792408272	-321.68
5.93283797016301	-321.85
5.94003801624331	-322.02
5.9472380623236	-322.13
5.9544381084039	-322.25
5.96163815448419	-322.36
5.96883820056449	-322.47
5.97603824664478	-322.58
5.98323829272508	-322.75
5.99043833880537	-322.92
5.99763838488567	-323.03
6.00483843096596	-323.15
6.01203847704626	-323.2
6.01923852312655	-323.31
6.02643856920685	-323.31
6.03363861528714	-323.43
6.04083866136743	-323.48
6.04803870744773	-323.54
6.05523875352803	-323.59
6.06243879960832	-323.65
6.06963884568862	-323.71
6.07683889176891	-323.71
6.0840389378492	-323.71
6.0912389839295	-323.82
6.09843903000979	-323.82
6.10563907609009	-323.88
6.11283912217038	-323.93
6.12003916825068	-324.1
6.12723921433097	-324.21
6.13443926041127	-324.38
6.14163930649156	-324.55
6.14883935257186	-324.66
6.15603939865215	-324.77
6.16323944473245	-324.94
6.17043949081274	-325.11
6.17763953689304	-325.28
6.18483958297333	-325.39
6.19203962905363	-325.56
6.19923967513392	-325.73
6.20643972121422	-325.84
6.21363976729451	-325.96
6.22083981337481	-326.01
6.2280398594551	-326.07
6.2352399055354	-326.12
6.24243995161569	-326.18
6.24963999769599	-326.35
6.25684004377628	-326.4
6.26404008985658	-326.52
6.27124013593687	-326.69
6.27844018201717	-326.8
6.28564022809746	-326.91
6.29284027417776	-326.97
6.30004032025805	-326.91
6.30724036633835	-326.85
6.31444041241864	-326.8
6.32164045849894	-326.63
6.32884050457923	-326.46
6.33604055065953	-326.35
6.34324059673982	-326.24
6.35044064282012	-326.12
6.35764068890041	-326.01
6.36484073498071	-325.9
6.372040781061	-325.84
6.3792408271413	-325.79
6.38644087322159	-325.73
6.39364091930189	-325.73
6.40084096538218	-325.67
6.40804101146248	-325.79
6.41524105754277	-325.84
6.42244110362307	-325.9
6.42964114970336	-325.96
6.43684119578366	-326.01
6.44404124186395	-326.07
6.45124128794425	-326.07
6.45844133402454	-326.07
6.46564138010484	-325.96
6.47284142618513	-325.79
6.48004147226543	-325.67
6.48724151834572	-325.51
6.49444156442601	-325.28
6.50164161050631	-325.22
6.50884165658661	-325.11
6.5160417026669	-325.06
6.52324174874719	-325.11
6.53044179482749	-325.17
6.53764184090778	-325.17
6.54484188698808	-325.28
6.55204193306837	-325.28
6.55924197914867	-325.28
6.56644202522896	-325.17
6.57364207130926	-325.06
6.58084211738955	-324.83
6.58804216346985	-324.66
6.59524220955014	-324.44
6.60244225563044	-324.33
6.60964230171073	-324.16
6.61684234779103	-324.04
6.62404239387132	-323.99
6.63124243995162	-323.93
6.63844248603191	-323.88
6.64564253211221	-323.88
6.6528425781925	-323.76
6.6600426242728	-323.76
6.66724267035309	-323.59
6.67444271643339	-323.54
6.68164276251368	-323.31
6.68884280859398	-323.15
6.69604285467427	-322.92
6.70324290075457	-322.75
6.71044294683486	-322.53
6.71764299291516	-322.36
6.72484303899545	-322.19
6.73204308507575	-322.08
6.73924313115604	-322.02
6.74644317723634	-321.96
6.75364322331663	-321.96
6.76084326939693	-322.02
6.76804331547722	-322.08
6.77524336155752	-322.13
6.78244340763781	-322.19
6.78964345371811	-322.25
6.7968434997984	-322.25
6.8040435458787	-322.36
6.81124359195899	-322.41
6.81844363803929	-322.47
6.82564368411958	-322.53
6.83284373019988	-322.58
6.84004377628017	-322.64
6.84724382236047	-322.7
6.85444386844076	-322.7
6.86164391452106	-322.75
6.86884396060135	-322.81
6.87604400668165	-322.81
6.88324405276194	-322.81
6.89044409884223	-322.75
6.89764414492253	-322.7
6.90484419100283	-322.64
6.91204423708312	-322.58
6.91924428316341	-322.41
6.92644432924371	-322.25
6.933644375324	-322.13
6.9408444214043	-322.02
6.94804446748459	-321.85
6.95524451356489	-321.74
6.96244455964518	-321.63
6.96964460572548	-321.57
6.97684465180577	-321.52
6.98404469788607	-321.46
6.99124474396636	-321.46
6.99844479004666	-321.35
7.00564483612695	-321.35
7.01284488220725	-321.29
7.02004492828754	-321.18
7.02724497436784	-321.12
7.03444502044813	-321.07
7.04164506652843	-321.12
7.04884511260872	-321.18
7.05604515868902	-321.23
7.06324520476931	-321.29
7.07044525084961	-321.4
7.0776452969299	-321.46
7.0848453430102	-321.57
7.09204538909049	-321.63
7.09924543517079	-321.68
7.10644548125108	-321.74
7.11364552733138	-321.74
7.12084557341167	-321.8
7.12804561949197	-321.91
7.13524566557226	-322.02
7.14244571165256	-322.13
7.14964575773285	-322.3
7.15684580381315	-322.47
7.16404584989344	-322.58
7.17124589597374	-322.64
7.17844594205403	-322.75
7.18564598813433	-322.81
7.19284603421462	-322.86
7.20004608029492	-322.86
7.20724612637521	-322.86
7.21444617245551	-322.86
7.2216462185358	-322.86
7.2288462646161	-322.75
7.23604631069639	-322.7
7.24324635677669	-322.64
7.25044640285698	-322.58
7.25764644893728	-322.47
7.26484649501757	-322.36
7.27204654109787	-322.25
7.27924658717816	-322.19
7.28644663325845	-322.19
7.29364667933875	-322.13
7.30084672541905	-322.13
7.30804677149934	-322.13
7.31524681757964	-322.19
7.32244686365993	-322.13
7.32964690974022	-322.08
7.33684695582052	-322.02
7.34404700190081	-321.96
7.35124704798111	-321.91
7.35844709406141	-321.85
7.3656471401417	-321.91
7.37284718622199	-321.96
7.38004723230229	-322.08
7.38724727838258	-322.19
7.39444732446288	-322.36
7.40164737054317	-322.53
7.40884741662347	-322.64
7.41604746270376	-322.75
7.42324750878406	-322.86
7.43044755486435	-322.92
7.43764760094465	-322.98
7.44484764702494	-322.98
7.45204769310524	-323.03
7.45924773918553	-323.15
7.46644778526583	-323.26
7.47364783134612	-323.43
7.48084787742642	-323.65
7.48804792350671	-323.93
7.49524796958701	-324.16
7.5024480156673	-324.44
7.5096480617476	-324.72
7.51684810782789	-324.94
7.52404815390819	-325.06
7.53124819998848	-325.22
7.53844824606878	-325.28
7.54564829214907	-325.39
7.55284833822937	-325.39
7.56004838430966	-325.39
7.56724843038996	-325.39
7.57444847647025	-325.39
7.58164852255055	-325.45
7.58884856863084	-325.51
7.59604861471114	-325.62
7.60324866079143	-325.79
7.61044870687173	-326.01
7.61764875295202	-326.24
7.62484879903232	-326.46
7.63204884511261	-326.69
7.63924889119291	-326.8
7.6464489372732	-326.97
7.6536489833535	-327.02
7.66084902943379	-327.08
7.66804907551409	-327.14
7.67524912159438	-327.14
7.68244916767468	-327.25
7.68964921375497	-327.25
7.69684925983527	-327.42
7.70404930591556	-327.58
7.71124935199586	-327.75
7.71844939807615	-327.92
7.72564944415645	-328.09
7.73284949023674	-328.2
7.74004953631704	-328.37
7.74724958239733	-328.43
7.75444962847763	-328.48
7.76164967455792	-328.48
7.76884972063821	-328.54
7.77604976671851	-328.54
7.78324981279881	-328.54
7.7904498588791	-328.65
7.79764990495939	-328.77
7.80484995103969	-328.88
7.81204999711998	-329.05
7.81925004320028	-329.27
7.82645008928057	-329.5
7.83365013536087	-329.78
7.84085018144116	-330.06
7.84805022752146	-330.28
7.85525027360175	-330.51
7.86245031968205	-330.68
7.86965036576234	-330.84
7.87685041184264	-331.01
7.88405045792293	-331.01
7.89125050400323	-330.96
7.89845055008352	-330.96
7.90565059616382	-330.9
7.91285064224411	-330.79
7.92005068832441	-330.68
7.9272507344047	-330.68
7.934450780485	-330.68
7.94165082656529	-330.73
7.94885087264559	-330.79
7.95605091872588	-330.96
7.96325096480618	-331.18
7.97045101088647	-331.41
7.97765105696677	-331.58
7.98485110304706	-331.8
7.99205114912736	-332.02
7.99925119520765	-332.25
8.00645124128795	-332.47
8.01365128736824	-332.64
8.02085133344854	-332.87
8.02805137952883	-333.04
8.03525142560913	-333.2
8.04245147168942	-333.37
8.04965151776972	-333.6
8.05685156385001	-333.77
8.0640516099303	-333.94
8.0712516560106	-334.1
8.0784517020909	-334.27
8.08565174817119	-334.5
8.09285179425149	-334.72
8.10005184033178	-334.95
8.10725188641207	-335.23
8.11445193249237	-335.45
8.12165197857266	-335.68
8.12885202465296	-335.9
8.13605207073326	-336.07
8.14325211681355	-336.24
8.15045216289384	-336.24
8.15765220897414	-336.24
8.16485225505443	-336.24
8.17205230113473	-336.18
8.17925234721503	-336.13
8.18645239329532	-336.07
8.19365243937561	-336.07
8.20085248545591	-336.07
8.2080525315362	-336.07
8.2152525776165	-336.07
8.22245262369679	-336.13
8.22965266977709	-336.13
8.23685271585738	-336.07
8.24405276193768	-336.13
8.25125280801797	-336.13
8.25845285409827	-336.07
8.26565290017856	-336.13
8.27285294625886	-336.18
8.28005299233915	-336.24
8.28725303841945	-336.35
8.29445308449974	-336.52
8.30165313058004	-336.63
8.30885317666033	-336.75
8.31605322274063	-336.97
8.32325326882092	-337.08
8.33045331490122	-337.25
8.33765336098151	-337.42
8.34485340706181	-337.48
8.3520534531421	-337.64
8.3592534992224	-337.81
8.36645354530269	-337.87
8.37365359138299	-338.04
8.38085363746328	-338.09
8.38805368354358	-338.21
8.39525372962387	-338.26
8.40245377570417	-338.26
8.40965382178446	-338.21
8.41685386786476	-338.21
8.42405391394505	-338.04
8.43125396002535	-337.87
8.43845400610564	-337.7
8.44565405218594	-337.53
8.45285409826623	-337.31
8.46005414434653	-337.14
8.46725419042682	-336.97
8.47445423650712	-336.86
8.48165428258741	-336.8
8.48885432866771	-336.8
8.496054374748	-336.86
8.5032544208283	-336.91
8.51045446690859	-337.03
8.51765451298889	-337.2
8.52485455906918	-337.31
8.53205460514948	-337.36
8.53925465122977	-337.42
8.54645469731007	-337.42
8.55365474339036	-337.36
8.56085478947066	-337.25
8.56805483555095	-337.2
8.57525488163125	-337.14
8.58245492771154	-337.03
8.58965497379184	-337.03
8.59685501987213	-337.03
8.60405506595242	-337.08
8.61125511203272	-337.2
8.61845515811302	-337.25
8.62565520419331	-337.36
8.63285525027361	-337.42
8.6400552963539	-337.53
8.64725534243419	-337.59
8.65445538851449	-337.64
8.66165543459479	-337.64
8.66885548067508	-337.76
8.67605552675538	-337.87
8.68325557283567	-337.98
8.69045561891596	-338.09
8.69765566499626	-338.15
8.70485571107655	-338.15
8.71205575715685	-338.09
8.71925580323715	-338.04
8.72645584931744	-337.87
8.73365589539773	-337.59
8.74085594147803	-337.31
8.74805598755832	-337.14
8.75525603363862	-336.97
8.76245607971891	-336.86
8.76965612579921	-336.8
8.7768561718795	-336.86
8.7840562179598	-336.97
8.79125626404009	-337.08
8.79845631012039	-337.2
8.80565635620068	-337.36
8.81285640228098	-337.42
8.82005644836127	-337.42
8.82725649444157	-337.42
8.83445654052186	-337.31
8.84165658660216	-337.2
8.84885663268245	-336.97
8.85605667876275	-336.75
8.86325672484304	-336.46
8.87045677092334	-336.07
8.87765681700363	-335.73
8.88485686308393	-335.28
8.89205690916422	-334.95
8.89925695524452	-334.55
8.90645700132481	-334.22
8.9136570474051	-333.88
8.9208570934854	-333.6
8.9280571395657	-333.32
8.93525718564599	-333.04
8.94245723172629	-332.7
8.94965727780658	-332.36
8.95685732388687	-331.91
8.96405736996717	-331.35
8.97125741604746	-330.79
8.97845746212776	-330.06
8.98565750820806	-329.33
8.99285755428835	-328.54
9.00005760036864	-327.7
9.00725764644894	-326.97
9.01445769252923	-326.18
9.02165773860953	-325.39
9.02885778468983	-324.61
9.03605783077012	-323.88
9.04325787685041	-323.03
9.05045792293071	-322.19
9.057657969011	-321.35
9.0648580150913	-320.45
9.07205806117159	-319.55
9.07925810725189	-318.59
9.08645815333218	-317.58
9.09365819941248	-316.57
9.10085824549277	-315.5
9.10805829157307	-314.38
9.11525833765336	-313.25
9.12245838373366	-312.02
9.12965842981395	-310.78
9.13685847589425	-309.43
9.14405852197454	-308.03
9.15125856805484	-306.57
9.15845861413513	-304.99
9.16565866021543	-303.42
9.17285870629572	-301.73
9.18005875237602	-299.93
9.18725879845631	-298.14
9.19445884453661	-296.28
9.2016588906169	-294.31
9.2088589366972	-292.35
9.21605898277749	-290.38
9.22325902885779	-288.41
9.23045907493808	-286.39
9.23765912101838	-284.31
9.24485916709867	-282.18
9.25205921317897	-279.93
9.25925925925926	-277.62
9.26645930533956	-275.32
9.27365935141985	-272.85
9.28085939750015	-270.26
9.28805944358044	-267.56
9.29525948966074	-264.87
9.30245953574103	-262
9.30965958182133	-259.08
9.31685962790162	-256.1
9.32405967398192	-253.06
9.33125972006221	-249.92
9.3384597661425	-246.71
9.3456598122228	-243.34
9.3528598583031	-239.91
9.36005990438339	-236.43
9.36725995046369	-232.83
9.37445999654398	-229.07
9.38166004262427	-225.19
9.38886008870457	-221.25
9.39606013478486	-217.21
9.40326018086516	-213.11
9.41046022694546	-208.95
9.41766027302575	-204.79
9.42486031910604	-200.52
9.43206036518634	-196.3
9.43926041126663	-191.97
9.44646045734693	-187.59
9.45366050342722	-183.09
9.46086054950752	-178.49
9.46806059558781	-173.77
9.47526064166811	-168.93
9.4824606877484	-163.93
9.4896607338287	-158.76
9.49686077990899	-153.53
9.50406082598929	-148.08
9.51126087206958	-142.46
9.51846091814988	-136.79
9.52566096423017	-130.94
9.53286101031047	-124.93
9.54006105639076	-118.91
9.54726110247106	-112.79
9.55446114855135	-106.61
9.56166119463165	-100.42
9.56886124071194	-94.19
9.57606128679224	-87.89
9.58326133287253	-81.65
9.59046137895283	-75.25
9.59766142503312	-68.84
9.60486147111342	-62.32
9.61206151719371	-55.75
9.61926156327401	-49.06
9.6264616093543	-42.26
9.6336616554346	-35.4
9.64086170151489	-28.38
9.64806174759519	-21.24
9.65526179367548	-14.05
9.66246183975578	-6.63
9.66966188583607	0.89
9.67686193191637	8.54
9.68406197799666	16.29
9.69126202407696	24.1
9.69846207015725	32.03
9.70566211623755	39.95
9.71286216231784	47.99
9.72006220839814	56.03
9.72726225447843	64.06
9.73446230055873	72.21
9.74166234663902	80.36
9.74886239271932	88.57
9.75606243879961	96.77
9.7632624848799	105.03
9.7704625309602	113.35
9.7776625770405	121.67
9.78486262312079	129.99
9.79206266920109	138.36
9.79926271528138	146.79
9.80646276136167	155.22
9.81366280744197	163.82
9.82086285352227	172.36
9.82806289960256	180.96
9.83526294568286	189.67
9.84246299176315	198.44
9.84966303784344	207.2
9.85686308392374	216.08
9.86406313000404	224.96
9.87126317608433	233.84
9.87846322216462	242.78
9.88566326824492	251.71
9.89286331432521	260.71
9.90006336040551	269.59
9.90726340648581	278.52
9.9144634525661	287.35
9.92166349864639	296.23
9.92886354472669	304.94
9.93606359080698	313.76
9.94326363688728	322.47
9.95046368296758	331.18
9.95766372904787	339.84
9.96486377512816	348.38
9.97206382120846	356.87
9.97926386728875	365.24
9.98646391336905	373.44
9.99366395944934	381.54
10.0008640055297	389.46
10.00806405161	397.22
10.0152640976902	404.86
10.0224641437705	412.33
10.0296641898508	419.7
10.0368642359311	426.95
10.0440642820114	434.2
10.0512643280917	441.33
10.058464374172	448.47
10.0656644202523	455.61
10.0728644663326	462.69
10.0800645124129	469.83
10.0872645584932	476.8
10.0944646045735	483.76
10.1016646506538	490.62
10.1088646967341	497.31
10.1160647428144	503.88
10.1232647888947	510.23
10.130464834975	516.53
10.1376648810553	522.6
10.1448649271356	528.44
10.1520649732158	534.18
10.1592650192961	539.74
10.1664650653764	545.25
10.1736651114567	550.53
10.180865157537	555.7
10.1880652036173	560.7
10.1952652496976	565.65
10.2024652957779	570.37
10.2096653418582	574.92
10.2168653879385	579.36
10.2240654340188	583.58
10.2312654800991	587.57
10.2384655261794	591.33
10.2456655722597	594.87
10.25286561834	598.08
10.2600656644203	601.05
10.2672657105006	603.81
10.2744657565809	606.22
10.2816658026612	608.53
10.2888658487415	610.5
10.2960658948217	612.35
10.303265940902	614.04
10.3104659869823	615.5
10.3176660330626	616.79
10.3248660791429	617.91
10.3320661252232	618.81
10.3392661713035	619.54
10.3464662173838	619.99
10.3536662634641	620.11
10.3608663095444	619.99
10.3680663556247	619.6
10.375266401705	618.87
10.3824664477853	617.97
10.3896664938656	616.73
10.3968665399459	615.39
10.4040665860262	613.76
10.4112666321065	611.96
10.4184666781868	609.99
10.4256667242671	607.85
10.4328667703474	605.44
10.4400668164276	602.8
10.4472668625079	599.93
10.4544669085882	596.78
10.4616669546685	593.41
10.4688670007488	589.76
10.4760670468291	585.77
10.4832670929094	581.61
10.4904671389897	577.11
10.49766718507	572.34
10.5048672311503	567.28
10.5120672772306	562
10.5192673233109	556.43
10.5264673693912	550.7
10.5336674154715	544.69
10.5408674615518	538.56
10.5480675076321	532.15
10.5552675537124	525.69
10.5624675997927	519.06
10.569667645873	512.26
10.5768676919533	505.35
10.5840677380335	498.32
10.5912677841138	491.18
10.5984678301941	483.99
10.6056678762744	476.74
10.6128679223547	469.38
10.620067968435	461.96
10.6272680145153	454.48
10.6344680605956	446.9
10.6416681066759	439.25
10.6488681527562	431.55
10.6560681988365	423.8
10.6632682449168	415.93
10.6704682909971	408.01
10.6776683370774	400.03
10.6848683831577	391.93
10.692068429238	383.67
10.6992684753183	375.35
10.7064685213986	366.87
10.7136685674789	358.33
10.7208686135592	349.62
10.7280686596394	340.85
10.7352687057197	332.02
10.7424687518	323.03
10.7496687978803	314.04
10.7568688439606	304.94
10.7640688900409	295.78
10.7712689361212	286.62
10.7784689822015	277.4
10.7856690282818	268.18
10.7928690743621	259.08
10.8000691204424	249.92
10.8072691665227	240.81
10.814469212603	231.88
10.8216692586833	222.94
10.8288693047636	214.06
10.8360693508439	205.24
10.8432693969242	196.47
10.8504694430045	187.82
10.8576694890848	179.1
10.864869535165	170.45
10.8720695812453	161.85
10.8792696273256	153.31
10.8864696734059	144.77
10.8936697194862	136.34
10.9008697655665	127.96
10.9080698116468	119.7
10.9152698577271	111.5
10.9224699038074	103.4
10.9296699498877	95.42
10.936869995968	87.55
10.9440700420483	79.86
10.9512700881286	72.27
10.9584701342089	64.79
10.9656701802892	57.43
10.9728702263695	50.18
10.9800702724498	42.99
10.9872703185301	35.96
10.9944703646104	28.99
11.0016704106907	22.08
11.0088704567709	15.23
11.0160705028512	8.31
11.0232705489315	1.57
11.0304705950118	-5.17
11.0376706410921	-11.85
11.0448706871724	-18.43
11.0520707332527	-25
11.059270779333	-31.47
11.0664708254133	-37.87
11.0736708714936	-44.11
11.0808709175739	-50.29
11.0880709636542	-56.25
11.0952710097345	-62.21
11.1024710558148	-68
11.1096711018951	-73.67
11.1168711479754	-79.24
11.1240711940557	-84.8
11.131271240136	-90.25
11.1384712862163	-95.65
11.1456713322966	-100.93
11.1528713783768	-106.1
11.1600714244571	-111.21
11.1672714705374	-116.1
11.1744715166177	-120.83
11.181671562698	-125.49
11.1888716087783	-129.99
11.1960716548586	-134.43
11.2032717009389	-138.7
11.2104717470192	-143.02
11.2176717930995	-147.24
11.2248718391798	-151.45
11.2320718852601	-155.61
11.2392719313404	-159.72
11.2464719774207	-163.76
11.253672023501	-167.75
11.2608720695813	-171.63
11.2680721156616	-175.4
11.2752721617419	-179.1
11.2824722078222	-182.7
11.2896722539024	-186.3
11.2968722999827	-189.78
11.304072346063	-193.15
11.3112723921433	-196.58
11.3184724382236	-199.9
11.3256724843039	-203.21
11.3328725303842	-206.53
11.3400725764645	-209.79
11.3472726225448	-213.05
11.3544726686251	-216.25
11.3616727147054	-219.51
11.3688727607857	-222.77
11.376072806866	-225.98
11.3832728529463	-229.23
11.3904728990266	-232.61
11.3976729451069	-236.04
11.4048729911872	-239.46
11.4120730372675	-243.06
11.4192730833478	-246.77
11.4264731294281	-250.59
11.4336731755083	-254.58
11.4408732215886	-258.68
11.4480732676689	-263.12
11.4552733137492	-267.73
11.4624733598295	-272.68
11.4696734059098	-278.02
11.4768734519901	-283.75
11.4840734980704	-290.16
11.4912735441507	-297.07
11.498473590231	-304.82
11.5056736363113	-313.53
11.5128736823916	-323.26
11.5200737284719	-334.44
11.5272737745522	-347.25
11.5344738206325	-361.92
11.5416738667128	-378.84
11.5488739127931	-398.45
11.5560739588734	-421.16
11.5632740049537	-447.46
11.5704740510339	-477.86
11.5776740971142	-513.1
11.5848741431945	-553.62
11.5920741892748	-600.32
11.5992742353551	-653.71
11.6064742814354	-714.58
11.6136743275157	-783.37
11.620874373596	-860.81
11.6280744196763	-947.25
11.6352744657566	-1043.12
11.6424745118369	-1148.72
11.6496745579172	-1264.21
11.6568746039975	-1389.65
11.6640746500778	-1525.21
11.6712746961581	-1670.71
11.6784747422384	-1825.93
11.6856747883187	-1990.71
11.692874834399	-2164.65
11.7000748804793	-2347.19
11.7072749265596	-2538.04
11.7144749726398	-2736.54
11.7216750187201	-2942.07
11.7288750648004	-3154.11
11.7360751108807	-3372
11.743275156961	-3595.33
11.7504752030413	-3823.51
11.7576752491216	-4056.06
11.7648752952019	-4292.49
11.7720753412822	-4532.3
11.7792753873625	-4775.14
11.7864754334428	-5020.45
11.7936754795231	-5267.62
11.8008755256034	-5516.19
11.8080755716837	-5765.38
11.815275617764	-6014.41
11.8224756638443	-6262.75
11.8296757099246	-6509.3
11.8368757560049	-6753.32
11.8440758020852	-6993.97
11.8512758481655	-7230.18
11.8584758942457	-7461.16
11.865675940326	-7685.85
11.8728759864063	-7903.23
11.8800760324866	-8112.41
11.8872760785669	-8312.31
11.8944761246472	-8502.16
11.9016761707275	-8681.04
11.9088762168078	-8848.07
11.9160762628881	-9002.67
11.9232763089684	-9144.24
11.9304763550487	-9272.49
11.937676401129	-9386.91
11.9448764472093	-9487.45
11.9520764932896	-9574
11.9592765393699	-9646.56
11.9664765854502	-9705.17
11.9736766315305	-9750.02
11.9808766776108	-9781.32
11.9880767236911	-9799.36
11.9952767697713	-9804.53
12.0024768158516	-9797.17
12.0096768619319	-9777.95
12.0168769080122	-9747.32
12.0240769540925	-9705.79
12.0312770001728	-9654.09
12.0384770462531	-9592.72
12.0456770923334	-9522.35
12.0528771384137	-9443.45
12.060077184494	-9356.68
12.0672772305743	-9262.54
12.0744772766546	-9161.55
12.0816773227349	-9054.38
12.0888773688152	-8941.64
12.0960774148955	-8823.79
12.1032774609758	-8701.5
12.1104775070561	-8575.22
12.1176775531364	-8445.51
12.1248775992167	-8312.87
12.132077645297	-8177.6
12.1392776913772	-8040.19
12.1464777374575	-7901.1
12.1536777835378	-7760.48
12.1608778296181	-7618.8
12.1680778756984	-7476.34
12.1752779217787	-7333.31
12.182477967859	-7190
12.1896780139393	-7046.63
12.1968780600196	-6903.32
12.2040781060999	-6760.29
12.2112781521802	-6617.66
12.2184781982605	-6475.47
12.2256782443408	-6334.07
12.2328782904211	-6193.35
12.2400783365014	-6053.58
12.2472783825817	-5914.71
12.254478428662	-5776.96
12.2616784747423	-5640.4
12.2688785208226	-5505.12
12.2760785669029	-5371.25
12.2832786129831	-5238.9
12.2904786590634	-5108.18
12.2976787051437	-4979.2
12.304878751224	-4852.08
12.3120787973043	-4726.81
12.3192788433846	-4603.62
12.3264788894649	-4482.45
12.3336789355452	-4363.19
12.3408789816255	-4246.02
12.3480790277058	-4130.92
12.3552790737861	-4018.01
12.3624791198664	-3907.3
12.3696791659467	-3798.89
12.376879212027	-3692.78
12.3840792581073	-3589.26
12.3912793041876	-3488.16
12.3984793502679	-3389.81
12.4056793963482	-3294.05
12.4128794424285	-3200.98
12.4200794885087	-3110.67
12.427279534589	-3022.94
12.4344795806693	-2937.96
12.4416796267496	-2855.57
12.4488796728299	-2775.88
12.4560797189102	-2698.66
12.4632797649905	-2624.09
12.4704798110708	-2552.04
12.4776798571511	-2482.46
12.4848799032314	-2415.36
12.4920799493117	-2350.73
12.499279995392	-2288.52
12.5064800414723	-2228.66
12.5136800875526	-2171.11
12.5208801336329	-2115.93
12.5280801797132	-2062.98
12.5352802257935	-2012.18
12.5424802718738	-1963.51
12.5496803179541	-1916.92
12.5568803640343	-1872.24
12.5640804101146	-1829.47
12.5712804561949	-1788.5
12.5784805022752	-1749.39
12.5856805483555	-1711.79
12.5928805944358	-1675.82
12.6000806405161	-1641.37
12.6072806865964	-1608.38
12.6144807326767	-1576.8
12.621680778757	-1546.51
12.6288808248373	-1517.51
12.6360808709176	-1489.69
12.6432809169979	-1462.99
12.6504809630782	-1437.31
12.6576810091585	-1412.58
12.6648810552388	-1388.81
12.6720811013191	-1365.82
12.6792811473994	-1343.62
12.6864811934797	-1322.1
12.69368123956	-1301.36
12.7008812856402	-1281.36
12.7080813317205	-1261.91
12.7152813778008	-1243.25
12.7224814238811	-1225.32
12.7296814699614	-1208.07
12.7368815160417	-1191.55
12.744081562122	-1175.64
12.7512816082023	-1160.36
12.7584816542826	-1145.58
12.7656817003629	-1131.3
12.7728817464432	-1117.48
12.7800817925235	-1103.99
12.7872818386038	-1090.84
12.7944818846841	-1077.97
12.8016819307644	-1065.38
12.8088819768447	-1053.13
12.816082022925	-1041.1
12.8232820690053	-1029.41
12.8304821150856	-1018
12.8376821611659	-1006.87
12.8448822072461	-995.97
12.8520822533264	-985.35
12.8592822994067	-974.9
12.866482345487	-964.84
12.8736823915673	-954.83
12.8808824376476	-945.11
12.8880824837279	-935.61
12.8952825298082	-926.28
12.9024825758885	-917.24
12.9096826219688	-908.3
12.9168826680491	-899.64
12.9240827141294	-891.21
12.9312827602097	-883.01
12.93848280629	-874.92
12.9456828523703	-866.99
12.9528828984506	-859.24
12.9600829445309	-851.65
12.9672829906112	-844.18
12.9744830366915	-836.81
12.9816830827718	-829.56
12.988883128852	-822.48
12.9960831749323	-815.51
13.0032832210126	-808.710000000001
13.0104832670929	-802.03
13.0176833131732	-795.39
13.0248833592535	-788.93
13.0320834053338	-782.52
13.0392834514141	-776.23
13.0464834974944	-769.94
13.0536835435747	-763.75
13.060883589655	-757.68
13.0680836357353	-751.73
13.0752836818156	-745.83
13.0824837278959	-740.04
13.0896837739762	-734.42
13.0968838200565	-728.91
13.1040838661368	-723.51
13.1112839122171	-718.17
13.1184839582974	-713
13.1256840043777	-707.89
13.1328840504579	-702.83
13.1400840965382	-697.89
13.1472841426185	-692.94
13.1544841886988	-688.05
13.1616842347791	-683.27
13.1688842808594	-678.5
13.1760843269397	-673.83
13.18328437302	-669.17
13.1904844191003	-664.62
13.1976844651806	-660.18
13.2048845112609	-655.74
13.2120845573412	-651.41
13.2192846034215	-647.19
13.2264846495018	-642.98
13.2336846955821	-638.93
13.2408847416624	-634.94
13.2480847877427	-631.01
13.255284833823	-627.19
13.2624848799033	-623.42
13.2696849259835	-619.66
13.2768849720638	-615.95
13.2840850181441	-612.29
13.2912850642244	-608.64
13.2984851103047	-605.04
13.305685156385	-601.5
13.3128852024653	-597.96
13.3200852485456	-594.53
13.3272852946259	-591.16
13.3344853407062	-587.9
13.3416853867865	-584.64
13.3488854328668	-581.55
13.3560854789471	-578.46
13.3632855250274	-575.48
13.3704855711077	-572.5
13.377685617188	-569.58
13.3848856632683	-566.72
13.3920857093486	-563.85
13.3992857554289	-561.1
13.4064858015092	-558.4
13.4136858475894	-555.76
13.4208858936697	-553.12
13.42808593975	-550.64
13.4352859858303	-548.17
13.4424860319106	-545.87
13.4496860779909	-543.51
13.4568861240712	-541.14
13.4640861701515	-538.84
13.4712862162318	-536.54
13.4784862623121	-534.29
13.4856863083924	-531.98
13.4928863544727	-529.74
13.500086400553	-527.49
13.5072864466333	-525.24
13.5144864927136	-523.05
13.5216865387939	-520.97
13.5288865848742	-518.89
13.5360866309545	-516.87
13.5432866770348	-514.9
13.5504867231151	-512.99
13.5576867691953	-511.13
13.5648868152756	-509.34
13.5720868613559	-507.54
13.5792869074362	-505.8
13.5864869535165	-504.05
13.5936869995968	-502.42
13.6008870456771	-500.74
13.6080870917574	-499.05
13.6152871378377	-497.37
13.622487183918	-495.74
13.6296872299983	-494.05
13.6368872760786	-492.31
13.6440873221589	-490.56
13.6512873682392	-488.82
13.6584874143195	-487.14
13.6656874603998	-485.34
13.6728875064801	-483.65
13.6800875525604	-481.91
13.6872875986407	-480.17
13.6944876447209	-478.48
13.7016876908012	-476.85
13.7088877368815	-475.28
13.7160877829618	-473.82
13.7232878290421	-472.41
13.7304878751224	-471.12
13.7376879212027	-469.94
13.744887967283	-468.87
13.7520880133633	-467.75
13.7592880594436	-466.74
13.7664881055239	-465.61
13.7736881516042	-464.49
13.7808881976845	-463.31
13.7880882437648	-462.13
13.7952882898451	-460.95
13.8024883359254	-459.77
13.8096883820057	-458.59
13.816888428086	-457.41
13.8240884741663	-456.23
13.8312885202466	-455.1
13.8384885663268	-453.98
13.8456886124071	-452.91
13.8528886584874	-451.79
13.8600887045677	-450.72
13.867288750648	-449.71
13.8744887967283	-448.64
13.8816888428086	-447.68
13.8888888888889	-446.67
13.8960889349692	-445.72
13.9032889810495	-444.76
13.9104890271298	-443.75
13.9176890732101	-442.79
13.9248891192904	-441.84
13.9320891653707	-441
13.939289211451	-440.15
13.9464892575313	-439.37
13.9536893036116	-438.58
13.9608893496919	-437.91
13.9680893957722	-437.17
13.9752894418525	-436.39
13.9824894879327	-435.66
13.989689534013	-434.76
13.9968895800933	-433.97
14.0040896261736	-433.07
14.0112896722539	-432.17
14.0184897183342	-431.33
14.0256897644145	-430.49
14.0328898104948	-429.76
14.0400898565751	-428.97
14.0472899026554	-428.3
14.0544899487357	-427.62
14.061689994816	-426.89
14.0688900408963	-426.27
14.0760900869766	-425.65
14.0832901330569	-424.98
14.0904901791372	-424.36
14.0976902252175	-423.69
14.1048902712978	-422.96
14.1120903173781	-422.28
14.1192903634583	-421.55
14.1264904095386	-420.88
14.1336904556189	-420.09
14.1408905016992	-419.42
14.1480905477795	-418.69
14.1552905938598	-418.01
14.1624906399401	-417.45
14.1696906860204	-416.83
14.1768907321007	-416.32
14.184090778181	-415.88
14.1912908242613	-415.43
14.1984908703416	-414.98
14.2056909164219	-414.64
14.2128909625022	-414.25
14.2200910085825	-413.85
14.2272910546628	-413.51
14.2344911007431	-413.23
14.2416911468234	-412.95
14.2488911929037	-412.73
14.256091238984	-412.62
14.2632912850642	-412.5
14.2704913311445	-412.56
14.2776913772248	-412.73
14.2848914233051	-413.01
14.2920914693854	-413.35
14.2992915154657	-413.85
14.306491561546	-414.58
14.3136916076263	-415.37
14.3208916537066	-416.38
14.3280916997869	-417.5
14.3352917458672	-418.8
14.3424917919475	-420.26
14.3496918380278	-421.89
14.3568918841081	-423.57
14.3640919301884	-425.54
14.3712919762687	-427.51
14.378492022349	-429.7
14.3856920684293	-432
14.3928921145096	-434.36
[truncated: 638 more rows]
