# Supplementary material for: Effect of the molecular weight of water-soluble chitosan on its fat-/cholesterol-binding capacities and inhibitory activities to pancreatic lipase
Source: PeerJ. 2017 May 3;5:e3279. doi: 10.7717/peerj.3279 (PMC5419207; doi:10.7717/peerj.3279)
Supplement: Data S1 [file peerj-05-3279-s001.zip › raw data/raw data of Fig.2/raw data of Fig.2C.CSV]

0	-335.34
0.00720004608029492	-335.12
0.0144000921605899	-334.89
0.0216001382408848	-334.61
0.0288001843211797	-334.39
0.0360002304014746	-334.05
0.0432002764817695	-333.77
0.0504003225620644	-333.54
0.0576003686423593	-333.26
0.0648004147226543	-333.04
0.0720004608029492	-332.76
0.0792005068832441	-332.47
0.086400552963539	-332.31
0.0936005990438339	-332.08
0.100800645124129	-331.86
0.108000691204424	-331.74
0.115200737284719	-331.58
0.122400783365014	-331.41
0.129600829445309	-331.35
0.136800875525604	-331.24
0.144000921605899	-331.18
0.151200967686193	-331.13
0.158401013766488	-331.01
0.165601059846783	-330.96
0.172801105927078	-330.84
0.180001152007373	-330.73
0.187201198087668	-330.56
0.194401244167963	-330.45
0.201601290248258	-330.23
0.208801336328553	-330.11
0.216001382408848	-330
0.223201428489143	-329.95
0.230401474569437	-329.83
0.237601520649732	-329.78
0.244801566730027	-329.78
0.252001612810322	-329.83
0.259201658890617	-329.83
0.266401704970912	-329.83
0.273601751051207	-329.89
0.280801797131502	-329.89
0.288001843211797	-329.89
0.295201889292092	-329.83
0.302401935372387	-329.72
0.309601981452682	-329.61
0.316802027532976	-329.55
0.324002073613271	-329.55
0.331202119693566	-329.5
0.338402165773861	-329.55
0.345602211854156	-329.61
0.352802257934451	-329.61
0.360002304014746	-329.66
0.367202350095041	-329.78
0.374402396175336	-329.78
0.381602442255631	-329.78
0.388802488335926	-329.78
0.39600253441622	-329.78
0.403202580496515	-329.72
0.41040262657681	-329.66
0.417602672657105	-329.55
0.4248027187374	-329.55
0.432002764817695	-329.44
0.43920281089799	-329.33
0.446402856978285	-329.21
0.45360290305858	-329.21
0.460802949138875	-329.1
0.46800299521917	-329.05
0.475203041299465	-329.05
0.482403087379759	-329.1
0.489603133460054	-329.16
0.496803179540349	-329.27
0.504003225620644	-329.38
0.511203271700939	-329.5
0.518403317781234	-329.5
0.525603363861529	-329.44
0.532803409941824	-329.33
0.540003456022119	-329.16
0.547203502102414	-328.88
0.554403548182709	-328.6
0.561603594263004	-328.26
0.568803640343299	-327.92
0.576003686423593	-327.58
0.583203732503888	-327.25
0.590403778584183	-326.91
0.597603824664478	-326.63
0.604803870744773	-326.35
0.612003916825068	-326.18
0.619203962905363	-325.9
0.626404008985658	-325.79
0.633604055065953	-325.62
0.640804101146248	-325.51
0.648004147226543	-325.51
0.655204193306837	-325.45
0.662404239387132	-325.39
0.669604285467427	-325.34
0.676804331547722	-325.28
0.684004377628017	-325.11
0.691204423708312	-324.89
0.698404469788607	-324.61
0.705604515868902	-324.33
0.712804561949197	-323.93
0.720004608029492	-323.54
0.727204654109787	-323.15
0.734404700190081	-322.75
0.741604746270376	-322.36
0.748804792350671	-321.96
0.756004838430966	-321.63
0.763204884511261	-321.29
0.770404930591556	-320.9
0.777604976671851	-320.62
0.784805022752146	-320.34
0.792005068832441	-320.11
0.799205114912736	-319.89
0.806405160993031	-319.83
0.813605207073326	-319.77
0.82080525315362	-319.72
0.828005299233915	-319.77
0.83520534531421	-319.89
0.842405391394505	-320.05
0.8496054374748	-320.17
0.856805483555095	-320.22
0.86400552963539	-320.17
0.871205575715685	-320.17
0.87840562179598	-320
0.885605667876275	-319.77
0.89280571395657	-319.55
0.900005760036865	-319.27
0.907205806117159	-318.87
0.914405852197454	-318.54
0.921605898277749	-318.09
0.928805944358044	-317.58
0.936005990438339	-317.02
0.943206036518634	-316.46
0.950406082598929	-315.9
0.957606128679224	-315.33
0.964806174759519	-314.83
0.972006220839814	-314.43
0.979206266920109	-314.1
0.986406313000403	-313.93
0.993606359080698	-313.82
1.000806405161	-313.76
1.00800645124129	-313.65
1.01520649732158	-313.59
1.02240654340188	-313.53
1.02960658948217	-313.31
1.03680663556247	-313.14
1.04400668164276	-312.92
1.05120672772306	-312.64
1.05840677380335	-312.47
1.06560681988365	-312.24
1.07280686596394	-312.13
1.08000691204424	-311.96
1.08720695812453	-311.91
1.09440700420483	-311.85
1.10160705028512	-311.91
1.10880709636542	-311.85
1.11600714244571	-311.91
1.12320718852601	-311.91
1.1304072346063	-311.85
1.1376072806866	-311.79
1.14480732676689	-311.74
1.15200737284719	-311.51
1.15920741892748	-311.29
1.16640746500778	-311.01
1.17360751108807	-310.67
1.18080755716837	-310.33
1.18800760324866	-309.99
1.19520764932896	-309.66
1.20240769540925	-309.38
1.20960774148955	-309.15
1.21680778756984	-308.98
1.22400783365014	-308.76
1.23120787973043	-308.59
1.23840792581073	-308.42
1.24560797189102	-308.25
1.25280801797132	-308.08
1.26000806405161	-307.91
1.26720811013191	-307.8
1.2744081562122	-307.75
1.2816082022925	-307.63
1.28880824837279	-307.69
1.29600829445309	-307.75
1.30320834053338	-307.8
1.31040838661368	-307.97
1.31760843269397	-308.14
1.32480847877427	-308.31
1.33200852485456	-308.48
1.33920857093486	-308.65
1.34640861701515	-308.81
1.35360866309545	-308.93
1.36080870917574	-309.15
1.36800875525604	-309.26
1.37520880133633	-309.43
1.38240884741663	-309.6
1.38960889349692	-309.83
1.39680893957722	-310.05
1.40400898565751	-310.22
1.41120903173781	-310.5
1.4184090778181	-310.72
1.4256091238984	-310.89
1.43280916997869	-311.17
1.44000921605899	-311.34
1.44720926213928	-311.57
1.45440930821957	-311.79
1.46160935429987	-312.02
1.46880940038016	-312.19
1.47600944646046	-312.35
1.48320949254075	-312.52
1.49040953862105	-312.69
1.49760958470134	-312.86
1.50480963078164	-313.03
1.51200967686193	-313.25
1.51920972294223	-313.42
1.52640976902252	-313.65
1.53360981510282	-313.93
1.54080986118311	-314.15
1.54800990726341	-314.43
1.5552099533437	-314.72
1.562409999424	-315
1.56961004550429	-315.22
1.57681009158459	-315.45
1.58401013766488	-315.73
1.59121018374518	-316.06
1.59841022982547	-316.34
1.60561027590577	-316.68
1.61281032198606	-317.02
1.62001036806636	-317.36
1.62721041414665	-317.75
1.63441046022695	-318.09
1.64161050630724	-318.37
1.64881055238754	-318.71
1.65601059846783	-318.99
1.66321064454813	-319.27
1.67041069062842	-319.55
1.67761073670872	-319.72
1.68481078278901	-320
1.69201082886931	-320.17
1.6992108749496	-320.39
1.7064109210299	-320.62
1.71361096711019	-320.78
1.72081101319049	-320.95
1.72801105927078	-321.18
1.73521110535108	-321.4
1.74241115143137	-321.63
1.74961119751167	-321.8
1.75681124359196	-322.02
1.76401128967226	-322.25
1.77121133575255	-322.41
1.77841138183285	-322.58
1.78561142791314	-322.75
1.79281147399344	-322.98
1.80001152007373	-323.2
1.80721156615403	-323.37
1.81441161223432	-323.65
1.82161165831462	-323.99
1.82881170439491	-324.33
1.83601175047521	-324.61
1.8432117965555	-325
1.8504118426358	-325.39
1.85761188871609	-325.67
1.86481193479638	-325.96
1.87201198087668	-326.18
1.87921202695697	-326.4
1.88641207303727	-326.63
1.89361211911756	-326.8
1.90081216519786	-326.97
1.90801221127815	-327.14
1.91521225735845	-327.3
1.92241230343874	-327.42
1.92961234951904	-327.53
1.93681239559933	-327.64
1.94401244167963	-327.64
1.95121248775992	-327.7
1.95841253384022	-327.75
1.96561257992051	-327.75
1.97281262600081	-327.81
1.9800126720811	-327.87
1.9872127181614	-328.03
1.99441276424169	-328.2
2.00161281032199	-328.43
2.00881285640228	-328.65
2.01601290248258	-328.93
2.02321294856287	-329.27
2.03041299464317	-329.61
2.03761304072346	-329.95
2.04481308680376	-330.23
2.05201313288405	-330.51
2.05921317896435	-330.79
2.06641322504464	-330.96
2.07361327112494	-331.13
2.08081331720523	-331.24
2.08801336328553	-331.35
2.09521340936582	-331.46
2.10241345544612	-331.58
2.10961350152641	-331.74
2.11681354760671	-331.91
2.124013593687	-332.08
2.1312136397673	-332.36
2.13841368584759	-332.64
2.14561373192789	-332.87
2.15281377800818	-333.15
2.16001382408848	-333.32
2.16721387016877	-333.49
2.17441391624907	-333.6
2.18161396232936	-333.71
2.18881400840966	-333.77
2.19601405448995	-333.77
2.20321410057025	-333.88
2.21041414665054	-333.88
2.21761419273084	-333.94
2.22481423881113	-333.94
2.23201428489143	-333.99
2.23921433097172	-333.94
2.24641437705202	-333.94
2.25361442313231	-333.88
2.2608144692126	-333.88
2.2680145152929	-333.82
2.27521456137319	-333.82
2.28241460745349	-333.88
2.28961465353378	-333.88
2.29681469961408	-333.94
2.30401474569437	-334.1
2.31121479177467	-334.16
2.31841483785496	-334.33
2.32561488393526	-334.5
2.33281493001555	-334.67
2.34001497609585	-334.95
2.34721502217614	-335.17
2.35441506825644	-335.51
2.36161511433673	-335.79
2.36881516041703	-336.07
2.37601520649732	-336.3
2.38321525257762	-336.52
2.39041529865791	-336.58
2.39761534473821	-336.63
2.4048153908185	-336.52
2.4120154368988	-336.35
2.41921548297909	-336.13
2.42641552905939	-335.9
2.43361557513968	-335.68
2.44081562121998	-335.51
2.44801566730027	-335.51
2.45521571338057	-335.45
2.46241575946086	-335.51
2.46961580554116	-335.73
2.47681585162145	-335.9
2.48401589770175	-336.07
2.49121594378204	-336.35
2.49841598986234	-336.52
2.50561603594263	-336.75
2.51281608202293	-336.86
2.52001612810322	-336.97
2.52721617418352	-337.08
2.53441622026381	-337.14
2.54161626634411	-337.14
2.5488163124244	-337.03
2.5560163585047	-336.97
2.56321640458499	-336.86
2.57041645066529	-336.75
2.57761649674558	-336.58
2.58481654282588	-336.41
2.59201658890617	-336.35
2.59921663498647	-336.18
2.60641668106676	-336.13
2.61361672714706	-336.07
2.62081677322735	-336.07
2.62801681930765	-336.01
2.63521686538794	-336.07
2.64241691146824	-336.24
2.64961695754853	-336.35
2.65681700362883	-336.52
2.66401704970912	-336.69
2.67121709578942	-336.91
2.67841714186971	-337.03
2.68561718795	-337.25
2.6928172340303	-337.36
2.70001728011059	-337.53
2.70721732619089	-337.64
2.71441737227118	-337.76
2.72161741835148	-337.87
2.72881746443177	-338.04
2.73601751051207	-338.21
2.74321755659236	-338.32
2.75041760267266	-338.49
2.75761764875295	-338.6
2.76481769483325	-338.71
2.77201774091354	-338.82
2.77921778699384	-338.88
2.78641783307413	-338.88
2.79361787915443	-338.88
2.80081792523472	-338.88
2.80801797131502	-338.77
2.81521801739531	-338.6
2.82241806347561	-338.49
2.8296181095559	-338.32
2.8368181556362	-338.21
2.84401820171649	-338.04
2.85121824779679	-338.04
2.85841829387708	-337.98
2.86561833995738	-338.04
2.87281838603767	-338.09
2.88001843211797	-338.21
2.88721847819826	-338.32
2.89441852427856	-338.43
2.90161857035885	-338.49
2.90881861643915	-338.54
2.91601866251944	-338.71
2.92321870859974	-338.77
2.93041875468003	-338.82
2.93761880076033	-338.82
2.94481884684062	-338.94
2.95201889292092	-338.94
2.95921893900121	-338.94
2.96641898508151	-338.88
2.9736190311618	-338.88
2.9808190772421	-338.88
2.98801912332239	-338.77
2.99521916940269	-338.77
3.00241921548298	-338.71
3.00961926156328	-338.71
3.01681930764357	-338.71
3.02401935372387	-338.71
3.03121939980416	-338.77
3.03841944588446	-338.82
3.04561949196475	-338.82
3.05281953804505	-338.88
3.06001958412534	-338.99
3.06721963020564	-339.05
3.07441967628593	-339.11
3.08161972236623	-339.22
3.08881976844652	-339.33
3.09601981452681	-339.44
3.10321986060711	-339.56
3.1104199066874	-339.67
3.1176199527677	-339.72
3.124819998848	-339.78
3.13202004492829	-339.78
3.13922009100858	-339.72
3.14642013708888	-339.67
3.15362018316917	-339.61
3.16082022924947	-339.56
3.16802027532976	-339.39
3.17522032141006	-339.27
3.18242036749035	-339.16
3.18962041357065	-339.05
3.19682045965094	-338.94
3.20402050573124	-338.88
3.21122055181153	-338.82
3.21842059789183	-338.82
3.22562064397212	-338.77
3.23282069005242	-338.82
3.24002073613271	-338.82
3.24722078221301	-338.82
3.2544208282933	-338.82
3.2616208743736	-338.82
3.26882092045389	-338.77
3.27602096653419	-338.66
3.28322101261448	-338.66
3.29042105869478	-338.49
3.29762110477507	-338.43
3.30482115085537	-338.32
3.31202119693566	-338.26
3.31922124301596	-338.21
3.32642128909625	-338.15
3.33362133517655	-338.26
3.34082138125684	-338.32
3.34802142733714	-338.43
3.35522147341743	-338.66
3.36242151949773	-338.77
3.36962156557802	-338.94
3.37682161165832	-339.11
3.38402165773861	-339.16
3.39122170381891	-339.27
3.3984217498992	-339.39
3.4056217959795	-339.44
3.41282184205979	-339.56
3.42002188814009	-339.61
3.42722193422038	-339.84
3.43442198030068	-339.95
3.44162202638097	-340.12
3.44882207246127	-340.34
3.45602211854156	-340.51
3.46322216462186	-340.68
3.47042221070215	-340.9
3.47762225678245	-341.02
3.48482230286274	-341.19
3.49202234894304	-341.35
3.49922239502333	-341.52
3.50642244110363	-341.69
3.51362248718392	-341.8
3.52082253326422	-341.97
3.52802257934451	-342.08
3.5352226254248	-342.2
3.5424226715051	-342.31
3.5496227175854	-342.31
3.55682276366569	-342.37
3.56402280974598	-342.42
3.57122285582628	-342.48
3.57842290190657	-342.65
3.58562294798687	-342.76
3.59282299406716	-342.93
3.60002304014746	-343.15
3.60722308622775	-343.38
3.61442313230805	-343.55
3.62162317838834	-343.83
3.62882322446864	-344
3.63602327054893	-344.16
3.64322331662923	-344.28
3.65042336270952	-344.44
3.65762340878982	-344.56
3.66482345487011	-344.67
3.67202350095041	-344.73
3.6792235470307	-344.78
3.686423593111	-344.95
3.69362363919129	-345.01
3.70082368527159	-345.12
3.70802373135188	-345.18
3.71522377743218	-345.29
3.72242382351247	-345.34
3.72962386959277	-345.34
3.73682391567306	-345.4
3.74402396175336	-345.4
3.75122400783365	-345.4
3.75842405391395	-345.4
3.76562409999424	-345.51
3.77282414607454	-345.57
3.78002419215483	-345.74
3.78722423823513	-345.96
3.79442428431542	-346.19
3.80162433039572	-346.41
3.80882437647601	-346.69
3.81602442255631	-346.92
3.8232244686366	-347.14
3.8304245147169	-347.31
3.83762456079719	-347.37
3.84482460687749	-347.42
3.85202465295778	-347.37
3.85922469903808	-347.31
3.86642474511837	-347.25
3.87362479119867	-347.2
3.88082483727896	-347.14
3.88802488335926	-347.09
3.89522492943955	-347.03
3.90242497551985	-347.03
3.90962502160014	-347.03
3.91682506768044	-347.03
3.92402511376073	-347.03
3.93122515984103	-347.09
3.93842520592132	-347.09
3.94562525200162	-347.14
3.95282529808191	-347.2
3.9600253441622	-347.25
3.9672253902425	-347.37
3.97442543632279	-347.48
3.98162548240309	-347.65
3.98882552848338	-347.76
3.99602557456368	-347.93
4.00322562064397	-348.04
4.01042566672427	-348.1
4.01762571280456	-348.27
4.02482575888486	-348.32
4.03202580496515	-348.44
4.03922585104545	-348.55
4.04642589712574	-348.72
4.05362594320604	-348.94
4.06082598928633	-349.11
4.06802603536663	-349.28
4.07522608144692	-349.45
4.08242612752722	-349.62
4.08962617360751	-349.67
4.09682621968781	-349.73
4.1040262657681	-349.67
4.1112263118484	-349.62
4.11842635792869	-349.45
4.12562640400899	-349.39
4.13282645008928	-349.33
4.14002649616958	-349.28
4.14722654224987	-349.22
4.15442658833017	-349.22
4.16162663441046	-349.33
4.16882668049076	-349.39
4.17602672657105	-349.45
4.18322677265135	-349.5
4.19042681873164	-349.5
4.19762686481194	-349.5
4.20482691089223	-349.45
4.21202695697253	-349.33
4.21922700305282	-349.22
4.22642704913312	-349
4.23362709521341	-348.88
4.24082714129371	-348.72
4.248027187374	-348.55
4.2552272334543	-348.38
4.26242727953459	-348.21
4.26962732561489	-348.1
4.27682737169518	-347.99
4.28402741777548	-347.82
4.29122746385577	-347.76
4.29842750993607	-347.59
4.30562755601636	-347.42
4.31282760209666	-347.25
4.32002764817695	-347.14
4.32722769425725	-346.97
4.33442774033754	-346.81
4.34162778641784	-346.69
4.34882783249813	-346.58
4.35602787857842	-346.58
4.36322792465872	-346.52
4.37042797073902	-346.58
4.37762801681931	-346.58
4.3848280628996	-346.58
4.3920281089799	-346.58
4.39922815506019	-346.64
4.40642820114049	-346.64
4.41362824722078	-346.69
4.42082829330108	-346.86
4.42802833938137	-346.97
4.43522838546167	-347.25
4.44242843154196	-347.48
4.44962847762226	-347.76
4.45682852370255	-347.99
4.46402856978285	-348.21
4.47122861586314	-348.38
4.47842866194344	-348.44
4.48562870802373	-348.38
4.49282875410403	-348.32
4.50002880018432	-348.21
4.50722884626462	-348.1
4.51442889234491	-348.04
4.52162893842521	-347.93
4.5288289845055	-347.93
4.5360290305858	-347.93
4.54322907666609	-347.99
4.55042912274639	-348.1
4.55762916882668	-348.15
4.56482921490698	-348.32
4.57202926098727	-348.44
4.57922930706757	-348.55
4.58642935314786	-348.66
4.59362939922816	-348.66
4.60082944530845	-348.55
4.60802949138875	-348.49
4.61522953746904	-348.38
4.62242958354934	-348.15
4.62962962962963	-347.99
4.63682967570993	-347.82
4.64402972179022	-347.76
4.65122976787052	-347.65
4.65842981395081	-347.65
4.66562986003111	-347.82
4.6728299061114	-347.99
4.6800299521917	-348.27
4.68722999827199	-348.55
4.69443004435229	-348.88
4.70163009043258	-349.22
4.70883013651288	-349.56
4.71603018259317	-349.78
4.72323022867347	-349.9
4.73043027475376	-350.01
4.73763032083405	-350.01
4.74483036691435	-349.95
4.75203041299465	-349.84
4.75923045907494	-349.73
4.76643050515524	-349.56
4.77363055123553	-349.39
4.78083059731582	-349.33
4.78803064339612	-349.33
4.79523068947642	-349.33
4.80243073555671	-349.39
4.809630781637	-349.5
4.8168308277173	-349.56
4.82403087379759	-349.62
4.83123091987789	-349.73
4.83843096595818	-349.78
4.84563101203848	-349.84
4.85283105811877	-349.9
4.86003110419907	-349.95
4.86723115027936	-350.01
4.87443119635966	-350.06
4.88163124243995	-350.12
4.88883128852025	-350.12
4.89603133460054	-350.18
4.90323138068084	-350.18
4.91043142676113	-350.18
4.91763147284143	-350.18
4.92483151892172	-350.23
4.93203156500202	-350.29
4.93923161108231	-350.29
4.94643165716261	-350.35
4.9536317032429	-350.46
4.9608317493232	-350.51
4.96803179540349	-350.51
4.97523184148379	-350.63
4.98243188756408	-350.63
4.98963193364438	-350.68
4.99683197972467	-350.68
5.00403202580497	-350.74
5.01123207188526	-350.85
5.01843211796556	-350.91
5.02563216404585	-350.96
5.03283221012615	-351.02
5.04003225620644	-351.08
5.04723230228674	-351.25
5.05443234836703	-351.3
5.06163239444733	-351.41
5.06883244052762	-351.53
5.07603248660792	-351.69
5.08323253268821	-351.86
5.09043257876851	-351.98
5.0976326248488	-352.14
5.1048326709291	-352.2
5.11203271700939	-352.26
5.11923276308969	-352.26
5.12643280916998	-352.09
5.13363285525028	-352.03
5.14083290133057	-351.92
5.14803294741087	-351.69
5.15523299349116	-351.64
5.16243303957145	-351.53
5.16963308565175	-351.53
5.17683313173205	-351.47
5.18403317781234	-351.47
5.19123322389264	-351.41
5.19843326997293	-351.36
5.20563331605322	-351.25
5.21283336213352	-351.19
5.22003340821382	-351.02
5.22723345429411	-350.91
5.23443350037441	-350.74
5.2416335464547	-350.57
5.24883359253499	-350.46
5.25603363861529	-350.29
5.26323368469558	-350.12
5.27043373077588	-349.95
5.27763377685618	-349.73
5.28483382293647	-349.45
5.29203386901676	-349.17
5.29923391509706	-348.88
5.30643396117735	-348.55
5.31363400725765	-348.15
5.32083405333794	-347.82
5.32803409941824	-347.54
5.33523414549853	-347.25
5.34243419157883	-347.03
5.34963423765912	-346.81
5.35683428373942	-346.69
5.36403432981971	-346.47
5.37123437590001	-346.36
5.3784344219803	-346.24
5.3856344680606	-346.13
5.39283451414089	-345.96
5.40003456022119	-345.91
5.40723460630148	-345.74
5.41443465238178	-345.57
5.42163469846207	-345.46
5.42883474454237	-345.34
5.43603479062266	-345.18
5.44323483670296	-345.06
5.45043488278325	-344.89
5.45763492886355	-344.67
5.46483497494384	-344.5
5.47203502102414	-344.33
5.47923506710443	-344.22
5.48643511318473	-344
5.49363515926502	-343.88
5.50083520534532	-343.77
5.50803525142561	-343.71
5.51523529750591	-343.71
5.5224353435862	-343.66
5.5296353896665	-343.71
5.53683543574679	-343.71
5.54403548182709	-343.71
5.55123552790738	-343.77
5.55843557398768	-343.71
5.56563562006797	-343.6
5.57283566614827	-343.55
5.58003571222856	-343.43
5.58723575830886	-343.38
5.59443580438915	-343.32
5.60163585046945	-343.26
5.60883589654974	-343.26
5.61603594263004	-343.26
5.62323598871033	-343.21
5.63043603479063	-343.15
5.63763608087092	-343.1
5.64483612695122	-342.98
5.65203617303151	-342.93
5.65923621911181	-342.82
5.6664362651921	-342.65
5.67363631127239	-342.59
5.68083635735269	-342.42
5.68803640343298	-342.31
5.69523644951328	-342.2
5.70243649559358	-342.08
5.70963654167387	-341.97
5.71683658775416	-341.86
5.72403663383446	-341.75
5.73123667991475	-341.75
5.73843672599505	-341.75
5.74563677207534	-341.8
5.75283681815564	-341.86
5.76003686423593	-341.97
5.76723691031623	-342.08
5.77443695639652	-342.25
5.78163700247682	-342.31
5.78883704855711	-342.31
5.79603709463741	-342.25
5.8032371407177	-342.14
5.810437186798	-342.03
5.81763723287829	-341.8
5.82483727895859	-341.58
5.83203732503888	-341.3
5.83923737111918	-340.96
5.84643741719947	-340.74
5.85363746327977	-340.45
5.86083750936006	-340.29
5.86803755544036	-340.17
5.87523760152065	-340.06
5.88243764760095	-340.06
5.88963769368124	-340.06
5.89683773976154	-340.06
5.90403778584183	-340.06
5.91123783192213	-340.06
5.91843787800242	-340.12
5.92563792408272	-340.23
5.93283797016301	-340.23
5.94003801624331	-340.23
5.9472380623236	-340.29
5.9544381084039	-340.29
5.96163815448419	-340.23
5.96883820056449	-340.23
5.97603824664478	-340.23
5.98323829272508	-340.17
5.99043833880537	-340.23
5.99763838488567	-340.23
6.00483843096596	-340.29
6.01203847704626	-340.29
6.01923852312655	-340.34
6.02643856920685	-340.4
6.03363861528714	-340.45
6.04083866136743	-340.45
6.04803870744773	-340.45
6.05523875352803	-340.45
6.06243879960832	-340.45
6.06963884568862	-340.4
6.07683889176891	-340.34
6.0840389378492	-340.17
6.0912389839295	-340.01
6.09843903000979	-339.78
6.10563907609009	-339.56
6.11283912217038	-339.27
6.12003916825068	-339.11
6.12723921433097	-338.94
6.13443926041127	-338.82
6.14163930649156	-338.77
6.14883935257186	-338.71
6.15603939865215	-338.82
6.16323944473245	-338.88
6.17043949081274	-339.05
6.17763953689304	-339.22
6.18483958297333	-339.39
6.19203962905363	-339.56
6.19923967513392	-339.67
6.20643972121422	-339.72
6.21363976729451	-339.84
6.22083981337481	-339.84
6.2280398594551	-339.78
6.2352399055354	-339.72
6.24243995161569	-339.61
6.24963999769599	-339.44
6.25684004377628	-339.39
6.26404008985658	-339.22
6.27124013593687	-339.05
6.27844018201717	-338.94
6.28564022809746	-338.82
6.29284027417776	-338.71
6.30004032025805	-338.66
6.30724036633835	-338.54
6.31444041241864	-338.54
6.32164045849894	-338.49
6.32884050457923	-338.43
6.33604055065953	-338.38
6.34324059673982	-338.32
6.35044064282012	-338.32
6.35764068890041	-338.26
6.36484073498071	-338.15
6.372040781061	-338.09
6.3792408271413	-337.98
6.38644087322159	-337.98
6.39364091930189	-337.93
6.40084096538218	-337.87
6.40804101146248	-337.81
6.41524105754277	-337.87
6.42244110362307	-337.93
6.42964114970336	-337.98
6.43684119578366	-338.09
6.44404124186395	-338.26
6.45124128794425	-338.32
6.45844133402454	-338.38
6.46564138010484	-338.43
6.47284142618513	-338.49
6.48004147226543	-338.43
6.48724151834572	-338.38
6.49444156442601	-338.32
6.50164161050631	-338.21
6.50884165658661	-338.09
6.5160417026669	-337.98
6.52324174874719	-337.87
6.53044179482749	-337.76
6.53764184090778	-337.7
6.54484188698808	-337.59
6.55204193306837	-337.53
6.55924197914867	-337.42
6.56644202522896	-337.31
6.57364207130926	-337.25
6.58084211738955	-337.14
6.58804216346985	-337.03
6.59524220955014	-336.91
6.60244225563044	-336.86
6.60964230171073	-336.75
6.61684234779103	-336.58
6.62404239387132	-336.46
6.63124243995162	-336.3
6.63844248603191	-336.13
6.64564253211221	-335.96
6.6528425781925	-335.79
6.6600426242728	-335.62
6.66724267035309	-335.51
6.67444271643339	-335.34
6.68164276251368	-335.28
6.68884280859398	-335.28
6.69604285467427	-335.23
6.70324290075457	-335.28
6.71044294683486	-335.28
6.71764299291516	-335.23
6.72484303899545	-335.17
6.73204308507575	-335.06
6.73924313115604	-334.95
6.74644317723634	-334.83
6.75364322331663	-334.78
6.76084326939693	-334.72
6.76804331547722	-334.72
6.77524336155752	-334.78
6.78244340763781	-334.89
6.78964345371811	-335.12
6.7968434997984	-335.23
6.8040435458787	-335.45
6.81124359195899	-335.62
6.81844363803929	-335.79
6.82564368411958	-335.9
6.83284373019988	-335.96
6.84004377628017	-336.01
6.84724382236047	-336.01
6.85444386844076	-336.01
6.86164391452106	-335.96
6.86884396060135	-335.9
6.87604400668165	-335.9
6.88324405276194	-335.9
6.89044409884223	-335.96
6.89764414492253	-336.07
6.90484419100283	-336.18
6.91204423708312	-336.3
6.91924428316341	-336.46
6.92644432924371	-336.69
6.933644375324	-336.86
6.9408444214043	-337.03
6.94804446748459	-337.2
6.95524451356489	-337.36
6.96244455964518	-337.53
6.96964460572548	-337.76
6.97684465180577	-337.98
6.98404469788607	-338.09
6.99124474396636	-338.32
6.99844479004666	-338.49
7.00564483612695	-338.66
7.01284488220725	-338.82
7.02004492828754	-339.05
7.02724497436784	-339.27
7.03444502044813	-339.5
7.04164506652843	-339.89
7.04884511260872	-340.29
7.05604515868902	-340.74
7.06324520476931	-341.24
7.07044525084961	-341.8
7.0776452969299	-342.37
7.0848453430102	-342.93
7.09204538909049	-343.43
7.09924543517079	-343.94
7.10644548125108	-344.39
7.11364552733138	-344.78
7.12084557341167	-345.12
7.12804561949197	-345.46
7.13524566557226	-345.74
7.14244571165256	-345.96
7.14964575773285	-346.24
7.15684580381315	-346.41
7.16404584989344	-346.52
7.17124589597374	-346.64
7.17844594205403	-346.75
7.18564598813433	-346.86
7.19284603421462	-346.92
7.20004608029492	-346.97
7.20724612637521	-347.03
7.21444617245551	-347.2
7.2216462185358	-347.31
7.2288462646161	-347.42
7.23604631069639	-347.59
7.24324635677669	-347.82
7.25044640285698	-347.99
7.25764644893728	-348.21
7.26484649501757	-348.44
7.27204654109787	-348.77
7.27924658717816	-349.05
7.28644663325845	-349.39
7.29364667933875	-349.73
7.30084672541905	-350.12
7.30804677149934	-350.51
7.31524681757964	-350.85
7.32244686365993	-351.19
7.32964690974022	-351.47
7.33684695582052	-351.75
7.34404700190081	-352.09
7.35124704798111	-352.37
7.35844709406141	-352.65
7.3656471401417	-352.87
7.37284718622199	-353.1
7.38004723230229	-353.27
7.38724727838258	-353.32
7.39444732446288	-353.49
7.40164737054317	-353.49
7.40884741662347	-353.55
7.41604746270376	-353.61
7.42324750878406	-353.66
7.43044755486435	-353.83
7.43764760094465	-354.06
7.44484764702494	-354.28
7.45204769310524	-354.62
7.45924773918553	-355.01
7.46644778526583	-355.35
7.47364783134612	-355.68
7.48084787742642	-356.02
7.48804792350671	-356.36
7.49524796958701	-356.64
7.5024480156673	-356.92
7.5096480617476	-357.2
7.51684810782789	-357.43
7.52404815390819	-357.65
7.53124819998848	-357.88
7.53844824606878	-357.99
7.54564829214907	-357.99
7.55284833822937	-358.05
7.56004838430966	-357.99
7.56724843038996	-357.88
7.57444847647025	-357.71
7.58164852255055	-357.6
7.58884856863084	-357.48
7.59604861471114	-357.37
7.60324866079143	-357.31
7.61044870687173	-357.37
7.61764875295202	-357.43
7.62484879903232	-357.6
7.63204884511261	-357.82
7.63924889119291	-358.05
7.6464489372732	-358.27
7.6536489833535	-358.61
7.66084902943379	-358.89
7.66804907551409	-359.11
7.67524912159438	-359.34
7.68244916767468	-359.56
7.68964921375497	-359.68
7.69684925983527	-359.84
7.70404930591556	-359.96
7.71124935199586	-359.96
7.71844939807615	-360.01
7.72564944415645	-359.96
7.73284949023674	-359.96
7.74004953631704	-359.84
7.74724958239733	-359.79
7.75444962847763	-359.68
7.76164967455792	-359.62
7.76884972063821	-359.62
7.77604976671851	-359.62
7.78324981279881	-359.68
7.7904498588791	-359.79
7.79764990495939	-359.9
7.80484995103969	-360.07
7.81204999711998	-360.24
7.81925004320028	-360.52
7.82645008928057	-360.69
7.83365013536087	-360.8
7.84085018144116	-360.91
7.84805022752146	-361.02
7.85525027360175	-361.02
7.86245031968205	-361.02
7.86965036576234	-360.97
7.87685041184264	-360.97
7.88405045792293	-360.91
7.89125050400323	-360.91
7.89845055008352	-360.86
7.90565059616382	-360.86
7.91285064224411	-360.8
7.92005068832441	-360.74
7.9272507344047	-360.69
7.934450780485	-360.63
7.94165082656529	-360.52
7.94885087264559	-360.41
7.95605091872588	-360.35
7.96325096480618	-360.29
7.97045101088647	-360.29
7.97765105696677	-360.35
7.98485110304706	-360.41
7.99205114912736	-360.46
7.99925119520765	-360.52
8.00645124128795	-360.52
8.01365128736824	-360.52
8.02085133344854	-360.41
8.02805137952883	-360.29
8.03525142560913	-360.12
8.04245147168942	-359.9
8.04965151776972	-359.68
8.05685156385001	-359.51
8.0640516099303	-359.28
8.0712516560106	-359.06
8.0784517020909	-358.89
8.08565174817119	-358.72
8.09285179425149	-358.55
8.10005184033178	-358.38
8.10725188641207	-358.21
8.11445193249237	-358.05
8.12165197857266	-357.93
8.12885202465296	-357.82
8.13605207073326	-357.71
8.14325211681355	-357.65
8.15045216289384	-357.54
8.15765220897414	-357.48
8.16485225505443	-357.37
8.17205230113473	-357.26
8.17925234721503	-357.15
8.18645239329532	-356.98
8.19365243937561	-356.81
8.20085248545591	-356.7
8.2080525315362	-356.53
8.2152525776165	-356.42
8.22245262369679	-356.25
8.22965266977709	-356.08
8.23685271585738	-355.91
8.24405276193768	-355.74
8.25125280801797	-355.52
8.25845285409827	-355.29
8.26565290017856	-355.12
8.27285294625886	-354.84
8.28005299233915	-354.62
8.28725303841945	-354.34
8.29445308449974	-354.06
8.30165313058004	-353.77
8.30885317666033	-353.44
8.31605322274063	-353.04
8.32325326882092	-352.65
8.33045331490122	-352.2
8.33765336098151	-351.69
8.34485340706181	-351.19
8.3520534531421	-350.68
8.3592534992224	-350.23
8.36645354530269	-349.84
8.37365359138299	-349.45
8.38085363746328	-349.11
8.38805368354358	-348.77
8.39525372962387	-348.49
8.40245377570417	-348.15
8.40965382178446	-347.87
8.41685386786476	-347.54
8.42405391394505	-347.09
8.43125396002535	-346.64
8.43845400610564	-346.13
8.44565405218594	-345.51
8.45285409826623	-344.84
8.46005414434653	-344.22
8.46725419042682	-343.43
8.47445423650712	-342.65
8.48165428258741	-341.8
8.48885432866771	-340.9
8.496054374748	-339.89
8.5032544208283	-338.82
8.51045446690859	-337.7
8.51765451298889	-336.46
8.52485455906918	-335.17
8.53205460514948	-333.82
8.53925465122977	-332.53
8.54645469731007	-331.18
8.55365474339036	-329.89
8.56085478947066	-328.6
8.56805483555095	-327.3
8.57525488163125	-326.01
8.58245492771154	-324.77
8.58965497379184	-323.43
8.59685501987213	-322.02
8.60405506595242	-320.56
8.61125511203272	-319.04
8.61845515811302	-317.47
8.62565520419331	-315.73
8.63285525027361	-313.93
8.6400552963539	-311.96
8.64725534243419	-309.99
8.65445538851449	-307.91
8.66165543459479	-305.78
8.66885548067508	-303.59
8.67605552675538	-301.34
8.68325557283567	-299.09
8.69045561891596	-296.84
8.69765566499626	-294.54
8.70485571107655	-292.24
8.71205575715685	-289.99
8.71925580323715	-287.63
8.72645584931744	-285.32
8.73365589539773	-282.96
8.74085594147803	-280.43
8.74805598755832	-277.9
8.75525603363862	-275.26
8.76245607971891	-272.51
8.76965612579921	-269.64
8.7768561718795	-266.72
8.7840562179598	-263.63
8.79125626404009	-260.48
8.79845631012039	-257.28
8.80565635620068	-253.96
8.81285640228098	-250.59
8.82005644836127	-247.11
8.82725649444157	-243.62
8.83445654052186	-240.08
8.84165658660216	-236.54
8.84885663268245	-232.94
8.85605667876275	-229.29
8.86325672484304	-225.53
8.87045677092334	-221.76
8.87765681700363	-217.94
8.88485686308393	-214.12
8.89205690916422	-210.13
8.89925695524452	-206.14
8.90645700132481	-202.09
8.9136570474051	-197.93
8.9208570934854	-193.72
8.9280571395657	-189.5
8.93525718564599	-185.17
8.94245723172629	-180.79
8.94965727780658	-176.29
8.95685732388687	-171.74
8.96405736996717	-167.08
8.97125741604746	-162.3
8.97845746212776	-157.52
8.98565750820806	-152.58
8.99285755428835	-147.63
9.00005760036864	-142.69
9.00725764644894	-137.63
9.01445769252923	-132.51
9.02165773860953	-127.4
9.02885778468983	-122.23
9.03605783077012	-116.95
9.04325787685041	-111.66
9.05045792293071	-106.27
9.057657969011	-100.82
9.0648580150913	-95.37
9.07205806117159	-89.8
9.07925810725189	-84.35
9.08645815333218	-78.84
9.09365819941248	-73.39
9.10085824549277	-68
9.10805829157307	-62.55
9.11525833765336	-57.21
9.12245838373366	-51.76
9.12965842981395	-46.25
9.13685847589425	-40.68
9.14405852197454	-35.12
9.15125856805484	-29.39
9.15845861413513	-23.66
9.16565866021543	-17.75
9.17285870629572	-11.8
9.18005875237602	-5.9
9.18725879845631	0.16
9.19445884453661	6.18
9.2016588906169	12.19
9.2088589366972	18.2
9.21605898277749	24.27
9.22325902885779	30.29
9.23045907493808	36.36
9.23765912101838	42.37
9.24485916709867	48.44
9.25205921317897	54.51
9.25925925925926	60.58
9.26645930533956	66.7
9.27365935141985	72.83
9.28085939750015	79.07
9.28805944358044	85.25
9.29525948966074	91.38
9.30245953574103	97.56
9.30965958182133	103.74
9.31685962790162	109.87
9.32405967398192	115.94
9.33125972006221	122.01
9.3384597661425	128.02
9.3456598122228	134.14
9.3528598583031	140.33
9.36005990438339	146.62
9.36725995046369	153.08
9.37445999654398	159.55
9.38166004262427	166.23
9.38886008870457	172.98
9.39606013478486	179.72
9.40326018086516	186.47
9.41046022694546	193.21
9.41766027302575	199.9
9.42486031910604	206.47
9.43206036518634	213.05
9.43926041126663	219.57
9.44646045734693	226.09
9.45366050342722	232.61
9.46086054950752	239.24
9.46806059558781	245.81
9.47526064166811	252.5
9.4824606877484	259.25
9.4896607338287	265.99
9.49686077990899	272.79
9.50406082598929	279.59
9.51126087206958	286.45
9.51846091814988	293.3
9.52566096423017	300.27
9.53286101031047	307.18
9.54006105639076	314.15
9.54726110247106	321.12
9.55446114855135	328.09
9.56166119463165	335.06
9.56886124071194	341.97
9.57606128679224	348.88
9.58326133287253	355.68
9.59046137895283	362.49
9.59766142503312	369.29
9.60486147111342	376.03
9.61206151719371	382.72
9.61926156327401	389.4
9.6264616093543	395.98
9.6336616554346	402.44
9.64086170151489	408.91
9.64806174759519	415.2
9.65526179367548	421.55
9.66246183975578	427.79
9.66966188583607	434.03
9.67686193191637	440.27
9.68406197799666	446.45
9.69126202407696	452.74
9.69846207015725	458.98
9.70566211623755	465.22
9.71286216231784	471.57
9.72006220839814	477.81
9.72726225447843	484.1
9.73446230055873	490.45
9.74166234663902	496.8
9.74886239271932	503.1
9.75606243879961	509.5
9.7632624848799	515.85
9.7704625309602	522.15
9.7776625770405	528.5
9.78486262312079	534.74
9.79206266920109	540.86
9.79926271528138	546.99
9.80646276136167	553
9.81366280744197	558.9
9.82086285352227	564.64
9.82806289960256	570.37
9.83526294568286	575.99
9.84246299176315	581.55
9.84966303784344	587
9.85686308392374	592.4
9.86406313000404	597.79
9.87126317608433	603.08
9.87846322216462	608.25
9.88566326824492	613.31
9.89286331432521	618.25
9.90006336040551	623.08
9.90726340648581	627.81
9.9144634525661	632.3
9.92166349864639	636.68
9.92886354472669	640.84
9.93606359080698	644.89
9.94326363688728	648.82
9.95046368296758	652.53
9.95766372904787	656.13
9.96486377512816	659.56
9.97206382120846	662.87
9.97926386728875	666.02
9.98646391336905	669
9.99366395944934	671.87
10.0008640055297	674.56
10.00806405161	677.09
10.0152640976902	679.51
10.0224641437705	681.81
10.0296641898508	683.95
10.0368642359311	686.03
10.0440642820114	687.83
10.0512643280917	689.57
10.058464374172	691.2
10.0656644202523	692.6
10.0728644663326	693.9
10.0800645124129	695.08
10.0872645584932	696.09
10.0944646045735	696.99
10.1016646506538	697.72
10.1088646967341	698.34
10.1160647428144	698.73
10.1232647888947	698.9
10.130464834975	698.9
10.1376648810553	698.67
10.1448649271356	698.28
10.1520649732158	697.66
10.1592650192961	696.88
10.1664650653764	695.86
10.1736651114567	694.8
10.180865157537	693.45
10.1880652036173	691.93
10.1952652496976	690.24
10.2024652957779	688.39
10.2096653418582	686.25
10.2168653879385	684.01
10.2240654340188	681.42
10.2312654800991	678.72
10.2384655261794	675.8
10.2456655722597	672.71
10.25286561834	669.51
10.2600656644203	666.02
10.2672657105006	662.54
10.2744657565809	658.83
10.2816658026612	654.89
10.2888658487415	650.85
10.2960658948217	646.52
10.303265940902	642.08
10.3104659869823	637.36
10.3176660330626	632.53
10.3248660791429	627.41
10.3320661252232	622.24
10.3392661713035	616.85
10.3464662173838	611.34
10.3536662634641	605.72
10.3608663095444	599.93
10.3680663556247	593.92
10.375266401705	587.79
10.3824664477853	581.5
10.3896664938656	574.98
10.3968665399459	568.23
10.4040665860262	561.43
10.4112666321065	554.3
10.4184666781868	547.1
10.4256667242671	539.68
10.4328667703474	532.15
10.4400668164276	524.57
10.4472668625079	516.87
10.4544669085882	509.05
10.4616669546685	501.3
10.4688670007488	493.43
10.4760670468291	485.56
10.4832670929094	477.7
10.4904671389897	469.83
10.49766718507	462.02
10.5048672311503	454.26
10.5120672772306	446.39
10.5192673233109	438.52
10.5264673693912	430.66
10.5336674154715	422.68
10.5408674615518	414.69
10.5480675076321	406.6
10.5552675537124	398.4
10.5624675997927	390.14
10.569667645873	381.82
10.5768676919533	373.44
10.5840677380335	365.01
10.5912677841138	356.47
10.5984678301941	347.93
10.6056678762744	339.33
10.6128679223547	330.68
10.620067968435	321.96
10.6272680145153	313.2
10.6344680605956	304.37
10.6416681066759	295.55
10.6488681527562	286.78
10.6560681988365	278.02
10.6632682449168	269.31
10.6704682909971	260.71
10.6776683370774	252.11
10.6848683831577	243.62
10.692068429238	235.14
10.6992684753183	226.76
10.7064685213986	218.28
10.7136685674789	209.85
10.7208686135592	201.47
10.7280686596394	193.04
10.7352687057197	184.61
10.7424687518	176.24
10.7496687978803	167.86
10.7568688439606	159.55
10.7640688900409	151.34
10.7712689361212	143.14
10.7784689822015	134.99
10.7856690282818	127.06
10.7928690743621	119.14
10.8000691204424	111.27
10.8072691665227	103.68
10.814469212603	96.15
10.8216692586833	88.73
10.8288693047636	81.43
10.8360693508439	74.24
10.8432693969242	67.1
10.8504694430045	60.02
10.8576694890848	52.94
10.864869535165	45.85
10.8720695812453	38.72
10.8792696273256	31.64
10.8864696734059	24.44
10.8936697194862	17.42
10.9008697655665	10.39
10.9080698116468	3.42
10.9152698577271	-3.37
10.9224699038074	-10.17
10.9296699498877	-16.69
10.936869995968	-23.15
10.9440700420483	-29.5
10.9512700881286	-35.68
10.9584701342089	-41.7
10.9656701802892	-47.6
10.9728702263695	-53.39
10.9800702724498	-59.01
10.9872703185301	-64.51
10.9944703646104	-69.91
11.0016704106907	-75.25
11.0088704567709	-80.47
11.0160705028512	-85.59
11.0232705489315	-90.65
11.0304705950118	-95.7
11.0376706410921	-100.59
11.0448706871724	-105.43
11.0520707332527	-110.15
11.059270779333	-114.81
11.0664708254133	-119.31
11.0736708714936	-123.75
11.0808709175739	-128.02
11.0880709636542	-132.18
11.0952710097345	-136.22
11.1024710558148	-140.21
11.1096711018951	-144.04
11.1168711479754	-147.86
11.1240711940557	-151.57
11.131271240136	-155.22
11.1384712862163	-158.76
11.1456713322966	-162.24
11.1528713783768	-165.67
11.1600714244571	-168.99
11.1672714705374	-172.3
11.1744715166177	-175.56
11.181671562698	-178.71
11.1888716087783	-181.8
11.1960716548586	-184.89
11.2032717009389	-187.87
11.2104717470192	-190.74
11.2176717930995	-193.6
11.2248718391798	-196.36
11.2320718852601	-199.06
11.2392719313404	-201.7
11.2464719774207	-204.28
11.253672023501	-206.81
11.2608720695813	-209.28
11.2680721156616	-211.76
11.2752721617419	-214.23
11.2824722078222	-216.59
11.2896722539024	-218.89
11.2968722999827	-221.14
11.304072346063	-223.33
11.3112723921433	-225.36
11.3184724382236	-227.32
11.3256724843039	-229.18
11.3328725303842	-230.98
11.3400725764645	-232.78
11.3472726225448	-234.52
11.3544726686251	-236.37
11.3616727147054	-238.17
11.3688727607857	-240.03
11.376072806866	-241.99
11.3832728529463	-243.96
11.3904728990266	-246.04
11.3976729451069	-248.12
11.4048729911872	-250.37
11.4120730372675	-252.61
11.4192730833478	-254.92
11.4264731294281	-257.28
11.4336731755083	-259.7
11.4408732215886	-262.17
11.4480732676689	-264.75
11.4552733137492	-267.51
11.4624733598295	-270.43
11.4696734059098	-273.63
11.4768734519901	-277.17
11.4840734980704	-281.16
11.4912735441507	-285.49
11.498473590231	-290.49
11.5056736363113	-296.11
11.5128736823916	-302.69
11.5200737284719	-310.39
11.5272737745522	-319.49
11.5344738206325	-330.34
11.5416738667128	-343.26
11.5488739127931	-358.72
11.5560739588734	-377.1
11.5632740049537	-398.9
11.5704740510339	-424.59
11.5776740971142	-454.6
11.5848741431945	-489.33
11.5920741892748	-529.34
11.5992742353551	-575.09
11.6064742814354	-626.85
11.6136743275157	-685.02
11.620874373596	-749.87
11.6280744196763	-821.36
11.6352744657566	-899.7
11.6424745118369	-984.68
11.6496745579172	-1076.06
11.6568746039975	-1173.56
11.6640746500778	-1276.75
11.6712746961581	-1385.21
11.6784747422384	-1498.34
11.6856747883187	-1615.58
11.692874834399	-1736.41
11.7000748804793	-1860.16
11.7072749265596	-1986.22
11.7144749726398	-2114.13
11.7216750187201	-2243.33
11.7288750648004	-2373.38
11.7360751108807	-2503.87
11.743275156961	-2634.48
11.7504752030413	-2764.92
11.7576752491216	-2895.03
11.7648752952019	-3024.57
11.7720753412822	-3153.55
11.7792753873625	-3281.91
11.7864754334428	-3409.65
11.7936754795231	-3536.77
11.8008755256034	-3663.22
11.8080755716837	-3789.06
11.815275617764	-3913.99
11.8224756638443	-4038.02
11.8296757099246	-4160.93
11.8368757560049	-4282.44
11.8440758020852	-4402.42
11.8512758481655	-4520.55
11.8584758942457	-4636.5
11.865675940326	-4749.91
11.8728759864063	-4860.28
11.8800760324866	-4967.23
11.8872760785669	-5070.13
11.8944761246472	-5168.48
11.9016761707275	-5261.66
11.9088762168078	-5349.05
11.9160762628881	-5430.04
11.9232763089684	-5504.05
11.9304763550487	-5570.6
11.937676401129	-5629.32
11.9448764472093	-5679.68
11.9520764932896	-5721.44
11.9592765393699	-5754.31
11.9664765854502	-5778.25
11.9736766315305	-5792.98
11.9808766776108	-5798.65
11.9880767236911	-5795.28
11.9952767697713	-5783.03
12.0024768158516	-5762.07
12.0096768619319	-5732.56
12.0168769080122	-5695.02
12.0240769540925	-5649.56
12.0312770001728	-5596.73
12.0384770462531	-5536.82
12.0456770923334	-5470.33
12.0528771384137	-5397.67
12.060077184494	-5319.33
12.0672772305743	-5235.81
12.0744772766546	-5147.63
12.0816773227349	-5055.3
12.0888773688152	-4959.48
12.0960774148955	-4860.51
12.1032774609758	-4758.95
12.1104775070561	-4655.27
12.1176775531364	-4549.83
12.1248775992167	-4443
12.132077645297	-4335.15
12.1392776913772	-4226.63
12.1464777374575	-4117.71
12.1536777835378	-4008.8
12.1608778296181	-3900.11
12.1680778756984	-3792.09
12.1752779217787	-3684.97
12.182477967859	-3578.98
12.1896780139393	-3474.34
12.1968780600196	-3371.38
12.2040781060999	-3270.05
12.2112781521802	-3170.63
12.2184781982605	-3073.18
12.2256782443408	-2977.81
12.2328782904211	-2884.52
12.2400783365014	-2793.47
12.2472783825817	-2704.79
12.254478428662	-2618.47
12.2616784747423	-2534.62
12.2688785208226	-2453.29
12.2760785669029	-2374.5
12.2832786129831	-2298.29
12.2904786590634	-2224.62
12.2976787051437	-2153.52
12.304878751224	-2084.9
12.3120787973043	-2018.76
12.3192788433846	-1955.14
12.3264788894649	-1893.94
12.3336789355452	-1835.09
12.3408789816255	-1778.67
12.3480790277058	-1724.44
12.3552790737861	-1672.56
12.3624791198664	-1622.83
12.3696791659467	-1575.11
12.376879212027	-1529.48
12.3840792581073	-1485.81
12.3912793041876	-1443.89
12.3984793502679	-1403.81
12.4056793963482	-1365.54
12.4128794424285	-1328.9
12.4200794885087	-1293.94
12.427279534589	-1260.56
12.4344795806693	-1228.7
12.4416796267496	-1198.35
12.4488796728299	-1169.35
12.4560797189102	-1141.75
12.4632797649905	-1115.34
12.4704798110708	-1090.22
12.4776798571511	-1066.17
12.4848799032314	-1043.24
12.4920799493117	-1021.26
12.499279995392	-1000.19
12.5064800414723	-980.12
12.5136800875526	-960.85
12.5208801336329	-942.47
12.5280801797132	-924.93
12.5352802257935	-908.13
12.5424802718738	-892
12.5496803179541	-876.66
12.5568803640343	-861.93
12.5640804101146	-848
12.5712804561949	-834.57
12.5784805022752	-821.81
12.5856805483555	-809.72
12.5928805944358	-798.09
12.6000806405161	-787.08
12.6072806865964	-776.4
12.6144807326767	-766.28
12.621680778757	-756.5
12.6288808248373	-747.12
12.6360808709176	-738.07
12.6432809169979	-729.3
12.6504809630782	-720.93
12.6576810091585	-712.89
12.6648810552388	-705.14
12.6720811013191	-697.66
12.6792811473994	-690.52
12.6864811934797	-683.72
12.69368123956	-677.15
12.7008812856402	-670.85
12.7080813317205	-664.84
12.7152813778008	-659.05
12.7224814238811	-653.54
12.7296814699614	-648.21
12.7368815160417	-643.15
12.744081562122	-638.2
12.7512816082023	-633.48
12.7584816542826	-628.93
12.7656817003629	-624.55
12.7728817464432	-620.22
12.7800817925235	-616.06
12.7872818386038	-612.07
12.7944818846841	-608.19
12.8016819307644	-604.43
12.8088819768447	-600.77
12.816082022925	-597.23
12.8232820690053	-593.92
12.8304821150856	-590.66
12.8376821611659	-587.62
12.8448822072461	-584.64
12.8520822533264	-581.78
12.8592822994067	-578.97
12.866482345487	-576.33
12.8736823915673	-573.74
12.8808824376476	-571.21
12.8880824837279	-568.74
12.8952825298082	-566.32
12.9024825758885	-564.02
12.9096826219688	-561.6
12.9168826680491	-559.3
12.9240827141294	-556.99
12.9312827602097	-554.75
12.93848280629	-552.5
12.9456828523703	-550.42
12.9528828984506	-548.34
12.9600829445309	-546.32
12.9672829906112	-544.4
12.9744830366915	-542.61
12.9816830827718	-540.86
12.988883128852	-539.23
12.9960831749323	-537.72
13.0032832210126	-536.26
13.0104832670929	-534.79
13.0176833131732	-533.39
13.0248833592535	-531.98
13.0320834053338	-530.64
13.0392834514141	-529.23
13.0464834974944	-527.83
13.0536835435747	-526.48
13.060883589655	-525.02
13.0680836357353	-523.67
13.0752836818156	-522.32
13.0824837278959	-520.91
13.0896837739762	-519.56
13.0968838200565	-518.33
13.1040838661368	-517.04
13.1112839122171	-515.74
13.1184839582974	-514.51
13.1256840043777	-513.38
13.1328840504579	-512.2
13.1400840965382	-511.02
13.1472841426185	-509.95
13.1544841886988	-508.89
13.1616842347791	-507.82
13.1688842808594	-506.81
13.1760843269397	-505.74
13.18328437302	-504.61
13.1904844191003	-503.49
13.1976844651806	-502.31
13.2048845112609	-501.13
13.2120845573412	-499.84
13.2192846034215	-498.6
13.2264846495018	-497.31
13.2336846955821	-496.13
13.2408847416624	-495
13.2480847877427	-493.99
13.255284833823	-492.98
13.2624848799033	-492.03
13.2696849259835	-491.13
13.2768849720638	-490.28
13.2840850181441	-489.38
13.2912850642244	-488.54
13.2984851103047	-487.75
13.305685156385	-486.86
13.3128852024653	-486.01
13.3200852485456	-485.17
13.3272852946259	-484.33
13.3344853407062	-483.6
13.3416853867865	-482.81
13.3488854328668	-482.13
13.3560854789471	-481.52
13.3632855250274	-480.9
13.3704855711077	-480.34
13.377685617188	-479.77
13.3848856632683	-479.27
13.3920857093486	-478.76
13.3992857554289	-478.14
13.4064858015092	-477.58
13.4136858475894	-476.96
13.4208858936697	-476.35
13.42808593975	-475.78
13.4352859858303	-475.17
13.4424860319106	-474.6
13.4496860779909	-474.1
13.4568861240712	-473.59
13.4640861701515	-473.03
13.4712862162318	-472.52
13.4784862623121	-471.96
13.4856863083924	-471.46
13.4928863544727	-470.89
13.500086400553	-470.39
13.5072864466333	-469.83
13.5144864927136	-469.38
13.5216865387939	-468.93
13.5288865848742	-468.48
13.5360866309545	-468.03
13.5432866770348	-467.64
13.5504867231151	-467.3
13.5576867691953	-466.9
13.5648868152756	-466.57
13.5720868613559	-466.29
13.5792869074362	-465.95
13.5864869535165	-465.67
13.5936869995968	-465.27
13.6008870456771	-464.94
13.6080870917574	-464.6
13.6152871378377	-464.26
13.622487183918	-463.87
13.6296872299983	-463.53
13.6368872760786	-463.2
13.6440873221589	-462.97
13.6512873682392	-462.8
13.6584874143195	-462.58
13.6656874603998	-462.52
13.6728875064801	-462.41
13.6800875525604	-462.3
13.6872875986407	-462.24
13.6944876447209	-462.13
13.7016876908012	-462.02
13.7088877368815	-461.85
13.7160877829618	-461.68
13.7232878290421	-461.45
13.7304878751224	-461.17
13.7376879212027	-460.95
13.744887967283	-460.61
13.7520880133633	-460.22
13.7592880594436	-459.88
13.7664881055239	-459.49
13.7736881516042	-459.09
13.7808881976845	-458.76
13.7880882437648	-458.42
13.7952882898451	-458.14
13.8024883359254	-457.91
13.8096883820057	-457.74
13.816888428086	-457.63
13.8240884741663	-457.52
13.8312885202466	-457.52
13.8384885663268	-457.46
13.8456886124071	-457.41
13.8528886584874	-457.29
13.8600887045677	-457.18
13.867288750648	-456.96
13.8744887967283	-456.73
13.8816888428086	-456.45
13.8888888888889	-456.17
13.8960889349692	-455.89
13.9032889810495	-455.61
13.9104890271298	-455.33
13.9176890732101	-454.99
13.9248891192904	-454.77
13.9320891653707	-454.48
13.939289211451	-454.15
13.9464892575313	-453.92
13.9536893036116	-453.53
13.9608893496919	-453.19
13.9680893957722	-452.85
13.9752894418525	-452.52
13.9824894879327	-452.18
13.989689534013	-451.79
13.9968895800933	-451.45
14.0040896261736	-451.06
14.0112896722539	-450.61
14.0184897183342	-450.21
14.0256897644145	-449.76
14.0328898104948	-449.43
14.0400898565751	-448.98
14.0472899026554	-448.64
14.0544899487357	-448.25
14.061689994816	-447.91
14.0688900408963	-447.63
14.0760900869766	-447.23
14.0832901330569	-446.95
14.0904901791372	-446.56
14.0976902252175	-446.17
14.1048902712978	-445.77
14.1120903173781	-445.38
14.1192903634583	-444.93
14.1264904095386	-444.48
14.1336904556189	-444.09
14.1408905016992	-443.69
14.1480905477795	-443.24
14.1552905938598	-442.85
14.1624906399401	-442.35
14.1696906860204	-441.95
14.1768907321007	-441.56
14.184090778181	-441.11
14.1912908242613	-440.77
14.1984908703416	-440.38
14.2056909164219	-440.04
14.2128909625022	-439.76
14.2200910085825	-439.48
14.2272910546628	-439.31
14.2344911007431	-439.14
14.2416911468234	-439.14
14.2488911929037	-439.14
14.256091238984	-439.25
14.2632912850642	-439.54
14.2704913311445	-439.87
14.2776913772248	-440.32
14.2848914233051	-440.94
14.2920914693854	-441.61
14.2992915154657	-442.35
14.306491561546	-443.19
14.3136916076263	-444.14
14.3208916537066	-445.16
14.3280916997869	-446.17
14.3352917458672	-447.35
14.3424917919475	-448.58
14.3496918380278	-449.82
14.3568918841081	-451.17
14.3640919301884	-452.63
14.3712919762687	-454.15
14.378492022349	-455.72
14.3856920684293	-457.41
14.3928921145096	-459.15
[truncated: 637 more rows]
