# Supplementary material for: Effect of the molecular weight of water-soluble chitosan on its fat-/cholesterol-binding capacities and inhibitory activities to pancreatic lipase
Source: PeerJ. 2017 May 3;5:e3279. doi: 10.7717/peerj.3279 (PMC5419207; doi:10.7717/peerj.3279)
Supplement: Data S1 [file peerj-05-3279-s001.zip › raw data/raw data of Fig.2/raw data of Fig.2D.CSV]

0	-340.06
0.00720004608029492	-340.23
0.0144000921605899	-340.4
0.0216001382408848	-340.51
0.0288001843211797	-340.57
0.0360002304014746	-340.57
0.0432002764817695	-340.45
0.0504003225620644	-340.34
0.0576003686423593	-340.12
0.0648004147226543	-339.84
0.0720004608029492	-339.56
0.0792005068832441	-339.33
0.086400552963539	-339.05
0.0936005990438339	-338.94
0.100800645124129	-338.82
0.108000691204424	-338.77
0.115200737284719	-338.77
0.122400783365014	-338.82
0.129600829445309	-338.94
0.136800875525604	-339.11
0.144000921605899	-339.22
0.151200967686193	-339.33
0.158401013766488	-339.44
0.165601059846783	-339.5
0.172801105927078	-339.44
0.180001152007373	-339.44
0.187201198087668	-339.33
0.194401244167963	-339.22
0.201601290248258	-339.11
0.208801336328553	-339.05
0.216001382408848	-338.99
0.223201428489143	-339.05
0.230401474569437	-339.05
0.237601520649732	-339.11
0.244801566730027	-339.22
0.252001612810322	-339.33
0.259201658890617	-339.5
0.266401704970912	-339.5
0.273601751051207	-339.61
0.280801797131502	-339.67
0.288001843211797	-339.67
0.295201889292092	-339.61
0.302401935372387	-339.5
0.309601981452682	-339.39
0.316802027532976	-339.27
0.324002073613271	-339.22
0.331202119693566	-339.11
0.338402165773861	-338.99
0.345602211854156	-338.88
0.352802257934451	-338.77
0.360002304014746	-338.6
0.367202350095041	-338.43
0.374402396175336	-338.21
0.381602442255631	-337.98
0.388802488335926	-337.76
0.39600253441622	-337.59
0.403202580496515	-337.53
0.41040262657681	-337.48
0.417602672657105	-337.48
0.4248027187374	-337.59
0.432002764817695	-337.76
0.43920281089799	-337.93
0.446402856978285	-338.04
0.45360290305858	-338.15
0.460802949138875	-338.26
0.46800299521917	-338.32
0.475203041299465	-338.38
0.482403087379759	-338.38
0.489603133460054	-338.43
0.496803179540349	-338.43
0.504003225620644	-338.49
0.511203271700939	-338.54
0.518403317781234	-338.6
0.525603363861529	-338.6
0.532803409941824	-338.6
0.540003456022119	-338.54
0.547203502102414	-338.38
0.554403548182709	-338.21
0.561603594263004	-338.04
0.568803640343299	-337.76
0.576003686423593	-337.53
0.583203732503888	-337.2
0.590403778584183	-336.91
0.597603824664478	-336.58
0.604803870744773	-336.41
0.612003916825068	-336.13
0.619203962905363	-335.96
0.626404008985658	-335.85
0.633604055065953	-335.73
0.640804101146248	-335.57
0.648004147226543	-335.51
0.655204193306837	-335.45
0.662404239387132	-335.4
0.669604285467427	-335.28
0.676804331547722	-335.23
0.684004377628017	-335.12
0.691204423708312	-335.06
0.698404469788607	-334.95
0.705604515868902	-334.83
0.712804561949197	-334.72
0.720004608029492	-334.61
0.727204654109787	-334.55
0.734404700190081	-334.44
0.741604746270376	-334.33
0.748804792350671	-334.22
0.756004838430966	-334.1
0.763204884511261	-334.05
0.770404930591556	-333.99
0.777604976671851	-333.94
0.784805022752146	-333.94
0.792005068832441	-333.99
0.799205114912736	-334.05
0.806405160993031	-334.05
0.813605207073326	-334.1
0.82080525315362	-334.1
0.828005299233915	-334.05
0.83520534531421	-334.05
0.842405391394505	-333.94
0.8496054374748	-333.88
0.856805483555095	-333.82
0.86400552963539	-333.77
0.871205575715685	-333.71
0.87840562179598	-333.71
0.885605667876275	-333.65
0.89280571395657	-333.65
0.900005760036865	-333.65
0.907205806117159	-333.6
0.914405852197454	-333.65
0.921605898277749	-333.65
0.928805944358044	-333.65
0.936005990438339	-333.71
0.943206036518634	-333.82
0.950406082598929	-333.88
0.957606128679224	-334.05
0.964806174759519	-334.22
0.972006220839814	-334.44
0.979206266920109	-334.67
0.986406313000403	-334.89
0.993606359080698	-335.17
1.000806405161	-335.45
1.00800645124129	-335.62
1.01520649732158	-335.85
1.02240654340188	-336.01
1.02960658948217	-336.13
1.03680663556247	-336.3
1.04400668164276	-336.41
1.05120672772306	-336.52
1.05840677380335	-336.63
1.06560681988365	-336.75
1.07280686596394	-336.86
1.08000691204424	-337.03
1.08720695812453	-337.14
1.09440700420483	-337.25
1.10160705028512	-337.42
1.10880709636542	-337.59
1.11600714244571	-337.7
1.12320718852601	-337.93
1.1304072346063	-338.04
1.1376072806866	-338.21
1.14480732676689	-338.43
1.15200737284719	-338.6
1.15920741892748	-338.77
1.16640746500778	-338.99
1.17360751108807	-339.27
1.18080755716837	-339.5
1.18800760324866	-339.72
1.19520764932896	-340.06
1.20240769540925	-340.34
1.20960774148955	-340.68
1.21680778756984	-341.02
1.22400783365014	-341.35
1.23120787973043	-341.8
1.23840792581073	-342.2
1.24560797189102	-342.59
1.25280801797132	-342.98
1.26000806405161	-343.38
1.26720811013191	-343.77
1.2744081562122	-344.05
1.2816082022925	-344.33
1.28880824837279	-344.5
1.29600829445309	-344.67
1.30320834053338	-344.78
1.31040838661368	-344.95
1.31760843269397	-345.12
1.32480847877427	-345.34
1.33200852485456	-345.57
1.33920857093486	-345.85
1.34640861701515	-346.07
1.35360866309545	-346.36
1.36080870917574	-346.58
1.36800875525604	-346.81
1.37520880133633	-346.97
1.38240884741663	-347.14
1.38960889349692	-347.2
1.39680893957722	-347.2
1.40400898565751	-347.25
1.41120903173781	-347.25
1.4184090778181	-347.31
1.4256091238984	-347.37
1.43280916997869	-347.48
1.44000921605899	-347.7
1.44720926213928	-347.87
1.45440930821957	-348.15
1.46160935429987	-348.32
1.46880940038016	-348.55
1.47600944646046	-348.77
1.48320949254075	-348.88
1.49040953862105	-349
1.49760958470134	-349
1.50480963078164	-348.94
1.51200967686193	-348.94
1.51920972294223	-348.88
1.52640976902252	-348.77
1.53360981510282	-348.72
1.54080986118311	-348.72
1.54800990726341	-348.72
1.5552099533437	-348.72
1.562409999424	-348.77
1.56961004550429	-348.83
1.57681009158459	-348.88
1.58401013766488	-349.05
1.59121018374518	-349.17
1.59841022982547	-349.39
1.60561027590577	-349.62
1.61281032198606	-349.9
1.62001036806636	-350.06
1.62721041414665	-350.35
1.63441046022695	-350.51
1.64161050630724	-350.74
1.64881055238754	-350.91
1.65601059846783	-351.08
1.66321064454813	-351.08
1.67041069062842	-351.19
1.67761073670872	-351.19
1.68481078278901	-351.25
1.69201082886931	-351.25
1.6992108749496	-351.19
1.7064109210299	-351.08
1.71361096711019	-351.02
1.72081101319049	-350.91
1.72801105927078	-350.74
1.73521110535108	-350.63
1.74241115143137	-350.46
1.74961119751167	-350.29
1.75681124359196	-350.18
1.76401128967226	-350.01
1.77121133575255	-349.95
1.77841138183285	-349.9
1.78561142791314	-349.9
1.79281147399344	-349.84
1.80001152007373	-349.84
1.80721156615403	-349.84
1.81441161223432	-349.78
1.82161165831462	-349.67
1.82881170439491	-349.56
1.83601175047521	-349.45
1.8432117965555	-349.33
1.8504118426358	-349.17
1.85761188871609	-349.11
1.86481193479638	-349.05
1.87201198087668	-348.94
1.87921202695697	-348.94
1.88641207303727	-348.83
1.89361211911756	-348.72
1.90081216519786	-348.66
1.90801221127815	-348.44
1.91521225735845	-348.27
1.92241230343874	-347.99
1.92961234951904	-347.76
1.93681239559933	-347.48
1.94401244167963	-347.2
1.95121248775992	-346.97
1.95841253384022	-346.69
1.96561257992051	-346.52
1.97281262600081	-346.41
1.9800126720811	-346.24
1.9872127181614	-346.19
1.99441276424169	-346.02
2.00161281032199	-345.96
2.00881285640228	-345.91
2.01601290248258	-345.85
2.02321294856287	-345.79
2.03041299464317	-345.74
2.03761304072346	-345.63
2.04481308680376	-345.57
2.05201313288405	-345.57
2.05921317896435	-345.51
2.06641322504464	-345.46
2.07361327112494	-345.34
2.08081331720523	-345.29
2.08801336328553	-345.23
2.09521340936582	-345.18
2.10241345544612	-345.06
2.10961350152641	-344.95
2.11681354760671	-344.84
2.124013593687	-344.67
2.1312136397673	-344.5
2.13841368584759	-344.33
2.14561373192789	-344.11
2.15281377800818	-343.94
2.16001382408848	-343.77
2.16721387016877	-343.66
2.17441391624907	-343.43
2.18161396232936	-343.38
2.18881400840966	-343.21
2.19601405448995	-343.15
2.20321410057025	-343.1
2.21041414665054	-343.04
2.21761419273084	-343.1
2.22481423881113	-343.04
2.23201428489143	-343.15
2.23921433097172	-343.26
2.24641437705202	-343.38
2.25361442313231	-343.49
2.2608144692126	-343.55
2.2680145152929	-343.6
2.27521456137319	-343.55
2.28241460745349	-343.43
2.28961465353378	-343.21
2.29681469961408	-342.98
2.30401474569437	-342.65
2.31121479177467	-342.37
2.31841483785496	-342.14
2.32561488393526	-341.92
2.33281493001555	-341.75
2.34001497609585	-341.58
2.34721502217614	-341.47
2.35441506825644	-341.52
2.36161511433673	-341.47
2.36881516041703	-341.41
2.37601520649732	-341.41
2.38321525257762	-341.41
2.39041529865791	-341.41
2.39761534473821	-341.3
2.4048153908185	-341.24
2.4120154368988	-341.13
2.41921548297909	-341.02
2.42641552905939	-340.9
2.43361557513968	-340.79
2.44081562121998	-340.57
2.44801566730027	-340.34
2.45521571338057	-340.17
2.46241575946086	-340.06
2.46961580554116	-339.89
2.47681585162145	-339.78
2.48401589770175	-339.67
2.49121594378204	-339.61
2.49841598986234	-339.61
2.50561603594263	-339.56
2.51281608202293	-339.56
2.52001612810322	-339.56
2.52721617418352	-339.5
2.53441622026381	-339.5
2.54161626634411	-339.44
2.5488163124244	-339.39
2.5560163585047	-339.33
2.56321640458499	-339.27
2.57041645066529	-339.27
2.57761649674558	-339.27
2.58481654282588	-339.27
2.59201658890617	-339.39
2.59921663498647	-339.44
2.60641668106676	-339.56
2.61361672714706	-339.61
2.62081677322735	-339.72
2.62801681930765	-339.78
2.63521686538794	-339.78
2.64241691146824	-339.84
2.64961695754853	-339.84
2.65681700362883	-339.84
2.66401704970912	-339.84
2.67121709578942	-339.84
2.67841714186971	-339.89
2.68561718795	-340.01
2.6928172340303	-340.12
2.70001728011059	-340.34
2.70721732619089	-340.68
2.71441737227118	-340.9
2.72161741835148	-341.3
2.72881746443177	-341.58
2.73601751051207	-341.92
2.74321755659236	-342.2
2.75041760267266	-342.42
2.75761764875295	-342.59
2.76481769483325	-342.76
2.77201774091354	-342.93
2.77921778699384	-342.98
2.78641783307413	-343.1
2.79361787915443	-343.21
2.80081792523472	-343.38
2.80801797131502	-343.55
2.81521801739531	-343.77
2.82241806347561	-344.05
2.8296181095559	-344.33
2.8368181556362	-344.67
2.84401820171649	-345.01
2.85121824779679	-345.34
2.85841829387708	-345.74
2.86561833995738	-346.07
2.87281838603767	-346.41
2.88001843211797	-346.75
2.88721847819826	-347.09
2.89441852427856	-347.48
2.90161857035885	-347.82
2.90881861643915	-348.15
2.91601866251944	-348.49
2.92321870859974	-348.83
2.93041875468003	-349.17
2.93761880076033	-349.45
2.94481884684062	-349.78
2.95201889292092	-350.06
2.95921893900121	-350.29
2.96641898508151	-350.51
2.9736190311618	-350.8
2.9808190772421	-351.08
2.98801912332239	-351.3
2.99521916940269	-351.58
3.00241921548298	-351.81
3.00961926156328	-351.98
3.01681930764357	-352.14
3.02401935372387	-352.26
3.03121939980416	-352.37
3.03841944588446	-352.43
3.04561949196475	-352.48
3.05281953804505	-352.54
3.06001958412534	-352.65
3.06721963020564	-352.76
3.07441967628593	-352.87
3.08161972236623	-353.04
3.08881976844652	-353.21
3.09601981452681	-353.32
3.10321986060711	-353.38
3.1104199066874	-353.38
3.1176199527677	-353.44
3.124819998848	-353.38
3.13202004492829	-353.38
3.13922009100858	-353.38
3.14642013708888	-353.32
3.15362018316917	-353.32
3.16082022924947	-353.27
3.16802027532976	-353.21
3.17522032141006	-353.21
3.18242036749035	-353.16
3.18962041357065	-353.1
3.19682045965094	-353.1
3.20402050573124	-353.1
3.21122055181153	-353.21
3.21842059789183	-353.21
3.22562064397212	-353.27
3.23282069005242	-353.38
3.24002073613271	-353.38
3.24722078221301	-353.44
3.2544208282933	-353.49
3.2616208743736	-353.49
3.26882092045389	-353.61
3.27602096653419	-353.66
3.28322101261448	-353.77
3.29042105869478	-353.83
3.29762110477507	-353.94
3.30482115085537	-354
3.31202119693566	-354.06
3.31922124301596	-354
3.32642128909625	-353.94
3.33362133517655	-353.72
3.34082138125684	-353.55
3.34802142733714	-353.27
3.35522147341743	-352.99
3.36242151949773	-352.71
3.36962156557802	-352.37
3.37682161165832	-352.09
3.38402165773861	-351.86
3.39122170381891	-351.64
3.3984217498992	-351.41
3.4056217959795	-351.13
3.41282184205979	-350.91
3.42002188814009	-350.68
3.42722193422038	-350.4
3.43442198030068	-350.12
3.44162202638097	-349.78
3.44882207246127	-349.56
3.45602211854156	-349.17
3.46322216462186	-348.88
3.47042221070215	-348.55
3.47762225678245	-348.27
3.48482230286274	-347.99
3.49202234894304	-347.7
3.49922239502333	-347.42
3.50642244110363	-347.2
3.51362248718392	-346.97
3.52082253326422	-346.81
3.52802257934451	-346.58
3.5352226254248	-346.41
3.5424226715051	-346.3
3.5496227175854	-346.19
3.55682276366569	-346.07
3.56402280974598	-345.96
3.57122285582628	-345.91
3.57842290190657	-345.79
3.58562294798687	-345.74
3.59282299406716	-345.63
3.60002304014746	-345.51
3.60722308622775	-345.4
3.61442313230805	-345.23
3.62162317838834	-345.06
3.62882322446864	-344.89
3.63602327054893	-344.67
3.64322331662923	-344.44
3.65042336270952	-344.22
3.65762340878982	-344
3.66482345487011	-343.71
3.67202350095041	-343.43
3.6792235470307	-343.15
3.686423593111	-342.93
3.69362363919129	-342.59
3.70082368527159	-342.31
3.70802373135188	-342.03
3.71522377743218	-341.75
3.72242382351247	-341.47
3.72962386959277	-341.24
3.73682391567306	-340.96
3.74402396175336	-340.79
3.75122400783365	-340.62
3.75842405391395	-340.51
3.76562409999424	-340.51
3.77282414607454	-340.51
3.78002419215483	-340.51
3.78722423823513	-340.62
3.79442428431542	-340.68
3.80162433039572	-340.79
3.80882437647601	-340.9
3.81602442255631	-340.9
3.8232244686366	-340.85
3.8304245147169	-340.74
3.83762456079719	-340.62
3.84482460687749	-340.4
3.85202465295778	-340.17
3.85922469903808	-339.95
3.86642474511837	-339.67
3.87362479119867	-339.44
3.88082483727896	-339.22
3.88802488335926	-339.05
3.89522492943955	-338.94
3.90242497551985	-338.88
3.90962502160014	-338.82
3.91682506768044	-338.66
3.92402511376073	-338.54
3.93122515984103	-338.43
3.93842520592132	-338.26
3.94562525200162	-338.09
3.95282529808191	-337.93
3.9600253441622	-337.81
3.9672253902425	-337.64
3.97442543632279	-337.53
3.98162548240309	-337.42
3.98882552848338	-337.36
3.99602557456368	-337.25
4.00322562064397	-337.14
4.01042566672427	-337.08
4.01762571280456	-336.91
4.02482575888486	-336.86
4.03202580496515	-336.8
4.03922585104545	-336.75
4.04642589712574	-336.8
4.05362594320604	-336.75
4.06082598928633	-336.8
4.06802603536663	-336.91
4.07522608144692	-336.97
4.08242612752722	-337.03
4.08962617360751	-337.14
4.09682621968781	-337.2
4.1040262657681	-337.25
4.1112263118484	-337.2
4.11842635792869	-337.2
4.12562640400899	-337.14
4.13282645008928	-337.08
4.14002649616958	-337.03
4.14722654224987	-336.91
4.15442658833017	-336.86
4.16162663441046	-336.8
4.16882668049076	-336.75
4.17602672657105	-336.69
4.18322677265135	-336.69
4.19042681873164	-336.63
4.19762686481194	-336.52
4.20482691089223	-336.46
4.21202695697253	-336.46
4.21922700305282	-336.41
4.22642704913312	-336.3
4.23362709521341	-336.24
4.24082714129371	-336.3
4.248027187374	-336.18
4.2552272334543	-336.13
4.26242727953459	-336.07
4.26962732561489	-336.01
4.27682737169518	-335.9
4.28402741777548	-335.85
4.29122746385577	-335.73
4.29842750993607	-335.62
4.30562755601636	-335.51
4.31282760209666	-335.45
4.32002764817695	-335.34
4.32722769425725	-335.34
4.33442774033754	-335.28
4.34162778641784	-335.34
4.34882783249813	-335.34
4.35602787857842	-335.45
4.36322792465872	-335.57
4.37042797073902	-335.62
4.37762801681931	-335.68
4.3848280628996	-335.73
4.3920281089799	-335.68
4.39922815506019	-335.62
4.40642820114049	-335.51
4.41362824722078	-335.45
4.42082829330108	-335.28
4.42802833938137	-335.23
4.43522838546167	-335.12
4.44242843154196	-335.12
4.44962847762226	-335.12
4.45682852370255	-335.12
4.46402856978285	-335.17
4.47122861586314	-335.23
4.47842866194344	-335.34
4.48562870802373	-335.51
4.49282875410403	-335.62
4.50002880018432	-335.85
4.50722884626462	-336.07
4.51442889234491	-336.24
4.52162893842521	-336.35
4.5288289845055	-336.58
4.5360290305858	-336.69
4.54322907666609	-336.75
4.55042912274639	-336.86
4.55762916882668	-336.91
4.56482921490698	-336.97
4.57202926098727	-336.97
4.57922930706757	-336.86
4.58642935314786	-336.75
4.59362939922816	-336.63
4.60082944530845	-336.41
4.60802949138875	-336.3
4.61522953746904	-336.13
4.62242958354934	-335.96
4.62962962962963	-335.85
4.63682967570993	-335.73
4.64402972179022	-335.62
4.65122976787052	-335.57
4.65842981395081	-335.45
4.66562986003111	-335.34
4.6728299061114	-335.23
4.6800299521917	-335
4.68722999827199	-334.95
4.69443004435229	-334.78
4.70163009043258	-334.72
4.70883013651288	-334.72
4.71603018259317	-334.72
4.72323022867347	-334.83
4.73043027475376	-334.89
4.73763032083405	-334.95
4.74483036691435	-335
4.75203041299465	-335
4.75923045907494	-334.95
4.76643050515524	-334.83
4.77363055123553	-334.67
4.78083059731582	-334.44
4.78803064339612	-334.22
4.79523068947642	-334.05
4.80243073555671	-333.88
4.809630781637	-333.77
4.8168308277173	-333.6
4.82403087379759	-333.54
4.83123091987789	-333.54
4.83843096595818	-333.49
4.84563101203848	-333.43
4.85283105811877	-333.32
4.86003110419907	-333.26
4.86723115027936	-333.15
4.87443119635966	-333.04
4.88163124243995	-332.81
4.88883128852025	-332.64
4.89603133460054	-332.42
4.90323138068084	-332.19
4.91043142676113	-331.97
4.91763147284143	-331.74
4.92483151892172	-331.58
4.93203156500202	-331.41
4.93923161108231	-331.29
4.94643165716261	-331.24
4.9536317032429	-331.18
4.9608317493232	-331.24
4.96803179540349	-331.29
4.97523184148379	-331.41
4.98243188756408	-331.41
4.98963193364438	-331.46
4.99683197972467	-331.58
5.00403202580497	-331.58
5.01123207188526	-331.58
5.01843211796556	-331.69
5.02563216404585	-331.69
5.03283221012615	-331.8
5.04003225620644	-331.91
5.04723230228674	-331.97
5.05443234836703	-332.08
5.06163239444733	-332.08
5.06883244052762	-332.19
5.07603248660792	-332.14
5.08323253268821	-332.14
5.09043257876851	-332.14
5.0976326248488	-332.08
5.1048326709291	-332.02
5.11203271700939	-332.08
5.11923276308969	-332.14
5.12643280916998	-332.08
5.13363285525028	-332.14
5.14083290133057	-332.14
5.14803294741087	-332.14
5.15523299349116	-332.14
5.16243303957145	-332.08
5.16963308565175	-332.02
5.17683313173205	-331.91
5.18403317781234	-331.86
5.19123322389264	-331.74
5.19843326997293	-331.69
5.20563331605322	-331.63
5.21283336213352	-331.58
5.22003340821382	-331.63
5.22723345429411	-331.63
5.23443350037441	-331.69
5.2416335464547	-331.8
5.24883359253499	-331.91
5.25603363861529	-331.97
5.26323368469558	-332.08
5.27043373077588	-332.19
5.27763377685618	-332.31
5.28483382293647	-332.42
5.29203386901676	-332.53
5.29923391509706	-332.59
5.30643396117735	-332.76
5.31363400725765	-332.87
5.32083405333794	-333.04
5.32803409941824	-333.15
5.33523414549853	-333.26
5.34243419157883	-333.37
5.34963423765912	-333.37
5.35683428373942	-333.43
5.36403432981971	-333.43
5.37123437590001	-333.49
5.3784344219803	-333.54
5.3856344680606	-333.65
5.39283451414089	-333.77
5.40003456022119	-333.94
5.40723460630148	-334.16
5.41443465238178	-334.33
5.42163469846207	-334.5
5.42883474454237	-334.67
5.43603479062266	-334.78
5.44323483670296	-334.95
5.45043488278325	-335.06
5.45763492886355	-335.28
5.46483497494384	-335.51
5.47203502102414	-335.68
5.47923506710443	-335.96
5.48643511318473	-336.13
5.49363515926502	-336.3
5.50083520534532	-336.41
5.50803525142561	-336.41
5.51523529750591	-336.35
5.5224353435862	-336.24
5.5296353896665	-336.13
5.53683543574679	-335.96
5.54403548182709	-335.73
5.55123552790738	-335.62
5.55843557398768	-335.57
5.56563562006797	-335.51
5.57283566614827	-335.57
5.58003571222856	-335.57
5.58723575830886	-335.62
5.59443580438915	-335.68
5.60163585046945	-335.68
5.60883589654974	-335.68
5.61603594263004	-335.68
5.62323598871033	-335.68
5.63043603479063	-335.62
5.63763608087092	-335.57
5.64483612695122	-335.45
5.65203617303151	-335.34
5.65923621911181	-335.23
5.6664362651921	-335.12
5.67363631127239	-335
5.68083635735269	-334.89
5.68803640343298	-334.78
5.69523644951328	-334.61
5.70243649559358	-334.44
5.70963654167387	-334.22
5.71683658775416	-333.94
5.72403663383446	-333.65
5.73123667991475	-333.37
5.73843672599505	-333.15
5.74563677207534	-332.92
5.75283681815564	-332.76
5.76003686423593	-332.64
5.76723691031623	-332.59
5.77443695639652	-332.53
5.78163700247682	-332.53
5.78883704855711	-332.53
5.79603709463741	-332.53
5.8032371407177	-332.53
5.810437186798	-332.47
5.81763723287829	-332.47
5.82483727895859	-332.36
5.83203732503888	-332.31
5.83923737111918	-332.19
5.84643741719947	-332.08
5.85363746327977	-331.97
5.86083750936006	-331.8
5.86803755544036	-331.69
5.87523760152065	-331.58
5.88243764760095	-331.41
5.88963769368124	-331.35
5.89683773976154	-331.24
5.90403778584183	-331.18
5.91123783192213	-331.13
5.91843787800242	-331.07
5.92563792408272	-330.96
5.93283797016301	-330.84
5.94003801624331	-330.68
5.9472380623236	-330.56
5.9544381084039	-330.34
5.96163815448419	-330.17
5.96883820056449	-329.95
5.97603824664478	-329.72
5.98323829272508	-329.44
5.99043833880537	-329.27
5.99763838488567	-329.1
6.00483843096596	-328.88
6.01203847704626	-328.82
6.01923852312655	-328.71
6.02643856920685	-328.65
6.03363861528714	-328.54
6.04083866136743	-328.43
6.04803870744773	-328.37
6.05523875352803	-328.26
6.06243879960832	-328.03
6.06963884568862	-327.87
6.07683889176891	-327.7
6.0840389378492	-327.47
6.0912389839295	-327.25
6.09843903000979	-327.08
6.10563907609009	-326.8
6.11283912217038	-326.69
6.12003916825068	-326.52
6.12723921433097	-326.4
6.13443926041127	-326.35
6.14163930649156	-326.29
6.14883935257186	-326.29
6.15603939865215	-326.35
6.16323944473245	-326.35
6.17043949081274	-326.4
6.17763953689304	-326.46
6.18483958297333	-326.52
6.19203962905363	-326.63
6.19923967513392	-326.63
6.20643972121422	-326.69
6.21363976729451	-326.63
6.22083981337481	-326.63
6.2280398594551	-326.69
6.2352399055354	-326.69
6.24243995161569	-326.69
6.24963999769599	-326.63
6.25684004377628	-326.57
6.26404008985658	-326.52
6.27124013593687	-326.52
6.27844018201717	-326.46
6.28564022809746	-326.4
6.29284027417776	-326.4
6.30004032025805	-326.35
6.30724036633835	-326.4
6.31444041241864	-326.4
6.32164045849894	-326.46
6.32884050457923	-326.52
6.33604055065953	-326.63
6.34324059673982	-326.69
6.35044064282012	-326.74
6.35764068890041	-326.8
6.36484073498071	-326.74
6.372040781061	-326.63
6.3792408271413	-326.52
6.38644087322159	-326.29
6.39364091930189	-326.07
6.40084096538218	-325.84
6.40804101146248	-325.62
6.41524105754277	-325.51
6.42244110362307	-325.34
6.42964114970336	-325.22
6.43684119578366	-325.11
6.44404124186395	-325.06
6.45124128794425	-324.94
6.45844133402454	-324.89
6.46564138010484	-324.83
6.47284142618513	-324.72
6.48004147226543	-324.66
6.48724151834572	-324.66
6.49444156442601	-324.66
6.50164161050631	-324.66
6.50884165658661	-324.72
6.5160417026669	-324.77
6.52324174874719	-324.83
6.53044179482749	-324.89
6.53764184090778	-324.89
6.54484188698808	-324.83
6.55204193306837	-324.77
6.55924197914867	-324.77
6.56644202522896	-324.66
6.57364207130926	-324.61
6.58084211738955	-324.49
6.58804216346985	-324.44
6.59524220955014	-324.38
6.60244225563044	-324.27
6.60964230171073	-324.21
6.61684234779103	-324.16
6.62404239387132	-324.04
6.63124243995162	-323.93
6.63844248603191	-323.88
6.64564253211221	-323.76
6.6528425781925	-323.76
6.6600426242728	-323.76
6.66724267035309	-323.76
6.67444271643339	-323.82
6.68164276251368	-323.82
6.68884280859398	-323.82
6.69604285467427	-323.76
6.70324290075457	-323.76
6.71044294683486	-323.76
6.71764299291516	-323.71
6.72484303899545	-323.71
6.73204308507575	-323.76
6.73924313115604	-323.88
6.74644317723634	-324.04
6.75364322331663	-324.21
6.76084326939693	-324.38
6.76804331547722	-324.55
6.77524336155752	-324.66
6.78244340763781	-324.77
6.78964345371811	-324.77
6.7968434997984	-324.77
6.8040435458787	-324.66
6.81124359195899	-324.61
6.81844363803929	-324.55
6.82564368411958	-324.61
6.83284373019988	-324.72
6.84004377628017	-324.83
6.84724382236047	-325.11
6.85444386844076	-325.39
6.86164391452106	-325.62
6.86884396060135	-325.9
6.87604400668165	-326.18
6.88324405276194	-326.35
6.89044409884223	-326.52
6.89764414492253	-326.63
6.90484419100283	-326.69
6.91204423708312	-326.8
6.91924428316341	-326.91
6.92644432924371	-327.08
6.933644375324	-327.25
6.9408444214043	-327.47
6.94804446748459	-327.7
6.95524451356489	-328.03
6.96244455964518	-328.32
6.96964460572548	-328.65
6.97684465180577	-328.99
6.98404469788607	-329.27
6.99124474396636	-329.55
6.99844479004666	-329.83
7.00564483612695	-330
7.01284488220725	-330.23
7.02004492828754	-330.34
7.02724497436784	-330.51
7.03444502044813	-330.56
7.04164506652843	-330.68
7.04884511260872	-330.84
7.05604515868902	-330.9
7.06324520476931	-331.01
7.07044525084961	-331.18
7.0776452969299	-331.35
7.0848453430102	-331.52
7.09204538909049	-331.74
7.09924543517079	-331.91
7.10644548125108	-332.14
7.11364552733138	-332.42
7.12084557341167	-332.59
7.12804561949197	-332.81
7.13524566557226	-332.98
7.14244571165256	-333.2
7.14964575773285	-333.32
7.15684580381315	-333.43
7.16404584989344	-333.43
7.17124589597374	-333.49
7.17844594205403	-333.49
7.18564598813433	-333.54
7.19284603421462	-333.54
7.20004608029492	-333.6
7.20724612637521	-333.65
7.21444617245551	-333.77
7.2216462185358	-333.88
7.2288462646161	-333.99
7.23604631069639	-334.1
7.24324635677669	-334.22
7.25044640285698	-334.27
7.25764644893728	-334.39
7.26484649501757	-334.44
7.27204654109787	-334.55
7.27924658717816	-334.55
7.28644663325845	-334.61
7.29364667933875	-334.72
7.30084672541905	-334.78
7.30804677149934	-334.83
7.31524681757964	-334.95
7.32244686365993	-335.12
7.32964690974022	-335.28
7.33684695582052	-335.45
7.34404700190081	-335.62
7.35124704798111	-335.73
7.35844709406141	-335.9
7.3656471401417	-335.96
7.37284718622199	-336.07
7.38004723230229	-336.01
7.38724727838258	-336.07
7.39444732446288	-336.07
7.40164737054317	-336.07
7.40884741662347	-336.18
7.41604746270376	-336.24
7.42324750878406	-336.41
7.43044755486435	-336.58
7.43764760094465	-336.75
7.44484764702494	-337.03
7.45204769310524	-337.2
7.45924773918553	-337.36
7.46644778526583	-337.48
7.47364783134612	-337.53
7.48084787742642	-337.53
7.48804792350671	-337.53
7.49524796958701	-337.53
7.5024480156673	-337.53
7.5096480617476	-337.48
7.51684810782789	-337.48
7.52404815390819	-337.53
7.53124819998848	-337.53
7.53844824606878	-337.53
7.54564829214907	-337.53
7.55284833822937	-337.53
7.56004838430966	-337.53
7.56724843038996	-337.48
7.57444847647025	-337.48
7.58164852255055	-337.48
7.58884856863084	-337.48
7.59604861471114	-337.48
7.60324866079143	-337.59
7.61044870687173	-337.59
7.61764875295202	-337.7
7.62484879903232	-337.76
7.63204884511261	-337.93
7.63924889119291	-337.98
7.6464489372732	-338.15
7.6536489833535	-338.26
7.66084902943379	-338.38
7.66804907551409	-338.54
7.67524912159438	-338.66
7.68244916767468	-338.82
7.68964921375497	-338.99
7.69684925983527	-339.16
7.70404930591556	-339.33
7.71124935199586	-339.56
7.71844939807615	-339.78
7.72564944415645	-340.06
7.73284949023674	-340.23
7.74004953631704	-340.45
7.74724958239733	-340.68
7.75444962847763	-340.85
7.76164967455792	-341.02
7.76884972063821	-341.07
7.77604976671851	-341.13
7.78324981279881	-341.19
7.7904498588791	-341.13
7.79764990495939	-341.19
7.80484995103969	-341.13
7.81204999711998	-341.13
7.81925004320028	-341.13
7.82645008928057	-341.13
7.83365013536087	-341.19
7.84085018144116	-341.24
7.84805022752146	-341.24
7.85525027360175	-341.35
7.86245031968205	-341.47
7.86965036576234	-341.58
7.87685041184264	-341.69
7.88405045792293	-341.8
7.89125050400323	-341.86
7.89845055008352	-341.97
7.90565059616382	-342.03
7.91285064224411	-342.14
7.92005068832441	-342.2
7.9272507344047	-342.42
7.934450780485	-342.53
7.94165082656529	-342.65
7.94885087264559	-342.82
7.95605091872588	-342.93
7.96325096480618	-342.98
7.97045101088647	-343.04
7.97765105696677	-342.98
7.98485110304706	-342.87
7.99205114912736	-342.65
7.99925119520765	-342.37
8.00645124128795	-342.03
8.01365128736824	-341.63
8.02085133344854	-341.07
8.02805137952883	-340.51
8.03525142560913	-339.84
8.04245147168942	-339.05
8.04965151776972	-338.26
8.05685156385001	-337.48
8.0640516099303	-336.58
8.0712516560106	-335.73
8.0784517020909	-334.78
8.08565174817119	-333.77
8.09285179425149	-332.64
8.10005184033178	-331.46
8.10725188641207	-330.06
8.11445193249237	-328.54
8.12165197857266	-326.85
8.12885202465296	-325
8.13605207073326	-323.03
8.14325211681355	-320.9
8.15045216289384	-318.71
8.15765220897414	-316.4
8.16485225505443	-313.98
8.17205230113473	-311.51
8.17925234721503	-308.87
8.18645239329532	-306.17
8.19365243937561	-303.31
8.20085248545591	-300.27
8.2080525315362	-297.01
8.2152525776165	-293.58
8.22245262369679	-289.82
8.22965266977709	-285.83
8.23685271585738	-281.56
8.24405276193768	-277
8.25125280801797	-272.12
8.25845285409827	-267
8.26565290017856	-261.55
8.27285294625886	-255.93
8.28005299233915	-250.03
8.28725303841945	-243.96
8.29445308449974	-237.78
8.30165313058004	-231.37
8.30885317666033	-224.74
8.31605322274063	-217.88
8.32325326882092	-210.8
8.33045331490122	-203.38
8.33765336098151	-195.68
8.34485340706181	-187.59
8.3520534531421	-179.1
8.3592534992224	-170.28
8.36645354530269	-161.01
8.37365359138299	-151.4
8.38085363746328	-141.34
8.38805368354358	-130.94
8.39525372962387	-120.21
8.40245377570417	-109.08
8.40965382178446	-97.61
8.41685386786476	-85.81
8.42405391394505	-73.67
8.43125396002535	-61.2
8.43845400610564	-48.5
8.44565405218594	-35.4
8.45285409826623	-21.97
8.46005414434653	-8.31
8.46725419042682	5.78
8.47445423650712	20.23
8.48165428258741	35.12
8.48885432866771	50.35
8.496054374748	66.09
8.5032544208283	82.27
8.51045446690859	98.91
8.51765451298889	115.99
8.52485455906918	133.53
8.53205460514948	151.57
8.53925465122977	170.11
8.54645469731007	189.05
8.55365474339036	208.5
8.56085478947066	228.39
8.56805483555095	248.68
8.57525488163125	269.36
8.58245492771154	290.49
8.58965497379184	311.91
8.59685501987213	333.54
8.60405506595242	355.35
8.61125511203272	377.38
8.61845515811302	399.63
8.62565520419331	422.06
8.63285525027361	444.71
8.6400552963539	467.64
8.64725534243419	491.01
8.65445538851449	514.67
8.66165543459479	538.84
8.66885548067508	563.34
8.67605552675538	588.13
8.68325557283567	613.25
8.69045561891596	638.65
8.69765566499626	664.28
8.70485571107655	690.13
8.71205575715685	716.26
8.71925580323715	742.62
8.72645584931744	769.15
8.73365589539773	795.96
8.74085594147803	822.93
8.74805598755832	850.08
8.75525603363862	877.28
8.76245607971891	904.7
8.76965612579921	932.13
8.7768561718795	959.670000000001
8.7840562179598	987.26
8.79125626404009	1014.97
8.79845631012039	1042.67
8.80565635620068	1070.61
8.81285640228098	1098.65
8.82005644836127	1126.81
8.82725649444157	1155.13
8.83445654052186	1183.57
8.84165658660216	1212
8.84885663268245	1240.39
8.85605667876275	1268.82
8.86325672484304	1297.2
8.87045677092334	1325.53
8.87765681700363	1353.8
8.88485686308393	1382.01
8.89205690916422	1410.22
8.89925695524452	1438.55
8.90645700132481	1466.87
8.9136570474051	1495.36
8.9208570934854	1523.91
8.9280571395657	1552.58
8.93525718564599	1581.29
8.94245723172629	1610.01
8.94965727780658	1638.73
8.95685732388687	1667.39
8.96405736996717	1696
8.97125741604746	1724.55
8.97845746212776	1752.93
8.98565750820806	1781.37
8.99285755428835	1809.64
9.00005760036864	1837.9
9.00725764644894	1866
9.01445769252923	1894.16
9.02165773860953	1922.2
9.02885778468983	1950.3
9.03605783077012	1978.35
9.04325787685041	2006.34
9.05045792293071	2034.27
9.057657969011	2062.2
9.0648580150913	2090.07
9.07205806117159	2117.89
9.07925810725189	2145.77
9.08645815333218	2173.53
9.09365819941248	2201.29
9.10085824549277	2229.06
9.10805829157307	2256.82
9.11525833765336	2284.53
9.12245838373366	2312.4
9.12965842981395	2340.16
9.13685847589425	2368.04
9.14405852197454	2395.8
9.15125856805484	2423.51
9.15845861413513	2451.16
9.16565866021543	2478.7
9.17285870629572	2506.07
9.18005875237602	2533.43
9.18725879845631	2560.69
9.19445884453661	2587.95
9.2016588906169	2615.15
9.2088589366972	2642.46
9.21605898277749	2669.89
9.22325902885779	2697.31
9.23045907493808	2724.74
9.23765912101838	2752.22
9.24485916709867	2779.7
9.25205921317897	2807.02
9.25925925925926	2834.33
9.26645930533956	2861.53
9.27365935141985	2888.62
9.28085939750015	2915.82
9.28805944358044	2942.91
9.29525948966074	2970.11
9.30245953574103	2997.37
9.30965958182133	3024.68
9.31685962790162	3052.05
9.32405967398192	3079.47
9.33125972006221	3106.84
9.3384597661425	3134.1
9.3456598122228	3161.36
9.3528598583031	3188.5
9.36005990438339	3215.59
9.36725995046369	3242.57
9.37445999654398	3269.6
9.38166004262427	3296.63
9.38886008870457	3323.61
9.39606013478486	3350.64
9.40326018086516	3377.73
9.41046022694546	3404.76
9.41766027302575	3431.9
9.42486031910604	3458.88
9.43206036518634	3485.91
9.43926041126663	3512.89
9.44646045734693	3539.75
9.45366050342722	3566.56
9.46086054950752	3593.31
9.46806059558781	3620.06
9.47526064166811	3646.64
9.4824606877484	3673.11
9.4896607338287	3699.53
9.49686077990899	3725.89
9.50406082598929	3752.08
9.51126087206958	3778.21
9.51846091814988	3804.17
9.52566096423017	3829.97
9.53286101031047	3855.65
9.54006105639076	3881.22
9.54726110247106	3906.63
9.55446114855135	3931.86
9.56166119463165	3956.98
9.56886124071194	3981.88
9.57606128679224	4006.66
9.58326133287253	4031.22
9.59046137895283	4055.61
9.59766142503312	4079.78
9.60486147111342	4103.72
9.61206151719371	4127.44
9.61926156327401	4150.81
9.6264616093543	4174.03
9.6336616554346	4196.9
9.64086170151489	4219.43
9.64806174759519	4241.69
9.65526179367548	4263.55
9.66246183975578	4284.96
9.66966188583607	4306.04
9.67686193191637	4326.5
9.68406197799666	4346.62
9.69126202407696	4366.17
9.69846207015725	4385.28
9.70566211623755	4403.88
9.71286216231784	4422.04
9.72006220839814	4439.68
9.72726225447843	4456.99
9.73446230055873	4473.8
9.74166234663902	4490.15
9.74886239271932	4506.11
9.75606243879961	4521.62
9.7632624848799	4536.57
9.7704625309602	4551.01
9.7776625770405	4564.9
9.78486262312079	4578.16
9.79206266920109	4590.8
9.79926271528138	4602.89
9.80646276136167	4614.24
9.81366280744197	4624.92
9.82086285352227	4634.92
9.82806289960256	4644.25
9.83526294568286	4652.79
9.84246299176315	4660.6
9.84966303784344	4667.74
9.85686308392374	4674.15
9.86406313000404	4679.77
9.87126317608433	4684.66
9.87846322216462	4688.76
9.88566326824492	4692.08
9.89286331432521	4694.61
9.90006336040551	4696.35
9.90726340648581	4697.3
9.9144634525661	4697.47
9.92166349864639	4696.91
9.92886354472669	4695.45
9.93606359080698	4693.26
9.94326363688728	4690.22
9.95046368296758	4686.46
9.95766372904787	4681.79
9.96486377512816	4676.4
9.97206382120846	4670.16
9.97926386728875	4663.19
9.98646391336905	4655.27
9.99366395944934	4646.55
10.0008640055297	4636.89
10.00806405161	4626.44
10.0152640976902	4614.97
10.0224641437705	4602.66
10.0296641898508	4589.57
10.0368642359311	4575.52
10.0440642820114	4560.74
10.0512643280917	4545.17
10.058464374172	4528.82
10.0656644202523	4511.79
10.0728644663326	4494.08
10.0800645124129	4475.54
10.0872645584932	4456.37
10.0944646045735	4436.37
10.1016646506538	4415.57
10.1088646967341	4393.94
10.1160647428144	4371.51
10.1232647888947	4348.19
10.130464834975	4324.08
10.1376648810553	4299.07
10.1448649271356	4273.33
10.1520649732158	4246.8
10.1592650192961	4219.49
10.1664650653764	4191.45
10.1736651114567	4162.79
10.180865157537	4133.34
10.1880652036173	4103.21
10.1952652496976	4072.42
10.2024652957779	4040.89
10.2096653418582	4008.8
10.2168653879385	3976.15
10.2240654340188	3942.99
10.2312654800991	3909.27
10.2384655261794	3875.1
10.2456655722597	3840.48
10.25286561834	3805.35
10.2600656644203	3769.78
10.2672657105006	3733.7
10.2744657565809	3697.11
10.2816658026612	3660.08
10.2888658487415	3622.48
10.2960658948217	3584.49
10.303265940902	3546.1
10.3104659869823	3507.38
10.3176660330626	3468.21
10.3248660791429	3428.81
10.3320661252232	3389.08
10.3392661713035	3349.18
10.3464662173838	3308.99
10.3536662634641	3268.59
10.3608663095444	3227.95
10.3680663556247	3187.21
10.375266401705	3146.35
10.3824664477853	3105.38
10.3896664938656	3064.3
10.3968665399459	3023.27
10.4040665860262	2982.25
10.4112666321065	2941.28
10.4184666781868	2900.31
10.4256667242671	2859.56
10.4328667703474	2818.99
10.4400668164276	2778.69
10.4472668625079	2738.62
10.4544669085882	2698.94
10.4616669546685	2659.6
10.4688670007488	2620.6
10.4760670468291	2582.1
10.4832670929094	2544
10.4904671389897	2506.29
10.49766718507	2469.14
10.5048672311503	2432.39
10.5120672772306	2396.19
10.5192673233109	2360.51
10.5264673693912	2325.38
10.5336674154715	2290.88
10.5408674615518	2256.82
10.5480675076321	2223.32
10.5552675537124	2190.33
10.5624675997927	2157.79
10.569667645873	2125.65
10.5768676919533	2093.84
10.5840677380335	2062.31
10.5912677841138	2031.06
10.5984678301941	2000.1
10.6056678762744	1969.24
10.6128679223547	1938.5
10.620067968435	1907.87
10.6272680145153	1877.3
10.6344680605956	1846.67
10.6416681066759	1815.99
10.6488681527562	1785.3
10.6560681988365	1754.56
10.6632682449168	1723.71
10.6704682909971	1692.85
10.6776683370774	1661.94
10.6848683831577	1631.09
10.692068429238	1600.29
10.6992684753183	1569.55
10.7064685213986	1538.98
10.7136685674789	1508.57
10.7208686135592	1478.34
10.7280686596394	1448.33
10.7352687057197	1418.65
10.7424687518	1389.32
10.7496687978803	1360.2
10.7568688439606	1331.49
10.7640688900409	1302.99
10.7712689361212	1274.95
10.7784689822015	1247.19
10.7856690282818	1219.65
10.7928690743621	1192.5
10.8000691204424	1165.58
10.8072691665227	1139.11
10.814469212603	1113.04
10.8216692586833	1087.35
10.8288693047636	1062.06
10.8360693508439	1037.22
10.8432693969242	1012.83
10.8504694430045	988.83
10.8576694890848	965.23
10.864869535165	941.96
10.8720695812453	919.09
10.8792696273256	896.55
10.8864696734059	874.35
10.8936697194862	852.55
10.9008697655665	831.14
10.9080698116468	810.12
10.9152698577271	789.44
10.9224699038074	769.15
10.9296699498877	749.31
10.936869995968	729.86
10.9440700420483	710.7
10.9512700881286	692.04
10.9584701342089	673.66
10.9656701802892	655.68
10.9728702263695	638.09
10.9800702724498	620.72
10.9872703185301	603.7
10.9944703646104	587.06
11.0016704106907	570.71
11.0088704567709	554.8
11.0160705028512	539.29
11.0232705489315	524.23
11.0304705950118	509.62
11.0376706410921	495.51
11.0448706871724	481.74
11.0520707332527	468.48
11.059270779333	455.66
11.0664708254133	443.08
11.0736708714936	430.82
11.0808709175739	418.8
11.0880709636542	407.05
11.0952710097345	395.42
11.1024710558148	384.01
11.1096711018951	372.71
11.1168711479754	361.53
11.1240711940557	350.4
11.131271240136	339.5
11.1384712862163	328.65
11.1456713322966	317.97
11.1528713783768	307.41
11.1600714244571	297.07
11.1672714705374	286.9
11.1744715166177	277
11.181671562698	267.39
11.1888716087783	257.95
11.1960716548586	248.9
11.2032717009389	240.14
11.2104717470192	231.54
11.2176717930995	223.17
11.2248718391798	215.02
11.2320718852601	206.98
11.2392719313404	199.06
11.2464719774207	191.24
11.253672023501	183.49
11.2608720695813	175.84
11.2680721156616	168.2
11.2752721617419	160.78
11.2824722078222	153.48
11.2896722539024	146.28
11.2968722999827	139.37
11.304072346063	132.51
11.3112723921433	125.88
11.3184724382236	119.36
11.3256724843039	112.96
11.3328725303842	106.72
11.3400725764645	100.59
11.3472726225448	94.58
11.3544726686251	88.62
11.3616727147054	82.78
11.3688727607857	76.93
11.376072806866	71.14
11.3832728529463	65.36
11.3904728990266	59.57
11.3976729451069	53.78
11.4048729911872	47.88
11.4120730372675	41.75
11.4192730833478	35.46
11.4264731294281	28.94
11.4336731755083	21.97
11.4408732215886	14.44
11.4480732676689	6.23
11.4552733137492	-2.97
11.4624733598295	-13.43
11.4696734059098	-25.45
11.4768734519901	-39.56
11.4840734980704	-56.25
11.4912735441507	-76.09
11.498473590231	-99.86
11.5056736363113	-128.24
11.5128736823916	-162.19
11.5200737284719	-202.71
11.5272737745522	-250.82
11.5344738206325	-307.75
11.5416738667128	-374.68
11.5488739127931	-452.8
11.5560739588734	-543.22
11.5632740049537	-647.14
11.5704740510339	-765.33
11.5776740971142	-898.580000000001
11.5848741431945	-1047.45
11.5920741892748	-1212.17
11.5992742353551	-1392.69
11.6064742814354	-1588.66
11.6136743275157	-1799.41
11.620874373596	-2024.04
11.6280744196763	-2261.09
11.6352744657566	-2508.99
11.6424745118369	-2765.77
11.6496745579172	-3029.4
11.6568746039975	-3297.47
11.6640746500778	-3567.63
11.6712746961581	-3837.33
11.6784747422384	-4104.28
11.6856747883187	-4366.06
11.692874834399	-4620.59
11.7000748804793	-4865.73
11.7072749265596	-5099.75
11.7144749726398	-5321.12
11.7216750187201	-5528.5
11.7288750648004	-5720.93
11.7360751108807	-5897.62
11.743275156961	-6058.07
11.7504752030413	-6202.17
11.7576752491216	-6329.97
11.7648752952019	-6441.75
11.7720753412822	-6538.02
11.7792753873625	-6619.46
11.7864754334428	-6686.78
11.7936754795231	-6741.02
11.8008755256034	-6783.17
11.8080755716837	-6814.13
11.815275617764	-6835.04
11.8224756638443	-6846.84
11.8296757099246	-6850.66
11.8368757560049	-6847.29
11.8440758020852	-6837.74
11.8512758481655	-6822.56
11.8584758942457	-6802.5
11.865675940326	-6778
11.8728759864063	-6749.39
11.8800760324866	-6716.85
11.8872760785669	-6680.66
11.8944761246472	-6640.7
11.9016761707275	-6597.03
11.9088762168078	-6549.54
11.9160762628881	-6498.06
11.9232763089684	-6442.71
11.9304763550487	-6383.19
11.937676401129	-6319.57
11.9448764472093	-6251.74
11.9520764932896	-6179.69
11.9592765393699	-6103.48
11.9664765854502	-6023.23
11.9736766315305	-5939.1
11.9808766776108	-5851.31
11.9880767236911	-5760.1
11.9952767697713	-5665.8
12.0024768158516	-5568.74
12.0096768619319	-5469.38
12.0168769080122	-5367.99
12.0240769540925	-5265.2
12.0312770001728	-5161.29
12.0384770462531	-5056.76
12.0456770923334	-4952
12.0528771384137	-4847.41
12.060077184494	-4743.16
12.0672772305743	-4639.64
12.0744772766546	-4537.02
12.0816773227349	-4435.52
12.0888773688152	-4335.21
12.0960774148955	-4236.24
12.1032774609758	-4138.73
12.1104775070561	-4042.74
12.1176775531364	-3948.38
12.1248775992167	-3855.76
12.132077645297	-3764.78
12.1392776913772	-3675.7
12.1464777374575	-3588.31
12.1536777835378	-3502.72
12.1608778296181	-3418.87
12.1680778756984	-3336.7
12.1752779217787	-3256.22
12.182477967859	-3177.32
12.1896780139393	-3099.82
12.1968780600196	-3023.84
12.2040781060999	-2949.15
12.2112781521802	-2875.81
12.2184781982605	-2803.7
12.2256782443408	-2732.78
12.2328782904211	-2663.09
12.2400783365014	-2594.64
12.2472783825817	-2527.37
12.254478428662	-2461.27
12.2616784747423	-2396.48
12.2688785208226	-2332.91
12.2760785669029	-2270.59
12.2832786129831	-2209.44
12.2904786590634	-2149.65
12.2976787051437	-2091.08
12.304878751224	-2033.76
12.3120787973043	-1977.79
12.3192788433846	-1923.16
12.3264788894649	-1869.88
12.3336789355452	-1818.01
12.3408789816255	-1767.54
12.3480790277058	-1718.42
12.3552790737861	-1670.76
12.3624791198664	-1624.46
12.3696791659467	-1579.5
12.376879212027	-1535.94
12.3840792581073	-1493.68
12.3912793041876	-1452.77
12.3984793502679	-1413.03
12.4056793963482	-1374.7
12.4128794424285	-1337.5
12.4200794885087	-1301.53
12.427279534589	-1266.91
12.4344795806693	-1233.47
12.4416796267496	-1201.21
12.4488796728299	-1170.19
12.4560797189102	-1140.24
12.4632797649905	-1111.41
12.4704798110708	-1083.64
12.4776798571511	-1056.84
12.4848799032314	-1031.04
12.4920799493117	-1006.14
12.499279995392	-982.15
12.5064800414723	-958.99
12.5136800875526	-936.74
12.5208801336329	-915.27
12.5280801797132	-894.64
12.5352802257935	-874.86
12.5424802718738	-855.86
12.5496803179541	-837.66
12.5568803640343	-820.18
12.5640804101146	-803.54
12.5712804561949	-787.47
12.5784805022752	-772.18
12.5856805483555	-757.51
12.5928805944358	-743.3
12.6000806405161	-729.7
12.6072806865964	-716.55
12.6144807326767	-703.9
12.621680778757	-691.7
12.6288808248373	-679.9
12.6360808709176	-668.61
12.6432809169979	-657.82
12.6504809630782	-647.48
12.6576810091585	-637.7
12.6648810552388	-628.25
12.6720811013191	-619.38
12.6792811473994	-610.83
12.6864811934797	-602.63
12.69368123956	-594.76
12.7008812856402	-587.23
12.7080813317205	-579.87
12.7152813778008	-572.84
12.7224814238811	-566.04
12.7296814699614	-559.52
12.7368815160417	-553.23
12.744081562122	-547.21
12.7512816082023	-541.48
12.7584816542826	-535.97
12.7656817003629	-530.69
12.7728817464432	-525.58
12.7800817925235	-520.69
12.7872818386038	-515.97
12.7944818846841	-511.36
12.8016819307644	-506.86
12.8088819768447	-502.48
12.816082022925	-498.21
12.8232820690053	-493.99
12.8304821150856	-489.89
12.8376821611659	-485.84
12.8448822072461	-481.91
12.8520822533264	-478.14
12.8592822994067	-474.44
12.866482345487	-470.84
12.8736823915673	-467.35
12.8808824376476	-464.04
12.8880824837279	-460.84
12.8952825298082	-457.69
12.9024825758885	-454.65
12.9096826219688	-451.62
12.9168826680491	-448.75
12.9240827141294	-445.89
12.9312827602097	-443.02
12.93848280629	-440.27
12.9456828523703	-437.51
12.9528828984506	-434.81
12.9600829445309	-432.12
12.9672829906112	-429.53
12.9744830366915	-427
12.9816830827718	-424.53
12.988883128852	-422.17
12.9960831749323	-419.87
13.0032832210126	-417.56
13.0104832670929	-415.43
13.0176833131732	-413.23
13.0248833592535	-410.99
13.0320834053338	-408.79
13.0392834514141	-406.55
13.0464834974944	-404.24
13.0536835435747	-401.99
13.060883589655	-399.75
13.0680836357353	-397.55
13.0752836818156	-395.42
13.0824837278959	-393.4
13.0896837739762	-391.48
13.0968838200565	-389.63
13.1040838661368	-387.83
13.1112839122171	-386.09
13.1184839582974	-384.29
13.1256840043777	-382.6
13.1328840504579	-380.81
13.1400840965382	-379.06
13.1472841426185	-377.21
13.1544841886988	-375.35
13.1616842347791	-373.5
13.1688842808594	-371.65
13.1760843269397	-369.85
13.18328437302	-368.05
13.1904844191003	-366.31
13.1976844651806	-364.56
13.2048845112609	-362.82
13.2120845573412	-361.19
13.2192846034215	-359.56
13.2264846495018	-357.93
13.2336846955821	-356.3
13.2408847416624	-354.79
13.2480847877427	-353.16
13.255284833823	-351.69
13.2624848799033	-350.23
13.2696849259835	-348.83
13.2768849720638	-347.48
13.2840850181441	-346.19
13.2912850642244	-344.95
13.2984851103047	-343.71
13.305685156385	-342.53
13.3128852024653	-341.41
13.3200852485456	-340.29
13.3272852946259	-339.16
13.3344853407062	-338.09
13.3416853867865	-337.03
13.3488854328668	-335.96
13.3560854789471	-334.89
13.3632855250274	-333.82
13.3704855711077	-332.81
13.377685617188	-331.69
13.3848856632683	-330.62
13.3920857093486	-329.55
13.3992857554289	-328.48
13.4064858015092	-327.36
13.4136858475894	-326.24
13.4208858936697	-325.17
13.42808593975	-324.1
13.4352859858303	-323.03
13.4424860319106	-321.96
13.4496860779909	-320.9
13.4568861240712	-319.83
13.4640861701515	-318.76
13.4712862162318	-317.81
13.4784862623121	-316.91
13.4856863083924	-315.95
13.4928863544727	-315.11
13.500086400553	-314.32
13.5072864466333	-313.48
13.5144864927136	-312.75
13.5216865387939	-311.96
13.5288865848742	-311.12
13.5360866309545	-310.33
13.5432866770348	-309.49
13.5504867231151	-308.7
13.5576867691953	-307.86
13.5648868152756	-307.07
13.5720868613559	-306.34
13.5792869074362	-305.67
13.5864869535165	-304.94
13.5936869995968	-304.15
13.6008870456771	-303.42
13.6080870917574	-302.63
13.6152871378377	-301.9
13.622487183918	-301
13.6296872299983	-300.22
13.6368872760786	-299.43
13.6440873221589	-298.53
13.6512873682392	-297.74
13.6584874143195	-297.01
13.6656874603998	-296.23
13.6728875064801	-295.66
13.6800875525604	-295.05
13.6872875986407	-294.48
13.6944876447209	-293.98
13.7016876908012	-293.47
13.7088877368815	-292.97
13.7160877829618	-292.4
13.7232878290421	-291.84
13.7304878751224	-291.17
13.7376879212027	-290.49
13.744887967283	-289.76
13.7520880133633	-289.09
13.7592880594436	-288.36
13.7664881055239	-287.63
13.7736881516042	-286.95
13.7808881976845	-286.22
13.7880882437648	-285.6
13.7952882898451	-284.93
13.8024883359254	-284.31
13.8096883820057	-283.69
13.816888428086	-283.02
13.8240884741663	-282.4
13.8312885202466	-281.73
13.8384885663268	-281.05
13.8456886124071	-280.43
13.8528886584874	-279.7
13.8600887045677	-278.97
13.867288750648	-278.19
13.8744887967283	-277.4
13.8816888428086	-276.61
13.8888888888889	-275.77
13.8960889349692	-274.93
13.9032889810495	-274.14
13.9104890271298	-273.35
13.9176890732101	-272.62
13.9248891192904	-271.83
13.9320891653707	-271.1
13.939289211451	-270.43
13.9464892575313	-269.87
13.9536893036116	-269.25
13.9608893496919	-268.63
13.9680893957722	-268.07
13.9752894418525	-267.51
13.9824894879327	-266.89
13.989689534013	-266.33
13.9968895800933	-265.76
14.0040896261736	-265.26
14.0112896722539	-264.64
14.0184897183342	-264.14
14.0256897644145	-263.57
14.0328898104948	-263.01
14.0400898565751	-262.51
14.0472899026554	-262
14.0544899487357	-261.44
14.061689994816	-261.04
14.0688900408963	-260.71
14.0760900869766	-260.37
14.0832901330569	-260.14
14.0904901791372	-259.98
14.0976902252175	-259.92
14.1048902712978	-259.86
14.1120903173781	-259.81
14.1192903634583	-259.75
14.1264904095386	-259.75
14.1336904556189	-259.75
14.1408905016992	-259.75
14.1480905477795	-259.7
14.1552905938598	-259.75
14.1624906399401	-259.81
14.1696906860204	-260.03
14.1768907321007	-260.31
14.184090778181	-260.71
14.1912908242613	-261.27
14.1984908703416	-261.94
14.2056909164219	-262.79
14.2128909625022	-263.74
14.2200910085825	-264.92
14.2272910546628	-266.16
14.2344911007431	-267.68
14.2416911468234	-269.31
14.2488911929037	-271.1
14.256091238984	-273.18
14.2632912850642	-275.49
14.2704913311445	-277.96
14.2776913772248	-280.77
14.2848914233051	-283.81
14.2920914693854	-287.18
14.2992915154657	-290.72
14.306491561546	-294.65
14.3136916076263	-298.75
14.3208916537066	-303.14
14.3280916997869	-307.75
14.3352917458672	-312.47
14.3424917919475	-317.41
14.3496918380278	-322.47
14.3568918841081	-327.64
14.3640919301884	-332.92
14.3712919762687	-338.26
14.378492022349	-343.66
14.3856920684293	-349.22
14.3928921145096	-354.67
[truncated: 637 more rows]
