# Supplementary material for: Effect of the molecular weight of water-soluble chitosan on its fat-/cholesterol-binding capacities and inhibitory activities to pancreatic lipase
Source: PeerJ. 2017 May 3;5:e3279. doi: 10.7717/peerj.3279 (PMC5419207; doi:10.7717/peerj.3279)
Supplement: Data S1 [file peerj-05-3279-s001.zip › raw data/raw data of Fig.2/raw data of Fig.2E.CSV]

0	-490.28
0.00720004608029492	-489.95
0.0144000921605899	-489.61
0.0216001382408848	-489.33
0.0288001843211797	-488.99
0.0360002304014746	-488.71
0.0432002764817695	-488.43
0.0504003225620644	-488.04
0.0576003686423593	-487.81
0.0648004147226543	-487.59
0.0720004608029492	-487.36
0.0792005068832441	-487.19
0.086400552963539	-487.14
0.0936005990438339	-487.14
0.100800645124129	-487.14
0.108000691204424	-487.25
0.115200737284719	-487.31
0.122400783365014	-487.42
0.129600829445309	-487.59
0.136800875525604	-487.7
0.144000921605899	-487.87
0.151200967686193	-488.04
0.158401013766488	-488.15
0.165601059846783	-488.2
0.172801105927078	-488.32
0.180001152007373	-488.32
0.187201198087668	-488.26
0.194401244167963	-488.26
0.201601290248258	-488.15
0.208801336328553	-487.98
0.216001382408848	-487.81
0.223201428489143	-487.64
0.230401474569437	-487.47
0.237601520649732	-487.31
0.244801566730027	-487.19
0.252001612810322	-487.19
0.259201658890617	-487.14
0.266401704970912	-487.19
0.273601751051207	-487.25
0.280801797131502	-487.31
0.288001843211797	-487.47
0.295201889292092	-487.53
0.302401935372387	-487.64
0.309601981452682	-487.7
0.316802027532976	-487.64
0.324002073613271	-487.7
0.331202119693566	-487.59
0.338402165773861	-487.59
0.345602211854156	-487.53
0.352802257934451	-487.47
0.360002304014746	-487.53
0.367202350095041	-487.59
0.374402396175336	-487.64
0.381602442255631	-487.75
0.388802488335926	-487.87
0.39600253441622	-488.04
0.403202580496515	-488.09
0.41040262657681	-488.26
0.417602672657105	-488.37
0.4248027187374	-488.43
0.432002764817695	-488.54
0.43920281089799	-488.6
0.446402856978285	-488.65
0.45360290305858	-488.71
0.460802949138875	-488.65
0.46800299521917	-488.65
0.475203041299465	-488.54
0.482403087379759	-488.43
0.489603133460054	-488.26
0.496803179540349	-488.2
0.504003225620644	-487.98
0.511203271700939	-487.87
0.518403317781234	-487.64
0.525603363861529	-487.42
0.532803409941824	-487.19
0.540003456022119	-486.97
0.547203502102414	-486.63
0.554403548182709	-486.29
0.561603594263004	-486.01
0.568803640343299	-485.68
0.576003686423593	-485.39
0.583203732503888	-485.17
0.590403778584183	-484.94
0.597603824664478	-484.78
0.604803870744773	-484.61
0.612003916825068	-484.44
0.619203962905363	-484.27
0.626404008985658	-484.05
0.633604055065953	-483.82
0.640804101146248	-483.43
0.648004147226543	-483.15
0.655204193306837	-482.87
0.662404239387132	-482.53
0.669604285467427	-482.3
0.676804331547722	-482.08
0.684004377628017	-481.91
0.691204423708312	-481.74
0.698404469788607	-481.63
0.705604515868902	-481.57
0.712804561949197	-481.4
0.720004608029492	-481.29
0.727204654109787	-481.18
0.734404700190081	-481.07
0.741604746270376	-480.9
0.748804792350671	-480.67
0.756004838430966	-480.51
0.763204884511261	-480.34
0.770404930591556	-480.06
0.777604976671851	-479.77
0.784805022752146	-479.44
0.792005068832441	-479.04
0.799205114912736	-478.59
0.806405160993031	-478.14
0.813605207073326	-477.64
0.82080525315362	-477.13
0.828005299233915	-476.63
0.83520534531421	-476.23
0.842405391394505	-475.84
0.8496054374748	-475.5
0.856805483555095	-475.22
0.86400552963539	-474.89
0.871205575715685	-474.6
0.87840562179598	-474.27
0.885605667876275	-473.93
0.89280571395657	-473.59
0.900005760036865	-473.26
0.907205806117159	-472.86
0.914405852197454	-472.41
0.921605898277749	-472.02
0.928805944358044	-471.63
0.936005990438339	-471.29
0.943206036518634	-471.01
0.950406082598929	-470.73
0.957606128679224	-470.56
0.964806174759519	-470.39
0.972006220839814	-470.16
0.979206266920109	-469.88
0.986406313000403	-469.66
0.993606359080698	-469.27
1.000806405161	-468.93
1.00800645124129	-468.48
1.01520649732158	-467.97
1.02240654340188	-467.52
1.02960658948217	-467.02
1.03680663556247	-466.57
1.04400668164276	-466.17
1.05120672772306	-465.78
1.05840677380335	-465.56
1.06560681988365	-465.33
1.07280686596394	-465.11
1.08000691204424	-465.05
1.08720695812453	-464.99
1.09440700420483	-464.99
1.10160705028512	-464.88
1.10880709636542	-464.77
1.11600714244571	-464.71
1.12320718852601	-464.54
1.1304072346063	-464.38
1.1376072806866	-464.21
1.14480732676689	-464.04
1.15200737284719	-463.87
1.15920741892748	-463.7
1.16640746500778	-463.59
1.17360751108807	-463.48
1.18080755716837	-463.31
1.18800760324866	-463.14
1.19520764932896	-462.97
1.20240769540925	-462.75
1.20960774148955	-462.52
1.21680778756984	-462.24
1.22400783365014	-461.9
1.23120787973043	-461.62
1.23840792581073	-461.28
1.24560797189102	-460.95
1.25280801797132	-460.67
1.26000806405161	-460.44
1.26720811013191	-460.22
1.2744081562122	-459.99
1.2816082022925	-459.82
1.28880824837279	-459.77
1.29600829445309	-459.77
1.30320834053338	-459.71
1.31040838661368	-459.71
1.31760843269397	-459.77
1.32480847877427	-459.71
1.33200852485456	-459.77
1.33920857093486	-459.77
1.34640861701515	-459.77
1.35360866309545	-459.71
1.36080870917574	-459.6
1.36800875525604	-459.54
1.37520880133633	-459.43
1.38240884741663	-459.37
1.38960889349692	-459.32
1.39680893957722	-459.15
1.40400898565751	-459.09
1.41120903173781	-458.98
1.4184090778181	-458.81
1.4256091238984	-458.7
1.43280916997869	-458.59
1.44000921605899	-458.47
1.44720926213928	-458.42
1.45440930821957	-458.36
1.46160935429987	-458.36
1.46880940038016	-458.42
1.47600944646046	-458.47
1.48320949254075	-458.53
1.49040953862105	-458.53
1.49760958470134	-458.53
1.50480963078164	-458.47
1.51200967686193	-458.36
1.51920972294223	-458.31
1.52640976902252	-458.19
1.53360981510282	-458.08
1.54080986118311	-457.97
1.54800990726341	-458.03
1.5552099533437	-458.03
1.562409999424	-458.08
1.56961004550429	-458.14
1.57681009158459	-458.19
1.58401013766488	-458.31
1.59121018374518	-458.42
1.59841022982547	-458.53
1.60561027590577	-458.7
1.61281032198606	-458.81
1.62001036806636	-458.92
1.62721041414665	-458.98
1.63441046022695	-459.09
1.64161050630724	-459.15
1.64881055238754	-459.21
1.65601059846783	-459.32
1.66321064454813	-459.32
1.67041069062842	-459.43
1.67761073670872	-459.43
1.68481078278901	-459.43
1.69201082886931	-459.49
1.6992108749496	-459.54
1.7064109210299	-459.54
1.71361096711019	-459.54
1.72081101319049	-459.49
1.72801105927078	-459.43
1.73521110535108	-459.43
1.74241115143137	-459.32
1.74961119751167	-459.21
1.75681124359196	-459.15
1.76401128967226	-459.15
1.77121133575255	-459.15
1.77841138183285	-459.21
1.78561142791314	-459.43
1.79281147399344	-459.65
1.80001152007373	-459.94
1.80721156615403	-460.22
1.81441161223432	-460.5
1.82161165831462	-460.84
1.82881170439491	-461.12
1.83601175047521	-461.4
1.8432117965555	-461.57
1.8504118426358	-461.79
1.85761188871609	-461.96
1.86481193479638	-462.07
1.87201198087668	-462.13
1.87921202695697	-462.18
1.88641207303727	-462.18
1.89361211911756	-462.18
1.90081216519786	-462.18
1.90801221127815	-462.13
1.91521225735845	-462.07
1.92241230343874	-461.96
1.92961234951904	-461.9
1.93681239559933	-461.79
1.94401244167963	-461.68
1.95121248775992	-461.51
1.95841253384022	-461.4
1.96561257992051	-461.17
1.97281262600081	-461.06
1.9800126720811	-460.78
1.9872127181614	-460.61
1.99441276424169	-460.33
2.00161281032199	-460.1
2.00881285640228	-459.88
2.01601290248258	-459.6
2.02321294856287	-459.37
2.03041299464317	-459.15
2.03761304072346	-458.87
2.04481308680376	-458.64
2.05201313288405	-458.42
2.05921317896435	-458.08
2.06641322504464	-457.74
2.07361327112494	-457.41
2.08081331720523	-457.07
2.08801336328553	-456.68
2.09521340936582	-456.34
2.10241345544612	-455.89
2.10961350152641	-455.55
2.11681354760671	-455.22
2.124013593687	-454.93
2.1312136397673	-454.65
2.13841368584759	-454.48
2.14561373192789	-454.26
2.15281377800818	-454.09
2.16001382408848	-453.98
2.16721387016877	-453.87
2.17441391624907	-453.7
2.18161396232936	-453.59
2.18881400840966	-453.42
2.19601405448995	-453.3
2.20321410057025	-453.08
2.21041414665054	-452.85
2.21761419273084	-452.63
2.22481423881113	-452.29
2.23201428489143	-451.96
2.23921433097172	-451.56
2.24641437705202	-451.17
2.25361442313231	-450.83
2.2608144692126	-450.49
2.2680145152929	-450.1
2.27521456137319	-449.76
2.28241460745349	-449.48
2.28961465353378	-449.15
2.29681469961408	-448.86
2.30401474569437	-448.47
2.31121479177467	-448.08
2.31841483785496	-447.63
2.32561488393526	-447.07
2.33281493001555	-446.45
2.34001497609585	-445.77
2.34721502217614	-445.1
2.35441506825644	-444.42
2.36161511433673	-443.75
2.36881516041703	-443.19
2.37601520649732	-442.63
2.38321525257762	-442.06
2.39041529865791	-441.56
2.39761534473821	-441.11
2.4048153908185	-440.66
2.4120154368988	-440.32
2.41921548297909	-439.93
2.42641552905939	-439.54
2.43361557513968	-439.2
2.44081562121998	-438.75
2.44801566730027	-438.36
2.45521571338057	-437.91
2.46241575946086	-437.46
2.46961580554116	-436.95
2.47681585162145	-436.44
2.48401589770175	-435.88
2.49121594378204	-435.43
2.49841598986234	-434.98
2.50561603594263	-434.59
2.51281608202293	-434.25
2.52001612810322	-433.92
2.52721617418352	-433.63
2.53441622026381	-433.41
2.54161626634411	-433.07
2.5488163124244	-432.79
2.5560163585047	-432.51
2.56321640458499	-432.17
2.57041645066529	-431.78
2.57761649674558	-431.39
2.58481654282588	-430.94
2.59201658890617	-430.54
2.59921663498647	-430.04
2.60641668106676	-429.64
2.61361672714706	-429.25
2.62081677322735	-428.91
2.62801681930765	-428.58
2.63521686538794	-428.35
2.64241691146824	-428.13
2.64961695754853	-428.01
2.65681700362883	-427.96
2.66401704970912	-427.9
2.67121709578942	-427.85
2.67841714186971	-427.9
2.68561718795	-427.9
2.6928172340303	-427.85
2.70001728011059	-427.85
2.70721732619089	-427.85
2.71441737227118	-427.85
2.72161741835148	-427.79
2.72881746443177	-427.68
2.73601751051207	-427.68
2.74321755659236	-427.68
2.75041760267266	-427.62
2.75761764875295	-427.68
2.76481769483325	-427.73
2.77201774091354	-427.79
2.77921778699384	-427.85
2.78641783307413	-427.96
2.79361787915443	-427.96
2.80081792523472	-428.01
2.80801797131502	-428.07
2.81521801739531	-428.13
2.82241806347561	-428.13
2.8296181095559	-428.18
2.8368181556362	-428.24
2.84401820171649	-428.3
2.85121824779679	-428.35
2.85841829387708	-428.46
2.86561833995738	-428.69
2.87281838603767	-428.86
2.88001843211797	-429.14
2.88721847819826	-429.42
2.89441852427856	-429.76
2.90161857035885	-430.04
2.90881861643915	-430.37
2.91601866251944	-430.66
2.92321870859974	-431.05
2.93041875468003	-431.44
2.93761880076033	-431.84
2.94481884684062	-432.29
2.95201889292092	-432.74
2.95921893900121	-433.18
2.96641898508151	-433.75
2.9736190311618	-434.31
2.9808190772421	-434.87
2.98801912332239	-435.38
2.99521916940269	-435.94
3.00241921548298	-436.39
3.00961926156328	-436.84
3.01681930764357	-437.23
3.02401935372387	-437.62
3.03121939980416	-438.07
3.03841944588446	-438.41
3.04561949196475	-438.86
3.05281953804505	-439.31
3.06001958412534	-439.82
3.06721963020564	-440.32
3.07441967628593	-440.83
3.08161972236623	-441.33
3.08881976844652	-441.84
3.09601981452681	-442.4
3.10321986060711	-442.91
3.1104199066874	-443.41
3.1176199527677	-443.98
3.124819998848	-444.48
3.13202004492829	-445.04
3.13922009100858	-445.55
3.14642013708888	-446.05
3.15362018316917	-446.62
3.16082022924947	-447.18
3.16802027532976	-447.8
3.17522032141006	-448.41
3.18242036749035	-449.03
3.18962041357065	-449.76
3.19682045965094	-450.38
3.20402050573124	-451
3.21122055181153	-451.62
3.21842059789183	-452.07
3.22562064397212	-452.57
3.23282069005242	-453.02
3.24002073613271	-453.36
3.24722078221301	-453.75
3.2544208282933	-454.15
3.2616208743736	-454.6
3.26882092045389	-454.99
3.27602096653419	-455.44
3.28322101261448	-455.89
3.29042105869478	-456.28
3.29762110477507	-456.68
3.30482115085537	-457.07
3.31202119693566	-457.41
3.31922124301596	-457.74
3.32642128909625	-458.08
3.33362133517655	-458.42
3.34082138125684	-458.76
3.34802142733714	-459.09
3.35522147341743	-459.54
3.36242151949773	-459.94
3.36962156557802	-460.39
3.37682161165832	-460.78
3.38402165773861	-461.23
3.39122170381891	-461.57
3.3984217498992	-461.9
3.4056217959795	-462.24
3.41282184205979	-462.52
3.42002188814009	-462.69
3.42722193422038	-462.86
3.43442198030068	-463.03
3.44162202638097	-463.2
3.44882207246127	-463.48
3.45602211854156	-463.76
3.46322216462186	-464.15
3.47042221070215	-464.54
3.47762225678245	-464.99
3.48482230286274	-465.44
3.49202234894304	-465.89
3.49922239502333	-466.34
3.50642244110363	-466.62
3.51362248718392	-466.9
3.52082253326422	-467.24
3.52802257934451	-467.47
3.5352226254248	-467.69
3.5424226715051	-467.97
3.5496227175854	-468.2
3.55682276366569	-468.48
3.56402280974598	-468.82
3.57122285582628	-469.15
3.57842290190657	-469.43
3.58562294798687	-469.71
3.59282299406716	-469.88
3.60002304014746	-470.16
3.60722308622775	-470.39
3.61442313230805	-470.56
3.62162317838834	-470.78
3.62882322446864	-470.95
3.63602327054893	-471.18
3.64322331662923	-471.4
3.65042336270952	-471.57
3.65762340878982	-471.79
3.66482345487011	-471.96
3.67202350095041	-472.19
3.6792235470307	-472.36
3.686423593111	-472.52
3.69362363919129	-472.64
3.70082368527159	-472.69
3.70802373135188	-472.64
3.71522377743218	-472.58
3.72242382351247	-472.47
3.72962386959277	-472.24
3.73682391567306	-472.02
3.74402396175336	-471.79
3.75122400783365	-471.63
3.75842405391395	-471.46
3.76562409999424	-471.29
3.77282414607454	-471.12
3.78002419215483	-470.95
3.78722423823513	-470.84
3.79442428431542	-470.73
3.80162433039572	-470.67
3.80882437647601	-470.56
3.81602442255631	-470.5
3.8232244686366	-470.45
3.8304245147169	-470.45
3.83762456079719	-470.45
3.84482460687749	-470.39
3.85202465295778	-470.33
3.85922469903808	-470.22
3.86642474511837	-470.05
3.87362479119867	-469.77
3.88082483727896	-469.55
3.88802488335926	-469.32
3.89522492943955	-469.15
3.90242497551985	-468.93
3.90962502160014	-468.82
3.91682506768044	-468.7
3.92402511376073	-468.59
3.93122515984103	-468.53
3.93842520592132	-468.42
3.94562525200162	-468.31
3.95282529808191	-468.2
3.9600253441622	-468.03
3.9672253902425	-467.8
3.97442543632279	-467.58
3.98162548240309	-467.3
3.98882552848338	-467.02
3.99602557456368	-466.68
4.00322562064397	-466.34
4.01042566672427	-466.06
4.01762571280456	-465.67
4.02482575888486	-465.39
4.03202580496515	-465.11
4.03922585104545	-464.77
4.04642589712574	-464.54
4.05362594320604	-464.32
4.06082598928633	-464.15
4.06802603536663	-463.87
4.07522608144692	-463.65
4.08242612752722	-463.42
4.08962617360751	-463.25
4.09682621968781	-462.97
4.1040262657681	-462.8
4.1112263118484	-462.58
4.11842635792869	-462.46
4.12562640400899	-462.3
4.13282645008928	-462.24
4.14002649616958	-462.24
4.14722654224987	-462.18
4.15442658833017	-462.18
4.16162663441046	-462.18
4.16882668049076	-462.13
4.17602672657105	-462.07
4.18322677265135	-462.07
4.19042681873164	-461.96
4.19762686481194	-461.9
4.20482691089223	-461.85
4.21202695697253	-461.79
4.21922700305282	-461.68
4.22642704913312	-461.62
4.23362709521341	-461.57
4.24082714129371	-461.45
4.248027187374	-461.4
4.2552272334543	-461.23
4.26242727953459	-461.12
4.26962732561489	-461.06
4.27682737169518	-460.89
4.28402741777548	-460.78
4.29122746385577	-460.72
4.29842750993607	-460.67
4.30562755601636	-460.67
4.31282760209666	-460.72
4.32002764817695	-460.84
4.32722769425725	-460.89
4.33442774033754	-461
4.34162778641784	-461.12
4.34882783249813	-461.17
4.35602787857842	-461.23
4.36322792465872	-461.23
4.37042797073902	-461.17
4.37762801681931	-461.17
4.3848280628996	-461.17
4.3920281089799	-461.17
4.39922815506019	-461.23
4.40642820114049	-461.28
4.41362824722078	-461.34
4.42082829330108	-461.4
4.42802833938137	-461.45
4.43522838546167	-461.51
4.44242843154196	-461.45
4.44962847762226	-461.4
4.45682852370255	-461.28
4.46402856978285	-461.17
4.47122861586314	-460.95
4.47842866194344	-460.78
4.48562870802373	-460.55
4.49282875410403	-460.39
4.50002880018432	-460.22
4.50722884626462	-460.16
4.51442889234491	-460.05
4.52162893842521	-460.05
4.5288289845055	-460.1
4.5360290305858	-460.22
4.54322907666609	-460.27
4.55042912274639	-460.39
4.55762916882668	-460.55
4.56482921490698	-460.72
4.57202926098727	-460.84
4.57922930706757	-461.06
4.58642935314786	-461.23
4.59362939922816	-461.51
4.60082944530845	-461.79
4.60802949138875	-462.02
4.61522953746904	-462.3
4.62242958354934	-462.52
4.62962962962963	-462.75
4.63682967570993	-462.86
4.64402972179022	-463.03
4.65122976787052	-463.08
4.65842981395081	-463.2
4.66562986003111	-463.31
4.6728299061114	-463.48
4.6800299521917	-463.59
4.68722999827199	-463.81
4.69443004435229	-463.98
4.70163009043258	-464.21
4.70883013651288	-464.49
4.71603018259317	-464.71
4.72323022867347	-464.94
4.73043027475376	-465.22
4.73763032083405	-465.5
4.74483036691435	-465.78
4.75203041299465	-466.06
4.75923045907494	-466.4
4.76643050515524	-466.68
4.77363055123553	-466.96
4.78083059731582	-467.24
4.78803064339612	-467.52
4.79523068947642	-467.8
4.80243073555671	-468.08
4.809630781637	-468.31
4.8168308277173	-468.53
4.82403087379759	-468.7
4.83123091987789	-468.93
4.83843096595818	-469.1
4.84563101203848	-469.27
4.85283105811877	-469.49
4.86003110419907	-469.66
4.86723115027936	-469.88
4.87443119635966	-470.05
4.88163124243995	-470.28
4.88883128852025	-470.5
4.89603133460054	-470.84
4.90323138068084	-471.06
4.91043142676113	-471.34
4.91763147284143	-471.57
4.92483151892172	-471.79
4.93203156500202	-471.96
4.93923161108231	-472.13
4.94643165716261	-472.3
4.9536317032429	-472.41
4.9608317493232	-472.58
4.96803179540349	-472.75
4.97523184148379	-472.97
4.98243188756408	-473.14
4.98963193364438	-473.37
4.99683197972467	-473.54
5.00403202580497	-473.7
5.01123207188526	-473.82
5.01843211796556	-473.93
5.02563216404585	-473.99
5.03283221012615	-473.99
5.04003225620644	-473.99
5.04723230228674	-473.87
5.05443234836703	-473.82
5.06163239444733	-473.7
5.06883244052762	-473.54
5.07603248660792	-473.42
5.08323253268821	-473.2
5.09043257876851	-473.03
5.0976326248488	-472.86
5.1048326709291	-472.81
5.11203271700939	-472.69
5.11923276308969	-472.69
5.12643280916998	-472.69
5.13363285525028	-472.69
5.14083290133057	-472.75
5.14803294741087	-472.81
5.15523299349116	-472.86
5.16243303957145	-472.92
5.16963308565175	-472.92
5.17683313173205	-472.86
5.18403317781234	-472.86
5.19123322389264	-472.86
5.19843326997293	-472.81
5.20563331605322	-472.81
5.21283336213352	-472.75
5.22003340821382	-472.69
5.22723345429411	-472.58
5.23443350037441	-472.41
5.2416335464547	-472.19
5.24883359253499	-471.91
5.25603363861529	-471.63
5.26323368469558	-471.34
5.27043373077588	-471.06
5.27763377685618	-470.84
5.28483382293647	-470.61
5.29203386901676	-470.45
5.29923391509706	-470.28
5.30643396117735	-470.22
5.31363400725765	-470.16
5.32083405333794	-470.05
5.32803409941824	-470
5.33523414549853	-469.94
5.34243419157883	-469.88
5.34963423765912	-469.77
5.35683428373942	-469.71
5.36403432981971	-469.66
5.37123437590001	-469.55
5.3784344219803	-469.49
5.3856344680606	-469.38
5.39283451414089	-469.32
5.40003456022119	-469.15
5.40723460630148	-469.1
5.41443465238178	-468.87
5.42163469846207	-468.7
5.42883474454237	-468.53
5.43603479062266	-468.31
5.44323483670296	-468.03
5.45043488278325	-467.8
5.45763492886355	-467.58
5.46483497494384	-467.24
5.47203502102414	-466.9
5.47923506710443	-466.62
5.48643511318473	-466.34
5.49363515926502	-466.01
5.50083520534532	-465.78
5.50803525142561	-465.56
5.51523529750591	-465.33
5.5224353435862	-465.16
5.5296353896665	-464.94
5.53683543574679	-464.71
5.54403548182709	-464.49
5.55123552790738	-464.26
5.55843557398768	-463.98
5.56563562006797	-463.76
5.57283566614827	-463.48
5.58003571222856	-463.2
5.58723575830886	-462.91
5.59443580438915	-462.63
5.60163585046945	-462.35
5.60883589654974	-462.07
5.61603594263004	-461.68
5.62323598871033	-461.34
5.63043603479063	-461
5.63763608087092	-460.78
5.64483612695122	-460.5
5.65203617303151	-460.16
5.65923621911181	-459.94
5.6664362651921	-459.65
5.67363631127239	-459.37
5.68083635735269	-459.09
5.68803640343298	-458.81
5.69523644951328	-458.53
5.70243649559358	-458.31
5.70963654167387	-458.14
5.71683658775416	-457.91
5.72403663383446	-457.74
5.73123667991475	-457.58
5.73843672599505	-457.41
5.74563677207534	-457.13
5.75283681815564	-456.84
5.76003686423593	-456.45
5.76723691031623	-456.06
5.77443695639652	-455.61
5.78163700247682	-455.1
5.78883704855711	-454.65
5.79603709463741	-454.26
5.8032371407177	-453.87
5.810437186798	-453.64
5.81763723287829	-453.42
5.82483727895859	-453.3
5.83203732503888	-453.36
5.83923737111918	-453.42
5.84643741719947	-453.59
5.85363746327977	-453.87
5.86083750936006	-454.03
5.86803755544036	-454.2
5.87523760152065	-454.37
5.88243764760095	-454.43
5.88963769368124	-454.48
5.89683773976154	-454.43
5.90403778584183	-454.32
5.91123783192213	-454.26
5.91843787800242	-454.09
5.92563792408272	-453.98
5.93283797016301	-453.87
5.94003801624331	-453.75
5.9472380623236	-453.7
5.9544381084039	-453.59
5.96163815448419	-453.53
5.96883820056449	-453.36
5.97603824664478	-453.25
5.98323829272508	-453.08
5.99043833880537	-452.8
5.99763838488567	-452.57
6.00483843096596	-452.29
6.01203847704626	-452.01
6.01923852312655	-451.67
6.02643856920685	-451.39
6.03363861528714	-451.17
6.04083866136743	-450.89
6.04803870744773	-450.72
6.05523875352803	-450.49
6.06243879960832	-450.21
6.06963884568862	-450.04
6.07683889176891	-449.82
6.0840389378492	-449.65
6.0912389839295	-449.48
6.09843903000979	-449.31
6.10563907609009	-449.2
6.11283912217038	-449.09
6.12003916825068	-449.03
6.12723921433097	-448.92
6.13443926041127	-448.86
6.14163930649156	-448.75
6.14883935257186	-448.58
6.15603939865215	-448.47
6.16323944473245	-448.25
6.17043949081274	-447.97
6.17763953689304	-447.68
6.18483958297333	-447.4
6.19203962905363	-447.07
6.19923967513392	-446.67
6.20643972121422	-446.34
6.21363976729451	-446.05
6.22083981337481	-445.72
6.2280398594551	-445.44
6.2352399055354	-445.16
6.24243995161569	-444.93
6.24963999769599	-444.65
6.25684004377628	-444.37
6.26404008985658	-444.14
6.27124013593687	-443.98
6.27844018201717	-443.75
6.28564022809746	-443.58
6.29284027417776	-443.41
6.30004032025805	-443.19
6.30724036633835	-442.96
6.31444041241864	-442.63
6.32164045849894	-442.35
6.32884050457923	-441.9
6.33604055065953	-441.39
6.34324059673982	-440.88
6.35044064282012	-440.27
6.35764068890041	-439.59
6.36484073498071	-438.97
6.372040781061	-438.36
6.3792408271413	-437.74
6.38644087322159	-437.17
6.39364091930189	-436.61
6.40084096538218	-436.05
6.40804101146248	-435.55
6.41524105754277	-435.1
6.42244110362307	-434.53
6.42964114970336	-434.08
6.43684119578366	-433.69
6.44404124186395	-433.3
6.45124128794425	-432.9
6.45844133402454	-432.51
6.46564138010484	-432.12
6.47284142618513	-431.78
6.48004147226543	-431.33
6.48724151834572	-430.94
6.49444156442601	-430.43
6.50164161050631	-429.87
6.50884165658661	-429.25
6.5160417026669	-428.69
6.52324174874719	-428.01
6.53044179482749	-427.45
6.53764184090778	-426.83
6.54484188698808	-426.27
6.55204193306837	-425.71
6.55924197914867	-425.09
6.56644202522896	-424.53
6.57364207130926	-423.91
6.58084211738955	-423.24
6.58804216346985	-422.56
6.59524220955014	-421.83
6.60244225563044	-421.05
6.60964230171073	-420.26
6.61684234779103	-419.47
6.62404239387132	-418.69
6.63124243995162	-417.9
6.63844248603191	-417.06
6.64564253211221	-416.27
6.6528425781925	-415.43
6.6600426242728	-414.64
6.66724267035309	-413.85
6.67444271643339	-413.12
6.68164276251368	-412.39
6.68884280859398	-411.66
6.69604285467427	-410.99
6.70324290075457	-410.31
6.71044294683486	-409.69
6.71764299291516	-409.07
6.72484303899545	-408.51
6.73204308507575	-408.01
6.73924313115604	-407.39
6.74644317723634	-406.88
6.75364322331663	-406.38
6.76084326939693	-405.82
6.76804331547722	-405.37
6.77524336155752	-404.8
6.78244340763781	-404.3
6.78964345371811	-403.85
6.7968434997984	-403.45
6.8040435458787	-403.06
6.81124359195899	-402.61
6.81844363803929	-402.27
6.82564368411958	-401.88
6.83284373019988	-401.49
6.84004377628017	-401.04
6.84724382236047	-400.53
6.85444386844076	-400.03
6.86164391452106	-399.46
6.86884396060135	-398.96
6.87604400668165	-398.51
6.88324405276194	-398
6.89044409884223	-397.61
6.89764414492253	-397.27
6.90484419100283	-396.94
6.91204423708312	-396.71
6.91924428316341	-396.37
6.92644432924371	-396.15
6.933644375324	-395.92
6.9408444214043	-395.7
6.94804446748459	-395.42
6.95524451356489	-395.19
6.96244455964518	-395.02
6.96964460572548	-394.8
6.97684465180577	-394.63
6.98404469788607	-394.46
6.99124474396636	-394.35
6.99844479004666	-394.29
7.00564483612695	-394.29
7.01284488220725	-394.29
7.02004492828754	-394.29
7.02724497436784	-394.41
7.03444502044813	-394.46
7.04164506652843	-394.46
7.04884511260872	-394.52
7.05604515868902	-394.46
7.06324520476931	-394.41
7.07044525084961	-394.35
7.0776452969299	-394.29
7.0848453430102	-394.29
7.09204538909049	-394.41
7.09924543517079	-394.52
7.10644548125108	-394.74
7.11364552733138	-395.02
7.12084557341167	-395.42
7.12804561949197	-395.76
7.13524566557226	-396.15
7.14244571165256	-396.49
7.14964575773285	-396.82
7.15684580381315	-397.05
7.16404584989344	-397.27
7.17124589597374	-397.39
7.17844594205403	-397.5
7.18564598813433	-397.61
7.19284603421462	-397.72
7.20004608029492	-397.89
7.20724612637521	-398
7.21444617245551	-398.23
7.2216462185358	-398.45
7.2288462646161	-398.73
7.23604631069639	-399.07
7.24324635677669	-399.46
7.25044640285698	-399.8
7.25764644893728	-400.2
7.26484649501757	-400.53
7.27204654109787	-400.93
7.27924658717816	-401.38
7.28644663325845	-401.77
7.29364667933875	-402.27
7.30084672541905	-402.78
7.30804677149934	-403.34
7.31524681757964	-403.9
7.32244686365993	-404.58
7.32964690974022	-405.25
7.33684695582052	-405.93
7.34404700190081	-406.6
7.35124704798111	-407.28
7.35844709406141	-407.89
7.3656471401417	-408.46
7.37284718622199	-409.02
7.38004723230229	-409.58
7.38724727838258	-410.09
7.39444732446288	-410.65
7.40164737054317	-411.1
7.40884741662347	-411.55
7.41604746270376	-412
7.42324750878406	-412.28
7.43044755486435	-412.62
7.43764760094465	-412.9
7.44484764702494	-413.18
7.45204769310524	-413.35
7.45924773918553	-413.63
7.46644778526583	-413.85
7.47364783134612	-414.08
7.48084787742642	-414.3
7.48804792350671	-414.58
7.49524796958701	-414.92
7.5024480156673	-415.2
7.5096480617476	-415.48
7.51684810782789	-415.76
7.52404815390819	-415.99
7.53124819998848	-416.21
7.53844824606878	-416.44
7.54564829214907	-416.55
7.55284833822937	-416.66
7.56004838430966	-416.72
7.56724843038996	-416.66
7.57444847647025	-416.61
7.58164852255055	-416.49
7.58884856863084	-416.32
7.59604861471114	-416.16
7.60324866079143	-415.88
7.61044870687173	-415.59
7.61764875295202	-415.31
7.62484879903232	-414.92
7.63204884511261	-414.41
7.63924889119291	-413.85
7.6464489372732	-413.18
7.6536489833535	-412.39
7.66084902943379	-411.6
7.66804907551409	-410.65
7.67524912159438	-409.58
7.68244916767468	-408.46
7.68964921375497	-407.22
7.69684925983527	-405.82
7.70404930591556	-404.24
7.71124935199586	-402.56
7.71844939807615	-400.59
7.72564944415645	-398.45
7.73284949023674	-396.15
7.74004953631704	-393.68
7.74724958239733	-390.92
7.75444962847763	-388.06
7.76164967455792	-385.08
7.76884972063821	-381.99
7.77604976671851	-378.78
7.78324981279881	-375.52
7.7904498588791	-372.15
7.79764990495939	-368.67
7.80484995103969	-365.13
7.81204999711998	-361.36
7.81925004320028	-357.54
7.82645008928057	-353.55
7.83365013536087	-349.28
7.84085018144116	-344.89
7.84805022752146	-340.34
7.85525027360175	-335.57
7.86245031968205	-330.68
7.86965036576234	-325.62
7.87685041184264	-320.5
7.88405045792293	-315.22
7.89125050400323	-309.83
7.89845055008352	-304.37
7.90565059616382	-298.81
7.91285064224411	-293.13
7.92005068832441	-287.35
7.9272507344047	-281.33
7.934450780485	-275.26
7.94165082656529	-269.02
7.94885087264559	-262.67
7.95605091872588	-256.15
7.96325096480618	-249.58
7.97045101088647	-242.95
7.97765105696677	-236.09
7.98485110304706	-229.23
7.99205114912736	-222.27
7.99925119520765	-215.07
8.00645124128795	-207.77
8.01365128736824	-200.29
8.02085133344854	-192.65
8.02805137952883	-184.89
8.03525142560913	-176.97
8.04245147168942	-168.93
8.04965151776972	-160.78
8.05685156385001	-152.58
8.0640516099303	-144.26
8.0712516560106	-135.83
8.0784517020909	-127.29
8.08565174817119	-118.63
8.09285179425149	-109.87
8.10005184033178	-101.1
8.10725188641207	-92.11
8.11445193249237	-83
8.12165197857266	-73.84
8.12885202465296	-64.63
8.13605207073326	-55.3
8.14325211681355	-45.91
8.15045216289384	-36.41
8.15765220897414	-26.86
8.16485225505443	-17.14
8.17205230113473	-7.41
8.17925234721503	2.36
8.18645239329532	12.25
8.19365243937561	22.08
8.20085248545591	31.97
8.2080525315362	41.86
8.2152525776165	51.81
8.22245262369679	61.82
8.22965266977709	71.87
8.23685271585738	81.99
8.24405276193768	92.22
8.25125280801797	102.62
8.25845285409827	113.13
8.26565290017856	123.8
8.27285294625886	134.65
8.28005299233915	145.67
8.28725303841945	156.74
8.29445308449974	168.03
8.30165313058004	179.33
8.30885317666033	190.74
8.31605322274063	202.32
8.32325326882092	213.89
8.33045331490122	225.47
8.33765336098151	237.1
8.34485340706181	248.68
8.3520534531421	260.31
8.3592534992224	271.83
8.36645354530269	283.3
8.37365359138299	294.65
8.38085363746328	306
8.38805368354358	317.36
8.39525372962387	328.65
8.40245377570417	340.01
8.40965382178446	351.47
8.41685386786476	362.99
8.42405391394505	374.62
8.43125396002535	386.43
8.43845400610564	398.28
8.44565405218594	410.31
8.45285409826623	422.39
8.46005414434653	434.59
8.46725419042682	446.79
8.47445423650712	459.04
8.48165428258741	471.29
8.48885432866771	483.48
8.496054374748	495.74
8.5032544208283	507.93
8.51045446690859	520.13
8.51765451298889	532.38
8.52485455906918	544.69
8.53205460514948	556.99
8.53925465122977	569.3
8.54645469731007	581.78
8.55365474339036	594.2
8.56085478947066	606.67
8.56805483555095	619.09
8.57525488163125	631.46
8.58245492771154	643.82
8.58965497379184	656.13
8.59685501987213	668.33
8.60405506595242	680.52
8.61125511203272	692.6
8.61845515811302	704.74
8.62565520419331	716.77
8.63285525027361	728.8
8.6400552963539	740.82
8.64725534243419	752.79
8.65445538851449	764.82
8.66165543459479	776.79
8.66885548067508	788.82
8.67605552675538	800.85
8.68325557283567	812.98
8.69045561891596	825.12
8.69765566499626	837.43
8.70485571107655	849.74
8.71205575715685	862.1
8.71925580323715	874.47
8.72645584931744	886.83
8.73365589539773	899.25
8.74085594147803	911.62
8.74805598755832	923.87
8.75525603363862	936.12
8.76245607971891	948.31
8.76965612579921	960.45
8.7768561718795	972.48
8.7840562179598	984.51
8.79125626404009	996.42
8.79845631012039	1008.39
8.80565635620068	1020.31
8.81285640228098	1032.33
8.82005644836127	1044.42
8.82725649444157	1056.56
8.83445654052186	1068.75
8.84165658660216	1081.06
8.84885663268245	1093.31
8.85605667876275	1105.62
8.86325672484304	1117.81
8.87045677092334	1130.12
8.87765681700363	1142.26
8.88485686308393	1154.4
8.89205690916422	1166.43
8.89925695524452	1178.45
8.90645700132481	1190.48
8.9136570474051	1202.39
8.9208570934854	1214.31
8.9280571395657	1226.22
8.93525718564599	1238.14
8.94245723172629	1250
8.94965727780658	1261.85
8.95685732388687	1273.66
8.96405736996717	1285.46
8.97125741604746	1297.2
8.97845746212776	1308.95
8.98565750820806	1320.58
8.99285755428835	1332.33
9.00005760036864	1344.07
9.00725764644894	1355.88
9.01445769252923	1367.79
9.02165773860953	1379.82
9.02885778468983	1391.84
9.03605783077012	1404.1
9.04325787685041	1416.4
9.05045792293071	1428.71
9.057657969011	1441.08
9.0648580150913	1453.44
9.07205806117159	1465.86
9.07925810725189	1478.11
9.08645815333218	1490.36
9.09365819941248	1502.45
9.10085824549277	1514.47
9.10805829157307	1526.27
9.11525833765336	1538.08
9.12245838373366	1549.77
9.12965842981395	1561.4
9.13685847589425	1573.03
9.14405852197454	1584.78
9.15125856805484	1596.52
9.15845861413513	1608.38
9.16565866021543	1620.47
9.17285870629572	1632.61
9.18005875237602	1644.91
9.18725879845631	1657.33
9.19445884453661	1669.92
9.2016588906169	1682.51
9.2088589366972	1695.21
9.21605898277749	1708.03
9.22325902885779	1720.84
9.23045907493808	1733.77
9.23765912101838	1746.69
9.24485916709867	1759.62
9.25205921317897	1772.6
9.25925925925926	1785.53
9.26645930533956	1798.45
9.27365935141985	1811.32
9.28085939750015	1824.19
9.28805944358044	1837
9.29525948966074	1849.71
9.30245953574103	1862.41
9.30965958182133	1875
9.31685962790162	1887.53
9.32405967398192	1899.95
9.33125972006221	1912.37
9.3384597661425	1924.73
9.3456598122228	1937.04
9.3528598583031	1949.29
9.36005990438339	1961.54
9.36725995046369	1973.74
9.37445999654398	1985.88
9.38166004262427	1998.02
9.38886008870457	2010.1
9.39606013478486	2022.24
9.40326018086516	2034.27
9.41046022694546	2046.35
9.41766027302575	2058.43
9.42486031910604	2070.4
9.43206036518634	2082.49
9.43926041126663	2094.46
9.44646045734693	2106.37
9.45366050342722	2118.23
9.46086054950752	2129.86
9.46806059558781	2141.44
9.47526064166811	2152.79
9.4824606877484	2163.98
9.4896607338287	2174.99
9.49686077990899	2185.78
9.50406082598929	2196.35
9.51126087206958	2206.74
9.51846091814988	2216.92
9.52566096423017	2226.92
9.53286101031047	2236.7
9.54006105639076	2246.2
9.54726110247106	2255.47
9.55446114855135	2264.46
9.56166119463165	2273.17
9.56886124071194	2281.55
9.57606128679224	2289.7
9.58326133287253	2297.51
9.59046137895283	2305.04
9.59766142503312	2312.4
9.60486147111342	2319.48
9.61206151719371	2326.34
9.61926156327401	2333.08
9.6264616093543	2339.6
9.6336616554346	2345.9
9.64086170151489	2351.97
9.64806174759519	2357.81
9.65526179367548	2363.32
9.66246183975578	2368.6
9.66966188583607	2373.49
9.67686193191637	2378.1
9.68406197799666	2382.31
9.69126202407696	2386.13
9.69846207015725	2389.56
9.70566211623755	2392.71
9.71286216231784	2395.46
9.72006220839814	2397.82
9.72726225447843	2399.9
9.73446230055873	2401.59
9.74166234663902	2402.99
9.74886239271932	2404.12
9.75606243879961	2404.91
9.7632624848799	2405.47
9.7704625309602	2405.69
9.7776625770405	2405.64
9.78486262312079	2405.3
9.79206266920109	2404.68
9.79926271528138	2403.67
9.80646276136167	2402.32
9.81366280744197	2400.58
9.82086285352227	2398.44
9.82806289960256	2395.97
9.83526294568286	2393.1
9.84246299176315	2389.84
9.84966303784344	2386.25
9.85686308392374	2382.31
9.86406313000404	2378.1
9.87126317608433	2373.55
9.87846322216462	2368.71
9.88566326824492	2363.6
9.89286331432521	2358.15
9.90006336040551	2352.47
9.90726340648581	2346.46
9.9144634525661	2340.16
9.92166349864639	2333.59
9.92886354472669	2326.79
9.93606359080698	2319.65
9.94326363688728	2312.23
9.95046368296758	2304.59
9.95766372904787	2296.61
9.96486377512816	2288.35
9.97206382120846	2279.8
9.97926386728875	2270.92
9.98646391336905	2261.76
9.99366395944934	2252.27
10.0008640055297	2242.54
10.00806405161	2232.43
10.0152640976902	2222.14
10.0224641437705	2211.58
10.0296641898508	2200.79
10.0368642359311	2189.66
10.0440642820114	2178.36
10.0512643280917	2166.9
10.058464374172	2155.1
10.0656644202523	2143.07
10.0728644663326	2130.82
10.0800645124129	2118.17
10.0872645584932	2105.3
10.0944646045735	2092.1
10.1016646506538	2078.55
10.1088646967341	2064.78
10.1160647428144	2050.68
10.1232647888947	2036.46
10.130464834975	2022.01
10.1376648810553	2007.35
10.1448649271356	1992.73
10.1520649732158	1977.95
10.1592650192961	1963.12
10.1664650653764	1948.17
10.1736651114567	1933.11
10.180865157537	1917.82
10.1880652036173	1902.37
10.1952652496976	1886.74
10.2024652957779	1870.78
10.2096653418582	1854.54
10.2168653879385	1838.07
10.2240654340188	1821.32
10.2312654800991	1804.3
10.2384655261794	1787.04
10.2456655722597	1769.56
10.25286561834	1751.92
10.2600656644203	1734.16
10.2672657105006	1716.23
10.2744657565809	1698.25
10.2816658026612	1680.32
10.2888658487415	1662.39
10.2960658948217	1644.58
10.303265940902	1626.7
10.3104659869823	1608.89
10.3176660330626	1591.02
10.3248660791429	1573.03
10.3320661252232	1554.82
10.3392661713035	1536.39
10.3464662173838	1517.73
10.3536662634641	1498.74
10.3608663095444	1479.52
10.3680663556247	1460.13
10.375266401705	1440.51
10.3824664477853	1420.84
10.3896664938656	1401.12
10.3968665399459	1381.45
10.4040665860262	1361.72
10.4112666321065	1342.16
10.4184666781868	1322.66
10.4256667242671	1303.16
10.4328667703474	1283.77
10.4400668164276	1264.38
10.4472668625079	1245.11
10.4544669085882	1225.77
10.4616669546685	1206.61
10.4688670007488	1187.5
10.4760670468291	1168.45
10.4832670929094	1149.51
10.4904671389897	1130.74
10.49766718507	1112.08
10.5048672311503	1093.59
10.5120672772306	1075.27
10.5192673233109	1057
10.5264673693912	1038.85
10.5336674154715	1020.81
10.5408674615518	1002.83
10.5480675076321	984.96
10.5552675537124	967.08
10.5624675997927	949.33
10.569667645873	931.68
10.5768676919533	914.14
10.5840677380335	896.61
10.5912677841138	879.24
10.5984678301941	861.88
10.6056678762744	844.74
10.6128679223547	827.71
10.620067968435	810.74
10.6272680145153	793.99
10.6344680605956	777.35
10.6416681066759	760.89
10.6488681527562	744.53
10.6560681988365	728.29
10.6632682449168	712.27
10.6704682909971	696.26
10.6776683370774	680.35
10.6848683831577	664.56
10.692068429238	648.88
10.6992684753183	633.31
10.7064685213986	617.86
10.7136685674789	602.57
10.7208686135592	587.45
10.7280686596394	572.39
10.7352687057197	557.5
10.7424687518	542.83
10.7496687978803	528.28
10.7568688439606	514
10.7640688900409	499.95
10.7712689361212	486.07
10.7784689822015	472.52
10.7856690282818	459.09
10.7928690743621	445.89
10.8000691204424	432.9
10.8072691665227	419.98
10.814469212603	407.22
10.8216692586833	394.63
10.8288693047636	382.16
10.8360693508439	369.79
10.8432693969242	357.65
10.8504694430045	345.68
10.8576694890848	333.94
10.864869535165	322.36
10.8720695812453	311.06
10.8792696273256	299.88
10.8864696734059	288.86
10.8936697194862	278.02
10.9008697655665	267.34
10.9080698116468	256.83
10.9152698577271	246.49
10.9224699038074	236.37
10.9296699498877	226.48
10.936869995968	216.76
10.9440700420483	207.32
10.9512700881286	198.04
10.9584701342089	188.94
10.9656701802892	180
10.9728702263695	171.24
10.9800702724498	162.58
10.9872703185301	154.1
10.9944703646104	145.78
11.0016704106907	137.63
11.0088704567709	129.54
11.0160705028512	121.67
11.0232705489315	113.91
11.0304705950118	106.33
11.0376706410921	98.91
11.0448706871724	91.7100000000001
11.0520707332527	84.63
11.059270779333	77.66
11.0664708254133	70.98
11.0736708714936	64.4
11.0808709175739	57.88
11.0880709636542	51.64
11.0952710097345	45.46
11.1024710558148	39.39
11.1096711018951	33.43
11.1168711479754	27.59
11.1240711940557	21.86
11.131271240136	16.18
11.1384712862163	10.67
11.1456713322966	5.22
11.1528713783768	-0.11
11.1600714244571	-5.33
11.1672714705374	-10.39
11.1744715166177	-15.39
11.181671562698	-20.23
11.1888716087783	-24.89
11.1960716548586	-29.5
11.2032717009389	-34
11.2104717470192	-38.44
11.2176717930995	-42.76
11.2248718391798	-47.15
11.2320718852601	-51.47
11.2392719313404	-55.86
11.2464719774207	-60.19
11.253672023501	-64.34
11.2608720695813	-68.45
11.2680721156616	-72.38
11.2752721617419	-76.2
11.2824722078222	-79.86
11.2896722539024	-83.34
11.2968722999827	-86.71
11.304072346063	-90.03
11.3112723921433	-93.29
11.3184724382236	-96.38
11.3256724843039	-99.53
11.3328725303842	-102.62
11.3400725764645	-105.65
11.3472726225448	-108.69
11.3544726686251	-111.66
11.3616727147054	-114.64
11.3688727607857	-117.68
11.376072806866	-120.71
11.3832728529463	-123.92
11.3904728990266	-127.23
11.3976729451069	-130.88
11.4048729911872	-134.88
11.4120730372675	-139.37
11.4192730833478	-144.43
11.4264731294281	-150.27
11.4336731755083	-157.02
11.4408732215886	-164.89
11.4480732676689	-174.1
11.4552733137492	-184.95
11.4624733598295	-197.65
11.4696734059098	-212.6
11.4768734519901	-230.02
11.4840734980704	-250.31
11.4912735441507	-273.75
11.498473590231	-300.55
11.5056736363113	-331.13
11.5128736823916	-365.52
11.5200737284719	-403.9
11.5272737745522	-446.28
11.5344738206325	-492.7
11.5416738667128	-542.94
11.5488739127931	-596.84
11.5560739588734	-653.99
11.5632740049537	-714.07
11.5704740510339	-776.51
11.5776740971142	-840.8
11.5848741431945	-906.16
11.5920741892748	-972.03
11.5992742353551	-1037.73
11.6064742814354	-1102.53
11.6136743275157	-1165.98
11.620874373596	-1227.29
11.6280744196763	-1286.24
11.6352744657566	-1342.16
11.6424745118369	-1394.82
11.6496745579172	-1443.77
11.6568746039975	-1488.9
11.6640746500778	-1529.98
11.6712746961581	-1566.91
11.6784747422384	-1599.62
11.6856747883187	-1628.28
11.692874834399	-1653.12
11.7000748804793	-1674.31
11.7072749265596	-1692.06
11.7144749726398	-1706.79
11.7216750187201	-1718.87
11.7288750648004	-1728.43
11.7360751108807	-1735.9
11.743275156961	-1741.46
11.7504752030413	-1745.34
11.7576752491216	-1747.7
11.7648752952019	-1748.6
11.7720753412822	-1748.26
11.7792753873625	-1746.63
11.7864754334428	-1743.88
11.7936754795231	-1740.06
11.8008755256034	-1735.17
11.8080755716837	-1729.16
11.815275617764	-1722.19
11.8224756638443	-1714.21
11.8296757099246	-1705.22
11.8368757560049	-1695.16
11.8440758020852	-1684.08
11.8512758481655	-1671.95
11.8584758942457	-1658.79
11.865675940326	-1644.58
11.8728759864063	-1629.35
11.8800760324866	-1613.1
11.8872760785669	-1595.91
11.8944761246472	-1577.81
11.9016761707275	-1558.93
11.9088762168078	-1539.37
11.9160762628881	-1519.25
11.9232763089684	-1498.68
11.9304763550487	-1477.89
11.937676401129	-1456.87
11.9448764472093	-1435.74
11.9520764932896	-1414.77
11.9592765393699	-1393.87
11.9664765854502	-1373.19
11.9736766315305	-1352.73
11.9808766776108	-1332.67
11.9880767236911	-1313
11.9952767697713	-1293.66
12.0024768158516	-1274.84
12.0096768619319	-1256.4
12.0168769080122	-1238.42
12.0240769540925	-1220.83
12.0312770001728	-1203.63
12.0384770462531	-1186.71
12.0456770923334	-1170.14
12.0528771384137	-1153.78
12.060077184494	-1137.6
12.0672772305743	-1121.63
12.0744772766546	-1105.95
12.0816773227349	-1090.44
12.0888773688152	-1075.1
12.0960774148955	-1060.04
12.1032774609758	-1045.2
12.1104775070561	-1030.59
12.1176775531364	-1016.2
12.1248775992167	-1002.1
12.132077645297	-988.22
12.1392776913772	-974.67
12.1464777374575	-961.46
12.1536777835378	-948.48
12.1608778296181	-935.95
12.1680778756984	-923.7
12.1752779217787	-911.84
12.182477967859	-900.26
12.1896780139393	-889.02
12.1968780600196	-878.060000000001
12.2040781060999	-867.27
12.2112781521802	-856.71
12.2184781982605	-846.14
12.2256782443408	-835.86
12.2328782904211	-825.63
12.2400783365014	-815.63
12.2472783825817	-805.73
12.254478428662	-795.96
12.2616784747423	-786.51
12.2688785208226	-777.24
12.2760785669029	-768.19
12.2832786129831	-759.43
12.2904786590634	-750.77
12.2976787051437	-742.4
12.304878751224	-734.14
12.3120787973043	-726.04
12.3192788433846	-718.12
12.3264788894649	-710.36
12.3336789355452	-702.72
12.3408789816255	-695.25
12.3480790277058	-687.88
12.3552790737861	-680.8
12.3624791198664	-673.83
12.3696791659467	-667.03
12.376879212027	-660.46
12.3840792581073	-654.05
12.3912793041876	-647.87
12.3984793502679	-641.86
12.4056793963482	-636.12
12.4128794424285	-630.5
12.4200794885087	-625.16
12.427279534589	-619.94
12.4344795806693	-614.99
12.4416796267496	-610.21
12.4488796728299	-605.49
12.4560797189102	-601.05
12.4632797649905	-596.73
12.4704798110708	-592.57
12.4776798571511	-588.47
12.4848799032314	-584.53
12.4920799493117	-580.71
12.499279995392	-577
12.5064800414723	-573.46
12.5136800875526	-570.03
12.5208801336329	-566.72
12.5280801797132	-563.51
12.5352802257935	-560.37
12.5424802718738	-557.39
12.5496803179541	-554.46
12.5568803640343	-551.6
12.5640804101146	-548.73
12.5712804561949	-545.92
12.5784805022752	-543.17
12.5856805483555	-540.53
12.5928805944358	-537.89
12.6000806405161	-535.36
12.6072806865964	-532.88
12.6144807326767	-530.52
12.621680778757	-528.22
12.6288808248373	-525.91
12.6360808709176	-523.67
12.6432809169979	-521.42
12.6504809630782	-519.17
12.6576810091585	-516.87
12.6648810552388	-514.62
12.6720811013191	-512.37
12.6792811473994	-510.18
12.6864811934797	-508.1
12.69368123956	-506.08
12.7008812856402	-504.17
12.7080813317205	-502.42
12.7152813778008	-500.79
12.7224814238811	-499.16
12.7296814699614	-497.65
12.7368815160417	-496.18
12.744081562122	-494.72
12.7512816082023	-493.26
12.7584816542826	-491.8
12.7656817003629	-490.34
12.7728817464432	-488.99
12.7800817925235	-487.7
12.7872818386038	-486.35
12.7944818846841	-485.17
12.8016819307644	-484.1
12.8088819768447	-483.03
12.816082022925	-481.97
12.8232820690053	-481.07
12.8304821150856	-480.17
12.8376821611659	-479.27
12.8448822072461	-478.43
12.8520822533264	-477.53
12.8592822994067	-476.63
12.866482345487	-475.84
12.8736823915673	-474.94
12.8808824376476	-474.1
12.8880824837279	-473.26
12.8952825298082	-472.41
12.9024825758885	-471.57
12.9096826219688	-470.78
12.9168826680491	-470.05
12.9240827141294	-469.38
12.9312827602097	-468.65
12.93848280629	-468.08
12.9456828523703	-467.52
12.9528828984506	-467.02
12.9600829445309	-466.46
12.9672829906112	-466.01
12.9744830366915	-465.44
12.9816830827718	-464.99
12.988883128852	-464.43
12.9960831749323	-463.87
13.0032832210126	-463.25
13.0104832670929	-462.63
13.0176833131732	-462.07
13.0248833592535	-461.45
13.0320834053338	-460.84
13.0392834514141	-460.33
13.0464834974944	-459.82
13.0536835435747	-459.37
13.060883589655	-458.87
13.0680836357353	-458.42
13.0752836818156	-458.03
13.0824837278959	-457.46
13.0896837739762	-457.01
13.0968838200565	-456.45
13.1040838661368	-455.95
13.1112839122171	-455.38
13.1184839582974	-454.82
13.1256840043777	-454.26
13.1328840504579	-453.81
13.1400840965382	-453.36
13.1472841426185	-453.02
13.1544841886988	-452.69
13.1616842347791	-452.41
13.1688842808594	-452.07
13.1760843269397	-451.79
13.18328437302	-451.45
13.1904844191003	-451.06
13.1976844651806	-450.66
13.2048845112609	-450.33
13.2120845573412	-449.82
13.2192846034215	-449.43
13.2264846495018	-448.92
13.2336846955821	-448.47
13.2408847416624	-447.97
13.2480847877427	-447.46
13.255284833823	-446.95
13.2624848799033	-446.45
13.2696849259835	-445.94
13.2768849720638	-445.49
13.2840850181441	-445.04
13.2912850642244	-444.65
13.2984851103047	-444.31
13.305685156385	-444.03
13.3128852024653	-443.75
13.3200852485456	-443.47
13.3272852946259	-443.3
13.3344853407062	-443.13
13.3416853867865	-443.08
13.3488854328668	-442.91
13.3560854789471	-442.85
13.3632855250274	-442.79
13.3704855711077	-442.79
13.377685617188	-442.74
13.3848856632683	-442.63
13.3920857093486	-442.57
13.3992857554289	-442.51
13.4064858015092	-442.35
13.4136858475894	-442.23
13.4208858936697	-442.01
13.42808593975	-441.78
13.4352859858303	-441.61
13.4424860319106	-441.33
13.4496860779909	-441.11
13.4568861240712	-440.83
13.4640861701515	-440.49
13.4712862162318	-440.27
13.4784862623121	-439.93
13.4856863083924	-439.65
13.4928863544727	-439.31
13.500086400553	-439.09
13.5072864466333	-438.75
13.5144864927136	-438.52
13.5216865387939	-438.24
13.5288865848742	-438.13
13.5360866309545	-437.96
13.5432866770348	-437.91
13.5504867231151	-437.91
13.5576867691953	-437.85
13.5648868152756	-437.85
13.5720868613559	-437.79
13.5792869074362	-437.74
13.5864869535165	-437.68
13.5936869995968	-437.51
13.6008870456771	-437.29
13.6080870917574	-437.12
13.6152871378377	-436.84
13.622487183918	-436.56
13.6296872299983	-436.33
13.6368872760786	-436.11
13.6440873221589	-435.94
13.6512873682392	-435.77
13.6584874143195	-435.6
13.6656874603998	-435.43
13.6728875064801	-435.21
13.6800875525604	-435.04
13.6872875986407	-434.81
13.6944876447209	-434.42
13.7016876908012	-433.97
13.7088877368815	-433.52
13.7160877829618	-432.9
13.7232878290421	-432.17
13.7304878751224	-431.5
13.7376879212027	-430.77
13.744887967283	-430.09
13.7520880133633	-429.48
13.7592880594436	-428.86
13.7664881055239	-428.35
13.7736881516042	-427.9
13.7808881976845	-427.45
13.7880882437648	-427.17
13.7952882898451	-426.83
13.8024883359254	-426.5
13.8096883820057	-426.27
13.816888428086	-425.99
13.8240884741663	-425.77
13.8312885202466	-425.49
13.8384885663268	-425.2
13.8456886124071	-424.81
13.8528886584874	-424.47
13.8600887045677	-423.97
13.867288750648	-423.46
13.8744887967283	-422.96
13.8816888428086	-422.51
13.8888888888889	-422
13.8960889349692	-421.66
13.9032889810495	-421.38
13.9104890271298	-421.16
13.9176890732101	-421.05
13.9248891192904	-420.88
13.9320891653707	-420.71
13.939289211451	-420.6
13.9464892575313	-420.37
13.9536893036116	-420.15
13.9608893496919	-419.87
13.9680893957722	-419.58
13.9752894418525	-419.19
13.9824894879327	-418.8
13.989689534013	-418.4
13.9968895800933	-418.01
14.0040896261736	-417.62
14.0112896722539	-417.17
14.0184897183342	-416.77
14.0256897644145	-416.38
14.0328898104948	-416.1
14.0400898565751	-415.88
14.0472899026554	-415.76
14.0544899487357	-415.65
14.061689994816	-415.65
14.0688900408963	-415.71
14.0760900869766	-415.65
14.0832901330569	-415.71
14.0904901791372	-415.76
14.0976902252175	-415.71
14.1048902712978	-415.65
14.1120903173781	-415.48
14.1192903634583	-415.31
14.1264904095386	-415.09
14.1336904556189	-414.75
14.1408905016992	-414.41
14.1480905477795	-414.08
14.1552905938598	-413.74
14.1624906399401	-413.4
14.1696906860204	-413.12
14.1768907321007	-412.9
14.184090778181	-412.73
14.1912908242613	-412.5
14.1984908703416	-412.45
14.2056909164219	-412.39
14.2128909625022	-412.33
14.2200910085825	-412.28
14.2272910546628	-412.28
14.2344911007431	-412.22
14.2416911468234	-412.17
14.2488911929037	-412.11
14.256091238984	-412.05
14.2632912850642	-411.94
14.2704913311445	-411.83
14.2776913772248	-411.6
14.2848914233051	-411.38
14.2920914693854	-411.1
14.2992915154657	-410.76
14.306491561546	-410.42
14.3136916076263	-410.03
14.3208916537066	-409.64
14.3280916997869	-409.3
14.3352917458672	-408.96
14.3424917919475	-408.74
14.3496918380278	-408.51
14.3568918841081	-408.34
14.3640919301884	-408.29
14.3712919762687	-408.29
14.378492022349	-408.34
14.3856920684293	-408.4
14.3928921145096	-408.46
[truncated: 778 more rows]
