# Supplementary material for: Effect of the molecular weight of water-soluble chitosan on its fat-/cholesterol-binding capacities and inhibitory activities to pancreatic lipase
Source: PeerJ. 2017 May 3;5:e3279. doi: 10.7717/peerj.3279 (PMC5419207; doi:10.7717/peerj.3279)
Supplement: Data S1 [file peerj-05-3279-s001.zip › raw data/raw data of Fig.7/raw data of Fig.7a.CSV]

3.996747e+002	0.000000e+000
4.001569e+002	0.000000e+000
4.006390e+002	0.000000e+000
4.011211e+002	0.000000e+000
4.016032e+002	0.000000e+000
4.020853e+002	0.000000e+000
4.025674e+002	0.000000e+000
4.030496e+002	0.000000e+000
4.035317e+002	0.000000e+000
4.040138e+002	0.000000e+000
4.044959e+002	0.000000e+000
4.049780e+002	0.000000e+000
4.054601e+002	0.000000e+000
4.059423e+002	0.000000e+000
4.064244e+002	0.000000e+000
4.069065e+002	0.000000e+000
4.073886e+002	0.000000e+000
4.078707e+002	0.000000e+000
4.083528e+002	0.000000e+000
4.088350e+002	0.000000e+000
4.093171e+002	0.000000e+000
4.097992e+002	0.000000e+000
4.102813e+002	0.000000e+000
4.107634e+002	0.000000e+000
4.112455e+002	0.000000e+000
4.117277e+002	0.000000e+000
4.122098e+002	0.000000e+000
4.126919e+002	0.000000e+000
4.131740e+002	0.000000e+000
4.136561e+002	0.000000e+000
4.141382e+002	0.000000e+000
4.146204e+002	0.000000e+000
4.151025e+002	0.000000e+000
4.155846e+002	0.000000e+000
4.160667e+002	0.000000e+000
4.165488e+002	0.000000e+000
4.170309e+002	0.000000e+000
4.175131e+002	0.000000e+000
4.179952e+002	0.000000e+000
4.184773e+002	0.000000e+000
4.189594e+002	0.000000e+000
4.194415e+002	0.000000e+000
4.199236e+002	0.000000e+000
4.204058e+002	0.000000e+000
4.208879e+002	0.000000e+000
4.213700e+002	0.000000e+000
4.218521e+002	0.000000e+000
4.223342e+002	0.000000e+000
4.228163e+002	0.000000e+000
4.232985e+002	0.000000e+000
4.237806e+002	0.000000e+000
4.242627e+002	0.000000e+000
4.247448e+002	0.000000e+000
4.252269e+002	0.000000e+000
4.257090e+002	0.000000e+000
4.261912e+002	0.000000e+000
4.266733e+002	0.000000e+000
4.271554e+002	0.000000e+000
4.276375e+002	0.000000e+000
4.281196e+002	0.000000e+000
4.286017e+002	0.000000e+000
4.290839e+002	0.000000e+000
4.295660e+002	0.000000e+000
4.300481e+002	0.000000e+000
4.305302e+002	0.000000e+000
4.310123e+002	0.000000e+000
4.314944e+002	0.000000e+000
4.319766e+002	0.000000e+000
4.324587e+002	0.000000e+000
4.329408e+002	0.000000e+000
4.334229e+002	0.000000e+000
4.339050e+002	0.000000e+000
4.343871e+002	0.000000e+000
4.348693e+002	0.000000e+000
4.353514e+002	0.000000e+000
4.358335e+002	0.000000e+000
4.363156e+002	0.000000e+000
4.367977e+002	0.000000e+000
4.372798e+002	0.000000e+000
4.377620e+002	0.000000e+000
4.382441e+002	0.000000e+000
4.387262e+002	0.000000e+000
4.392083e+002	0.000000e+000
4.396904e+002	0.000000e+000
4.401725e+002	0.000000e+000
4.406547e+002	0.000000e+000
4.411368e+002	0.000000e+000
4.416189e+002	0.000000e+000
4.421010e+002	0.000000e+000
4.425831e+002	0.000000e+000
4.430652e+002	0.000000e+000
4.435474e+002	0.000000e+000
4.440295e+002	0.000000e+000
4.445116e+002	0.000000e+000
4.449937e+002	0.000000e+000
4.454758e+002	0.000000e+000
4.459579e+002	0.000000e+000
4.464401e+002	0.000000e+000
4.469222e+002	0.000000e+000
4.474043e+002	0.000000e+000
4.478864e+002	0.000000e+000
4.483685e+002	0.000000e+000
4.488506e+002	0.000000e+000
4.493328e+002	0.000000e+000
4.498149e+002	0.000000e+000
4.502970e+002	0.000000e+000
4.507791e+002	0.000000e+000
4.512612e+002	0.000000e+000
4.517433e+002	0.000000e+000
4.522255e+002	0.000000e+000
4.527076e+002	0.000000e+000
4.531897e+002	0.000000e+000
4.536718e+002	0.000000e+000
4.541539e+002	0.000000e+000
4.546360e+002	0.000000e+000
4.551182e+002	0.000000e+000
4.556003e+002	0.000000e+000
4.560824e+002	0.000000e+000
4.565645e+002	0.000000e+000
4.570466e+002	0.000000e+000
4.575287e+002	0.000000e+000
4.580109e+002	0.000000e+000
4.584930e+002	0.000000e+000
4.589751e+002	0.000000e+000
4.594572e+002	0.000000e+000
4.599393e+002	0.000000e+000
4.604214e+002	0.000000e+000
4.609036e+002	0.000000e+000
4.613857e+002	0.000000e+000
4.618678e+002	0.000000e+000
4.623499e+002	0.000000e+000
4.628320e+002	0.000000e+000
4.633141e+002	0.000000e+000
4.637963e+002	0.000000e+000
4.642784e+002	0.000000e+000
4.647605e+002	0.000000e+000
4.652426e+002	0.000000e+000
4.657247e+002	0.000000e+000
4.662068e+002	0.000000e+000
4.666890e+002	0.000000e+000
4.671711e+002	0.000000e+000
4.676532e+002	0.000000e+000
4.681353e+002	0.000000e+000
4.686174e+002	0.000000e+000
4.690995e+002	0.000000e+000
4.695817e+002	0.000000e+000
4.700638e+002	0.000000e+000
4.705459e+002	0.000000e+000
4.710280e+002	0.000000e+000
4.715101e+002	0.000000e+000
4.719922e+002	0.000000e+000
4.724744e+002	0.000000e+000
4.729565e+002	0.000000e+000
4.734386e+002	0.000000e+000
4.739207e+002	0.000000e+000
4.744028e+002	0.000000e+000
4.748849e+002	0.000000e+000
4.753671e+002	0.000000e+000
4.758492e+002	0.000000e+000
4.763313e+002	0.000000e+000
4.768134e+002	0.000000e+000
4.772955e+002	0.000000e+000
4.777776e+002	0.000000e+000
4.782598e+002	0.000000e+000
4.787419e+002	0.000000e+000
4.792240e+002	0.000000e+000
4.797061e+002	0.000000e+000
4.801882e+002	0.000000e+000
4.806703e+002	0.000000e+000
4.811525e+002	0.000000e+000
4.816346e+002	0.000000e+000
4.821167e+002	0.000000e+000
4.825988e+002	0.000000e+000
4.830809e+002	0.000000e+000
4.835630e+002	0.000000e+000
4.840452e+002	0.000000e+000
4.845273e+002	0.000000e+000
4.850094e+002	0.000000e+000
4.854915e+002	0.000000e+000
4.859736e+002	0.000000e+000
4.864557e+002	0.000000e+000
4.869379e+002	0.000000e+000
4.874200e+002	0.000000e+000
4.879021e+002	0.000000e+000
4.883842e+002	0.000000e+000
4.888663e+002	0.000000e+000
4.893484e+002	0.000000e+000
4.898306e+002	0.000000e+000
4.903127e+002	0.000000e+000
4.907948e+002	0.000000e+000
4.912769e+002	0.000000e+000
4.917590e+002	0.000000e+000
4.922411e+002	0.000000e+000
4.927233e+002	0.000000e+000
4.932054e+002	0.000000e+000
4.936875e+002	0.000000e+000
4.941696e+002	0.000000e+000
4.946517e+002	0.000000e+000
4.951339e+002	0.000000e+000
4.956160e+002	0.000000e+000
4.960981e+002	0.000000e+000
4.965802e+002	0.000000e+000
4.970623e+002	0.000000e+000
4.975444e+002	0.000000e+000
4.980266e+002	0.000000e+000
4.985087e+002	0.000000e+000
4.989908e+002	0.000000e+000
4.994729e+002	0.000000e+000
4.999550e+002	0.000000e+000
5.004371e+002	0.000000e+000
5.009193e+002	0.000000e+000
5.014014e+002	0.000000e+000
5.018835e+002	0.000000e+000
5.023656e+002	0.000000e+000
5.028477e+002	0.000000e+000
5.033298e+002	0.000000e+000
5.038120e+002	0.000000e+000
5.042941e+002	0.000000e+000
5.047762e+002	0.000000e+000
5.052583e+002	0.000000e+000
5.057404e+002	0.000000e+000
5.062225e+002	0.000000e+000
5.067047e+002	0.000000e+000
5.071868e+002	0.000000e+000
5.076689e+002	0.000000e+000
5.081510e+002	0.000000e+000
5.086331e+002	0.000000e+000
5.091152e+002	0.000000e+000
5.095974e+002	0.000000e+000
5.100795e+002	0.000000e+000
5.105616e+002	0.000000e+000
5.110437e+002	0.000000e+000
5.115258e+002	0.000000e+000
5.120079e+002	0.000000e+000
5.124901e+002	0.000000e+000
5.129722e+002	0.000000e+000
5.134543e+002	0.000000e+000
5.139364e+002	0.000000e+000
5.144185e+002	0.000000e+000
5.149006e+002	0.000000e+000
5.153828e+002	0.000000e+000
5.158649e+002	0.000000e+000
5.163470e+002	0.000000e+000
5.168291e+002	0.000000e+000
5.173112e+002	0.000000e+000
5.177933e+002	0.000000e+000
5.182755e+002	0.000000e+000
5.187576e+002	0.000000e+000
5.192397e+002	0.000000e+000
5.197218e+002	0.000000e+000
5.202039e+002	0.000000e+000
5.206860e+002	0.000000e+000
5.211682e+002	0.000000e+000
5.216503e+002	0.000000e+000
5.221324e+002	0.000000e+000
5.226145e+002	0.000000e+000
5.230966e+002	0.000000e+000
5.235787e+002	0.000000e+000
5.240609e+002	0.000000e+000
5.245430e+002	0.000000e+000
5.250251e+002	9.859581e+001
5.255072e+002	9.818077e+001
5.259893e+002	9.799004e+001
5.264714e+002	9.769173e+001
5.269536e+002	9.747469e+001
5.274357e+002	9.717935e+001
5.279178e+002	9.697035e+001
5.283999e+002	9.670813e+001
5.288820e+002	9.652666e+001
5.293641e+002	9.636937e+001
5.298463e+002	9.628149e+001
5.303284e+002	9.617135e+001
5.308105e+002	9.612009e+001
5.312926e+002	9.606183e+001
5.317747e+002	9.601968e+001
5.322568e+002	9.593311e+001
5.327390e+002	9.587481e+001
5.332211e+002	9.579110e+001
5.337032e+002	9.572926e+001
5.341853e+002	9.564719e+001
5.346674e+002	9.559245e+001
5.351495e+002	9.554558e+001
5.356317e+002	9.551917e+001
5.361138e+002	9.547861e+001
5.365959e+002	9.545059e+001
5.370780e+002	9.540279e+001
5.375601e+002	9.535301e+001
5.380422e+002	9.525049e+001
5.385244e+002	9.512779e+001
5.390065e+002	9.497627e+001
5.394886e+002	9.482636e+001
5.399707e+002	9.465673e+001
5.404528e+002	9.448093e+001
5.409349e+002	9.432128e+001
5.414171e+002	9.423467e+001
5.418992e+002	9.415547e+001
5.423813e+002	9.410037e+001
5.428634e+002	9.404574e+001
5.433455e+002	9.402153e+001
5.438276e+002	9.398177e+001
5.443098e+002	9.392030e+001
5.447919e+002	9.384698e+001
5.452740e+002	9.378001e+001
5.457561e+002	9.370081e+001
5.462382e+002	9.362716e+001
5.467203e+002	9.355068e+001
5.472025e+002	9.353062e+001
5.476846e+002	9.350421e+001
5.481667e+002	9.349429e+001
5.486488e+002	9.347905e+001
5.491309e+002	9.347186e+001
5.496130e+002	9.344608e+001
5.500952e+002	9.338874e+001
5.505773e+002	9.329700e+001
5.510594e+002	9.319716e+001
5.515415e+002	9.307280e+001
5.520236e+002	9.295278e+001
5.525057e+002	9.281270e+001
5.529879e+002	9.269983e+001
5.534700e+002	9.261157e+001
5.539521e+002	9.254070e+001
5.544342e+002	9.247682e+001
5.549163e+002	9.243189e+001
5.553984e+002	9.238412e+001
5.558806e+002	9.234320e+001
5.563627e+002	9.229160e+001
5.568448e+002	9.224529e+001
5.573269e+002	9.219371e+001
5.578090e+002	9.215938e+001
5.582911e+002	9.212317e+001
5.587733e+002	9.212183e+001
5.592554e+002	9.213790e+001
5.597375e+002	9.217194e+001
5.602196e+002	9.220973e+001
5.607017e+002	9.225060e+001
5.611838e+002	9.228842e+001
5.616660e+002	9.231037e+001
5.621481e+002	9.228065e+001
5.626302e+002	9.224098e+001
5.631123e+002	9.217982e+001
5.635944e+002	9.211211e+001
5.640765e+002	9.203545e+001
5.645587e+002	9.195477e+001
5.650408e+002	9.189945e+001
5.655229e+002	9.189137e+001
5.660050e+002	9.188171e+001
5.664871e+002	9.188698e+001
5.669692e+002	9.189035e+001
5.674514e+002	9.190923e+001
5.679335e+002	9.190583e+001
5.684156e+002	9.186939e+001
5.688977e+002	9.182418e+001
5.693798e+002	9.177438e+001
5.698619e+002	9.171788e+001
5.703441e+002	9.165719e+001
5.708262e+002	9.160373e+001
5.713083e+002	9.159818e+001
5.717904e+002	9.159462e+001
5.722725e+002	9.160499e+001
5.727546e+002	9.162117e+001
5.732368e+002	9.163758e+001
5.737189e+002	9.165187e+001
5.742010e+002	9.164246e+001
5.746831e+002	9.161565e+001
5.751652e+002	9.157998e+001
5.756473e+002	9.152866e+001
5.761295e+002	9.147781e+001
5.766116e+002	9.142236e+001
5.770937e+002	9.137912e+001
5.775758e+002	9.133911e+001
5.780579e+002	9.130978e+001
5.785400e+002	9.128007e+001
5.790222e+002	9.125260e+001
5.795043e+002	9.121456e+001
5.799864e+002	9.116978e+001
5.804685e+002	9.110945e+001
5.809506e+002	9.104283e+001
5.814327e+002	9.096675e+001
5.819149e+002	9.089439e+001
5.823970e+002	9.082423e+001
5.828791e+002	9.076810e+001
5.833612e+002	9.072103e+001
5.838433e+002	9.068957e+001
5.843254e+002	9.066335e+001
5.848076e+002	9.064422e+001
5.852897e+002	9.061947e+001
5.857718e+002	9.059103e+001
5.862539e+002	9.054909e+001
5.867360e+002	9.050023e+001
5.872181e+002	9.044011e+001
5.877003e+002	9.037981e+001
5.881824e+002	9.031786e+001
5.886645e+002	9.026563e+001
5.891466e+002	9.021978e+001
5.896287e+002	9.018781e+001
5.901108e+002	9.016187e+001
5.905930e+002	9.014497e+001
5.910751e+002	9.012626e+001
5.915572e+002	9.010751e+001
5.920393e+002	9.007907e+001
5.925214e+002	9.004568e+001
5.930035e+002	9.000185e+001
5.934857e+002	8.995632e+001
5.939678e+002	8.990685e+001
5.944499e+002	8.986346e+001
5.949320e+002	8.982342e+001
5.954141e+002	8.979436e+001
5.958962e+002	8.977010e+001
5.963784e+002	8.975434e+001
5.968605e+002	8.973779e+001
5.973426e+002	8.972232e+001
5.978247e+002	8.969881e+001
5.983068e+002	8.967094e+001
5.987889e+002	8.963284e+001
5.992711e+002	8.959171e+001
5.997532e+002	8.954481e+001
6.002353e+002	8.950111e+001
6.007174e+002	8.945822e+001
6.011995e+002	8.942361e+001
6.016816e+002	8.939227e+001
6.021638e+002	8.936829e+001
6.026459e+002	8.934364e+001
6.031280e+002	8.932023e+001
6.036101e+002	8.928957e+001
6.040922e+002	8.925483e+001
6.045743e+002	8.921047e+001
6.050565e+002	8.916339e+001
6.055386e+002	8.911183e+001
6.060207e+002	8.906538e+001
6.065028e+002	8.902341e+001
6.069849e+002	8.899451e+001
6.074670e+002	8.897540e+001
6.079492e+002	8.897057e+001
6.084313e+002	8.897234e+001
6.089134e+002	8.898132e+001
6.093955e+002	8.898753e+001
6.098776e+002	8.899116e+001
6.103597e+002	8.898414e+001
6.108419e+002	8.897011e+001
6.113240e+002	8.894531e+001
6.118061e+002	8.891737e+001
6.122882e+002	8.888538e+001
6.127703e+002	8.885796e+001
6.132524e+002	8.883335e+001
6.137346e+002	8.881752e+001
6.142167e+002	8.880522e+001
6.146988e+002	8.879873e+001
6.151809e+002	8.879005e+001
6.156630e+002	8.878021e+001
6.161451e+002	8.876192e+001
6.166273e+002	8.873846e+001
6.171094e+002	8.870596e+001
6.175915e+002	8.867112e+001
6.180736e+002	8.863271e+001
6.185557e+002	8.859859e+001
6.190378e+002	8.856710e+001
6.195200e+002	8.854396e+001
6.200021e+002	8.852446e+001
6.204842e+002	8.851094e+001
6.209663e+002	8.849596e+001
6.214484e+002	8.848038e+001
6.219305e+002	8.845697e+001
6.224127e+002	8.842831e+001
6.228948e+002	8.839008e+001
6.233769e+002	8.834796e+001
6.238590e+002	8.830031e+001
6.243411e+002	8.825428e+001
6.248232e+002	8.820839e+001
6.253054e+002	8.816851e+001
6.257875e+002	8.813098e+001
6.262696e+002	8.809905e+001
6.267517e+002	8.806674e+001
6.272338e+002	8.803577e+001
6.277159e+002	8.799988e+001
6.281981e+002	8.796171e+001
6.286802e+002	8.791701e+001
6.291623e+002	8.787076e+001
6.296444e+002	8.782095e+001
6.301265e+002	8.777399e+001
6.306086e+002	8.772823e+001
6.310908e+002	8.768916e+001
6.315729e+002	8.765344e+001
6.320550e+002	8.762427e+001
6.325371e+002	8.759612e+001
6.330192e+002	8.757063e+001
6.335013e+002	8.754182e+001
6.339835e+002	8.751192e+001
6.344656e+002	8.747660e+001
6.349477e+002	8.744028e+001
6.354298e+002	8.740089e+001
6.359119e+002	8.736442e+001
6.363940e+002	8.732948e+001
6.368762e+002	8.730157e+001
6.373583e+002	8.727785e+001
6.378404e+002	8.726162e+001
6.383225e+002	8.724777e+001
6.388046e+002	8.723769e+001
6.392867e+002	8.722528e+001
6.397689e+002	8.721197e+001
6.402510e+002	8.719286e+001
6.407331e+002	8.717127e+001
6.412152e+002	8.714451e+001
6.416973e+002	8.711780e+001
6.421794e+002	8.708964e+001
6.426616e+002	8.706542e+001
6.431437e+002	8.704295e+001
6.436258e+002	8.702609e+001
6.441079e+002	8.701081e+001
6.445900e+002	8.699922e+001
6.450721e+002	8.698615e+001
6.455543e+002	8.697330e+001
6.460364e+002	8.695605e+001
6.465185e+002	8.693737e+001
6.470006e+002	8.691432e+001
6.474827e+002	8.689144e+001
6.479648e+002	8.686699e+001
6.484470e+002	8.684592e+001
6.489291e+002	8.682615e+001
6.494112e+002	8.681152e+001
6.498933e+002	8.679845e+001
6.503754e+002	8.678928e+001
6.508575e+002	8.677928e+001
6.513397e+002	8.677019e+001
6.518218e+002	8.675756e+001
6.523039e+002	8.674409e+001
6.527860e+002	8.672680e+001
6.532681e+002	8.670995e+001
6.537502e+002	8.669188e+001
6.542324e+002	8.667754e+001
6.547145e+002	8.666530e+001
6.551966e+002	8.665934e+001
6.556787e+002	8.665681e+001
6.561608e+002	8.666041e+001
6.566429e+002	8.666595e+001
6.571251e+002	8.667524e+001
6.576072e+002	8.668382e+001
6.580893e+002	8.669379e+001
6.585714e+002	8.670161e+001
6.590535e+002	8.671040e+001
6.595356e+002	8.671755e+001
6.600178e+002	8.672681e+001
6.604999e+002	8.673564e+001
6.609820e+002	8.674729e+001
6.614641e+002	8.675837e+001
6.619462e+002	8.677095e+001
6.624283e+002	8.678062e+001
6.629105e+002	8.678870e+001
6.633926e+002	8.679069e+001
6.638747e+002	8.678850e+001
6.643568e+002	8.677893e+001
6.648389e+002	8.676575e+001
6.653210e+002	8.674774e+001
6.658032e+002	8.673036e+001
6.662853e+002	8.671346e+001
6.667674e+002	8.670254e+001
6.672495e+002	8.669664e+001
6.677316e+002	8.669971e+001
6.682137e+002	8.670879e+001
6.686959e+002	8.672580e+001
6.691780e+002	8.674608e+001
6.696601e+002	8.677035e+001
6.701422e+002	8.679359e+001
6.706243e+002	8.681692e+001
6.711064e+002	8.683633e+001
6.715886e+002	8.685429e+001
6.720707e+002	8.686816e+001
6.725528e+002	8.688135e+001
6.730349e+002	8.689162e+001
6.735170e+002	8.690218e+001
6.739991e+002	8.691032e+001
6.744813e+002	8.691859e+001
6.749634e+002	8.692379e+001
6.754455e+002	8.692827e+001
6.759276e+002	8.692900e+001
6.764097e+002	8.692883e+001
6.768918e+002	8.692538e+001
6.773740e+002	8.692220e+001
6.778561e+002	8.691743e+001
6.783382e+002	8.691479e+001
6.788203e+002	8.691232e+001
6.793024e+002	8.691315e+001
6.797845e+002	8.691457e+001
6.802667e+002	8.691888e+001
6.807488e+002	8.692262e+001
6.812309e+002	8.692761e+001
6.817130e+002	8.693035e+001
6.821951e+002	8.693295e+001
6.826772e+002	8.693255e+001
6.831594e+002	8.693203e+001
6.836415e+002	8.692931e+001
6.841236e+002	8.692782e+001
6.846057e+002	8.692575e+001
6.850878e+002	8.692641e+001
6.855699e+002	8.692760e+001
6.860521e+002	8.693204e+001
6.865342e+002	8.693690e+001
6.870163e+002	8.694441e+001
6.874984e+002	8.695151e+001
6.879805e+002	8.696044e+001
6.884626e+002	8.696845e+001
6.889448e+002	8.697822e+001
6.894269e+002	8.698747e+001
6.899090e+002	8.699920e+001
6.903911e+002	8.701126e+001
6.908732e+002	8.702647e+001
6.913553e+002	8.704228e+001
6.918375e+002	8.706098e+001
6.923196e+002	8.707948e+001
6.928017e+002	8.709961e+001
6.932838e+002	8.711816e+001
6.937659e+002	8.713709e+001
6.942480e+002	8.715359e+001
6.947302e+002	8.717019e+001
6.952123e+002	8.718472e+001
6.956944e+002	8.720023e+001
6.961765e+002	8.721481e+001
6.966586e+002	8.723149e+001
6.971407e+002	8.724809e+001
6.976229e+002	8.726707e+001
6.981050e+002	8.728570e+001
6.985871e+002	8.730587e+001
6.990692e+002	8.732451e+001
6.995513e+002	8.734344e+001
7.000334e+002	8.735983e+001
7.005156e+002	8.737596e+001
7.009977e+002	8.738959e+001
7.014798e+002	8.740356e+001
7.019619e+002	8.741611e+001
7.024440e+002	8.743025e+001
7.029261e+002	8.744409e+001
7.034083e+002	8.746029e+001
7.038904e+002	8.747644e+001
7.043725e+002	8.749459e+001
7.048546e+002	8.751189e+001
7.053367e+002	8.753012e+001
7.058188e+002	8.754640e+001
7.063010e+002	8.756277e+001
7.067831e+002	8.757681e+001
7.072652e+002	8.759106e+001
7.077473e+002	8.760364e+001
7.082294e+002	8.761740e+001
7.087115e+002	8.763059e+001
7.091937e+002	8.764594e+001
7.096758e+002	8.766138e+001
7.101579e+002	8.767919e+001
7.106400e+002	8.769689e+001
7.111221e+002	8.771638e+001
7.116042e+002	8.773504e+001
7.120864e+002	8.775477e+001
7.125685e+002	8.777314e+001
7.130506e+002	8.779234e+001
7.135327e+002	8.781023e+001
7.140148e+002	8.782923e+001
7.144969e+002	8.784732e+001
7.149791e+002	8.786681e+001
7.154612e+002	8.788550e+001
7.159433e+002	8.790540e+001
7.164254e+002	8.792405e+001
7.169075e+002	8.794328e+001
7.173896e+002	8.796059e+001
7.178718e+002	8.797797e+001
7.183539e+002	8.799322e+001
7.188360e+002	8.800867e+001
7.193181e+002	8.802248e+001
7.198002e+002	8.803725e+001
7.202823e+002	8.805121e+001
7.207645e+002	8.806683e+001
7.212466e+002	8.808209e+001
7.217287e+002	8.809905e+001
7.222108e+002	8.811530e+001
7.226929e+002	8.813251e+001
7.231750e+002	8.814811e+001
7.236572e+002	8.816377e+001
7.241393e+002	8.817712e+001
7.246214e+002	8.819018e+001
7.251035e+002	8.820098e+001
7.255856e+002	8.821188e+001
7.260677e+002	8.822117e+001
7.265499e+002	8.823127e+001
7.270320e+002	8.824034e+001
7.275141e+002	8.825053e+001
7.279962e+002	8.825964e+001
7.284783e+002	8.826946e+001
7.289604e+002	8.827760e+001
7.294426e+002	8.828574e+001
7.299247e+002	8.829156e+001
7.304068e+002	8.829704e+001
7.308889e+002	8.830023e+001
7.313710e+002	8.830346e+001
7.318531e+002	8.830510e+001
7.323353e+002	8.830762e+001
7.328174e+002	8.830940e+001
7.332995e+002	8.831268e+001
7.337816e+002	8.831557e+001
7.342637e+002	8.831991e+001
7.347458e+002	8.832349e+001
7.352280e+002	8.832798e+001
7.357101e+002	8.833109e+001
7.361922e+002	8.833457e+001
7.366743e+002	8.833643e+001
7.371564e+002	8.833869e+001
7.376385e+002	8.833965e+001
7.381207e+002	8.834155e+001
7.386028e+002	8.834272e+001
7.390849e+002	8.834530e+001
7.395670e+002	8.834742e+001
7.400491e+002	8.835091e+001
7.405313e+002	8.835360e+001
7.410134e+002	8.835708e+001
7.414955e+002	8.835912e+001
7.419776e+002	8.836136e+001
7.424597e+002	8.836176e+001
7.429418e+002	8.836226e+001
7.434240e+002	8.836112e+001
7.439061e+002	8.836051e+001
7.443882e+002	8.835883e+001
7.448703e+002	8.835822e+001
7.453524e+002	8.835695e+001
7.458345e+002	8.835690e+001
7.463167e+002	8.835607e+001
7.467988e+002	8.835609e+001
7.472809e+002	8.835480e+001
7.477630e+002	8.835384e+001
7.482451e+002	8.835119e+001
7.487272e+002	8.834867e+001
7.492094e+002	8.834456e+001
7.496915e+002	8.834092e+001
7.501736e+002	8.833618e+001
7.506557e+002	8.833241e+001
7.511378e+002	8.832792e+001
7.516199e+002	8.832455e+001
7.521021e+002	8.832034e+001
7.525842e+002	8.831686e+001
7.530663e+002	8.831194e+001
7.535484e+002	8.830708e+001
7.540305e+002	8.830020e+001
7.545126e+002	8.829298e+001
7.549948e+002	8.828361e+001
7.554769e+002	8.827402e+001
7.559590e+002	8.826266e+001
7.564411e+002	8.825154e+001
7.569232e+002	8.823907e+001
7.574053e+002	8.822709e+001
7.578875e+002	8.821376e+001
7.583696e+002	8.820065e+001
7.588517e+002	8.818566e+001
7.593338e+002	8.817022e+001
7.598159e+002	8.815221e+001
7.602980e+002	8.813319e+001
7.607802e+002	8.811125e+001
7.612623e+002	8.808823e+001
7.617444e+002	8.806252e+001
7.622265e+002	8.803610e+001
7.627086e+002	8.800748e+001
7.631907e+002	8.797864e+001
7.636729e+002	8.794791e+001
7.641550e+002	8.791711e+001
7.646371e+002	8.788441e+001
7.651192e+002	8.785150e+001
7.656013e+002	8.781654e+001
7.660834e+002	8.778133e+001
7.665656e+002	8.774428e+001
7.670477e+002	8.770742e+001
7.675298e+002	8.766944e+001
7.680119e+002	8.763263e+001
7.684940e+002	8.759577e+001
7.689761e+002	8.756115e+001
7.694583e+002	8.752746e+001
7.699404e+002	8.749678e+001
7.704225e+002	8.746764e+001
7.709046e+002	8.744196e+001
7.713867e+002	8.741819e+001
7.718688e+002	8.739832e+001
7.723510e+002	8.738092e+001
7.728331e+002	8.736816e+001
7.733152e+002	8.735876e+001
7.737973e+002	8.735493e+001
7.742794e+002	8.735537e+001
7.747615e+002	8.736203e+001
7.752437e+002	8.737323e+001
7.757258e+002	8.739048e+001
7.762079e+002	8.741164e+001
7.766900e+002	8.743780e+001
7.771721e+002	8.746657e+001
7.776542e+002	8.749898e+001
7.781364e+002	8.753273e+001
7.786185e+002	8.756910e+001
7.791006e+002	8.760613e+001
7.795827e+002	8.764542e+001
7.800648e+002	8.768526e+001
7.805469e+002	8.772739e+001
7.810291e+002	8.777009e+001
7.815112e+002	8.781494e+001
7.819933e+002	8.786006e+001
7.824754e+002	8.790677e+001
7.829575e+002	8.795305e+001
7.834396e+002	8.800012e+001
7.839218e+002	8.804602e+001
7.844039e+002	8.809211e+001
7.848860e+002	8.813665e+001
7.853681e+002	8.818122e+001
7.858502e+002	8.822427e+001
7.863323e+002	8.826749e+001
7.868145e+002	8.830933e+001
7.872966e+002	8.835139e+001
7.877787e+002	8.839199e+001
7.882608e+002	8.843255e+001
7.887429e+002	8.847130e+001
7.892250e+002	8.850958e+001
7.897072e+002	8.854570e+001
7.901893e+002	8.858115e+001
7.906714e+002	8.861442e+001
7.911535e+002	8.864723e+001
7.916356e+002	8.867828e+001
7.921177e+002	8.870934e+001
7.925999e+002	8.873910e+001
7.930820e+002	8.876922e+001
7.935641e+002	8.879819e+001
7.940462e+002	8.882740e+001
7.945283e+002	8.885513e+001
7.950104e+002	8.888261e+001
7.954926e+002	8.890807e+001
7.959747e+002	8.893279e+001
7.964568e+002	8.895519e+001
7.969389e+002	8.897678e+001
7.974210e+002	8.899626e+001
7.979031e+002	8.901533e+001
7.983853e+002	8.903281e+001
7.988674e+002	8.905048e+001
7.993495e+002	8.906709e+001
7.998316e+002	8.908429e+001
8.003137e+002	8.910069e+001
8.007958e+002	8.911777e+001
8.012780e+002	8.913405e+001
8.017601e+002	8.915092e+001
8.022422e+002	8.916695e+001
8.027243e+002	8.918360e+001
8.032064e+002	8.919949e+001
8.036885e+002	8.921609e+001
8.041707e+002	8.923207e+001
8.046528e+002	8.924883e+001
8.051349e+002	8.926489e+001
8.056170e+002	8.928151e+001
8.060991e+002	8.929707e+001
8.065812e+002	8.931270e+001
8.070634e+002	8.932676e+001
8.075455e+002	8.934042e+001
8.080276e+002	8.935219e+001
8.085097e+002	8.936343e+001
8.089918e+002	8.937288e+001
8.094739e+002	8.938210e+001
8.099561e+002	8.939001e+001
8.104382e+002	8.939821e+001
8.109203e+002	8.940557e+001
8.114024e+002	8.941364e+001
8.118845e+002	8.942110e+001
8.123666e+002	8.942934e+001
8.128488e+002	8.943694e+001
8.133309e+002	8.944514e+001
8.138130e+002	8.945253e+001
8.142951e+002	8.946039e+001
8.147772e+002	8.946736e+001
8.152593e+002	8.947480e+001
8.157415e+002	8.948142e+001
8.162236e+002	8.948858e+001
8.167057e+002	8.949496e+001
8.171878e+002	8.950185e+001
8.176699e+002	8.950783e+001
8.181520e+002	8.951407e+001
8.186342e+002	8.951913e+001
8.191163e+002	8.952419e+001
8.195984e+002	8.952788e+001
8.200805e+002	8.953152e+001
8.205626e+002	8.953390e+001
8.210447e+002	8.953651e+001
8.215269e+002	8.953827e+001
8.220090e+002	8.954070e+001
8.224911e+002	8.954269e+001
8.229732e+002	8.954562e+001
8.234553e+002	8.954820e+001
8.239374e+002	8.955161e+001
8.244196e+002	8.955434e+001
8.249017e+002	8.955742e+001
8.253838e+002	8.955933e+001
8.258659e+002	8.956113e+001
8.263480e+002	8.956142e+001
8.268301e+002	8.956143e+001
8.273123e+002	8.955998e+001
8.277944e+002	8.955847e+001
8.282765e+002	8.955582e+001
8.287586e+002	8.955346e+001
8.292407e+002	8.955024e+001
8.297228e+002	8.954746e+001
8.302050e+002	8.954382e+001
8.306871e+002	8.954047e+001
8.311692e+002	8.953595e+001
8.316513e+002	8.953130e+001
8.321334e+002	8.952509e+001
8.326155e+002	8.951835e+001
8.330977e+002	8.950972e+001
8.335798e+002	8.950031e+001
8.340619e+002	8.948879e+001
8.345440e+002	8.947626e+001
8.350261e+002	8.946133e+001
8.355082e+002	8.944498e+001
8.359904e+002	8.942567e+001
8.364725e+002	8.940424e+001
8.369546e+002	8.937904e+001
8.374367e+002	8.935082e+001
8.379188e+002	8.931796e+001
8.384009e+002	8.928127e+001
8.388831e+002	8.923923e+001
8.393652e+002	8.919285e+001
8.398473e+002	8.914070e+001
8.403294e+002	8.908392e+001
8.408115e+002	8.902116e+001
8.412936e+002	8.895358e+001
8.417758e+002	8.887983e+001
8.422579e+002	8.880104e+001
8.427400e+002	8.871586e+001
8.432221e+002	8.862550e+001
8.437042e+002	8.852875e+001
8.441863e+002	8.842708e+001
8.446685e+002	8.831963e+001
8.451506e+002	8.820826e+001
8.456327e+002	8.809252e+001
8.461148e+002	8.797469e+001
8.465969e+002	8.785466e+001
8.470790e+002	8.773495e+001
8.475612e+002	8.761557e+001
8.480433e+002	8.749915e+001
8.485254e+002	8.738569e+001
8.490075e+002	8.727778e+001
8.494896e+002	8.717538e+001
8.499717e+002	8.708105e+001
8.504539e+002	8.699474e+001
8.509360e+002	8.691895e+001
8.514181e+002	8.685353e+001
8.519002e+002	8.680081e+001
8.523823e+002	8.676031e+001
8.528644e+002	8.673392e+001
8.533466e+002	8.672063e+001
8.538287e+002	8.672173e+001
8.543108e+002	8.673555e+001
8.547929e+002	8.676281e+001
8.552750e+002	8.680141e+001
8.557571e+002	8.685174e+001
8.562393e+002	8.691148e+001
8.567214e+002	8.698093e+001
8.572035e+002	8.705782e+001
8.576856e+002	8.714246e+001
8.581677e+002	8.723255e+001
8.586498e+002	8.732839e+001
8.591320e+002	8.742767e+001
8.596141e+002	8.753056e+001
8.600962e+002	8.763471e+001
8.605783e+002	8.774032e+001
8.610604e+002	8.784512e+001
8.615425e+002	8.794946e+001
8.620247e+002	8.805134e+001
8.625068e+002	8.815139e+001
8.629889e+002	8.824798e+001
8.634710e+002	8.834200e+001
8.639531e+002	8.843210e+001
8.644352e+002	8.851934e+001
8.649174e+002	8.860246e+001
8.653995e+002	8.868261e+001
8.658816e+002	8.875852e+001
8.663637e+002	8.883133e+001
8.668458e+002	8.889982e+001
8.673279e+002	8.896514e+001
8.678101e+002	8.902615e+001
8.682922e+002	8.908410e+001
8.687743e+002	8.913795e+001
8.692564e+002	8.918901e+001
8.697385e+002	8.923632e+001
8.702206e+002	8.928116e+001
8.707028e+002	8.932254e+001
8.711849e+002	8.936163e+001
8.716670e+002	8.939735e+001
8.721491e+002	8.943072e+001
8.726312e+002	8.946053e+001
8.731133e+002	8.948775e+001
8.735955e+002	8.951112e+001
8.740776e+002	8.953161e+001
8.745597e+002	8.954800e+001
8.750418e+002	8.956134e+001
8.755239e+002	8.957050e+001
8.760060e+002	8.957655e+001
8.764882e+002	8.957846e+001
8.769703e+002	8.957733e+001
8.774524e+002	8.957213e+001
8.779345e+002	8.956393e+001
8.784166e+002	8.955173e+001
8.788987e+002	8.953659e+001
8.793809e+002	8.951750e+001
8.798630e+002	8.949560e+001
8.803451e+002	8.946992e+001
8.808272e+002	8.944171e+001
8.813093e+002	8.941009e+001
8.817914e+002	8.937636e+001
8.822736e+002	8.933972e+001
8.827557e+002	8.930151e+001
8.832378e+002	8.926094e+001
8.837199e+002	8.921932e+001
8.842020e+002	8.917583e+001
8.846841e+002	8.913179e+001
8.851663e+002	8.908633e+001
8.856484e+002	8.904078e+001
8.861305e+002	8.899432e+001
8.866126e+002	8.894831e+001
8.870947e+002	8.890199e+001
8.875768e+002	8.885674e+001
8.880590e+002	8.881180e+001
8.885411e+002	8.876855e+001
8.890232e+002	8.872615e+001
8.895053e+002	8.868590e+001
8.899874e+002	8.864686e+001
8.904695e+002	8.861023e+001
8.909517e+002	8.857501e+001
8.914338e+002	8.854238e+001
8.919159e+002	8.851136e+001
8.923980e+002	8.848313e+001
8.928801e+002	8.845678e+001
8.933622e+002	8.843355e+001
8.938443e+002	8.841250e+001
8.943264e+002	8.839484e+001
8.948085e+002	8.837957e+001
8.952906e+002	8.836777e+001
8.957728e+002	8.835829e+001
8.962549e+002	8.835209e+001
8.967370e+002	8.834792e+001
8.972191e+002	8.834673e+001
8.977012e+002	8.834727e+001
8.981833e+002	8.835056e+001
8.986655e+002	8.835551e+001
8.991476e+002	8.836321e+001
8.996297e+002	8.837267e+001
9.001118e+002	8.838503e+001
9.005939e+002	8.839924e+001
9.010760e+002	8.841635e+001
9.015582e+002	8.843520e+001
9.020403e+002	8.845660e+001
9.025224e+002	8.847926e+001
9.030045e+002	8.850384e+001
9.034866e+002	8.852893e+001
9.039688e+002	8.855520e+001
9.044509e+002	8.858124e+001
9.049330e+002	8.860777e+001
9.054151e+002	8.863347e+001
9.058972e+002	8.865911e+001
9.063793e+002	8.868341e+001
9.068615e+002	8.870714e+001
9.073436e+002	8.872897e+001
9.078257e+002	8.874963e+001
9.083078e+002	8.876772e+001
9.087899e+002	8.878392e+001
9.092720e+002	8.879685e+001
9.097542e+002	8.880721e+001
9.102363e+002	8.881371e+001
9.107184e+002	8.881714e+001
9.112005e+002	8.881634e+001
9.116826e+002	8.881223e+001
9.121647e+002	8.880378e+001
9.126469e+002	8.879196e+001
9.131290e+002	8.877579e+001
9.136111e+002	8.875629e+001
9.140932e+002	8.873248e+001
9.145753e+002	8.870541e+001
9.150574e+002	8.867413e+001
9.155396e+002	8.863979e+001
9.160217e+002	8.860157e+001
9.165038e+002	8.856075e+001
9.169859e+002	8.851668e+001
9.174680e+002	8.847079e+001
9.179501e+002	8.842258e+001
9.184323e+002	8.837358e+001
9.189144e+002	8.832328e+001
9.193965e+002	8.827322e+001
9.198786e+002	8.822285e+001
9.203607e+002	8.817363e+001
9.208428e+002	8.812495e+001
9.213250e+002	8.807820e+001
9.218071e+002	8.803278e+001
9.222892e+002	8.799010e+001
9.227713e+002	8.794956e+001
9.232534e+002	8.791261e+001
9.237355e+002	8.787862e+001
9.242177e+002	8.784898e+001
9.246998e+002	8.782292e+001
9.251819e+002	8.780164e+001
9.256640e+002	8.778412e+001
9.261461e+002	8.777129e+001
9.266282e+002	8.776191e+001
9.271104e+002	8.775668e+001
9.275925e+002	8.775419e+001
9.280746e+002	8.775508e+001
9.285567e+002	8.775793e+001
9.290388e+002	8.776340e+001
9.295209e+002	8.777013e+001
9.300031e+002	8.777879e+001
9.304852e+002	8.778800e+001
9.309673e+002	8.779842e+001
9.314494e+002	8.780862e+001
9.319315e+002	8.781914e+001
9.324136e+002	8.782846e+001
9.328958e+002	8.783710e+001
9.333779e+002	8.784354e+001
9.338600e+002	8.784835e+001
9.343421e+002	8.785017e+001
9.348242e+002	8.784972e+001
9.353063e+002	8.784581e+001
9.357885e+002	8.783936e+001
9.362706e+002	8.782935e+001
9.367527e+002	8.781680e+001
9.372348e+002	8.780072e+001
9.377169e+002	8.778217e+001
9.381990e+002	8.776019e+001
9.386812e+002	8.773583e+001
9.391633e+002	8.770819e+001
9.396454e+002	8.767840e+001
9.401275e+002	8.764568e+001
9.406096e+002	8.761132e+001
9.410917e+002	8.757468e+001
9.415739e+002	8.753719e+001
9.420560e+002	8.749828e+001
9.425381e+002	8.745937e+001
9.430202e+002	8.741984e+001
9.435023e+002	8.738094e+001
9.439844e+002	8.734184e+001
9.444666e+002	8.730363e+001
9.449487e+002	8.726525e+001
9.454308e+002	8.722765e+001
9.459129e+002	8.718973e+001
9.463950e+002	8.715241e+001
9.468771e+002	8.711465e+001
9.473593e+002	8.707748e+001
9.478414e+002	8.703993e+001
9.483235e+002	8.700307e+001
9.488056e+002	8.696591e+001
9.492877e+002	8.692950e+001
9.497698e+002	8.689276e+001
9.502520e+002	8.685659e+001
9.507341e+002	8.681981e+001
9.512162e+002	8.678326e+001
9.516983e+002	8.674577e+001
9.521804e+002	8.670821e+001
9.526625e+002	8.666956e+001
9.531447e+002	8.663082e+001
9.536268e+002	8.659108e+001
9.541089e+002	8.655149e+001
9.545910e+002	8.651113e+001
9.550731e+002	8.647110e+001
9.555552e+002	8.643039e+001
9.560374e+002	8.638992e+001
9.565195e+002	8.634852e+001
9.570016e+002	8.630697e+001
9.574837e+002	8.626402e+001
9.579658e+002	8.622045e+001
9.584479e+002	8.617509e+001
9.589301e+002	8.612890e+001
9.594122e+002	8.608083e+001
9.598943e+002	8.603200e+001
9.603764e+002	8.598147e+001
9.608585e+002	8.593039e+001
9.613406e+002	8.587778e+001
9.618228e+002	8.582468e+001
9.623049e+002	8.576994e+001
9.627870e+002	8.571449e+001
9.632691e+002	8.565708e+001
9.637512e+002	8.559861e+001
9.642333e+002	8.553790e+001
9.647155e+002	8.547595e+001
9.651976e+002	8.541176e+001
9.656797e+002	8.534646e+001
9.661618e+002	8.527916e+001
9.666439e+002	8.521106e+001
9.671260e+002	8.514121e+001
9.676082e+002	8.507072e+001
9.680903e+002	8.499849e+001
9.685724e+002	8.492547e+001
9.690545e+002	8.485046e+001
9.695366e+002	8.477438e+001
9.700187e+002	8.469607e+001
9.705009e+002	8.461661e+001
9.709830e+002	8.453502e+001
9.714651e+002	8.445256e+001
9.719472e+002	8.436839e+001
9.724293e+002	8.428383e+001
9.729114e+002	8.419798e+001
9.733936e+002	8.411198e+001
9.738757e+002	8.402473e+001
9.743578e+002	8.393711e+001
9.748399e+002	8.384777e+001
9.753220e+002	8.375748e+001
9.758041e+002	8.366487e+001
9.762863e+002	8.357085e+001
9.767684e+002	8.347429e+001
9.772505e+002	8.337634e+001
9.777326e+002	8.327614e+001
9.782147e+002	8.317504e+001
9.786968e+002	8.307222e+001
9.791790e+002	8.296894e+001
9.796611e+002	8.286417e+001
9.801432e+002	8.275888e+001
9.806253e+002	8.265174e+001
9.811074e+002	8.254349e+001
9.815895e+002	8.243266e+001
9.820717e+002	8.232003e+001
9.825538e+002	8.220432e+001
9.830359e+002	8.208656e+001
9.835180e+002	8.196577e+001
9.840001e+002	8.184327e+001
9.844822e+002	8.171822e+001
9.849644e+002	8.159194e+001
9.854465e+002	8.146344e+001
9.859286e+002	8.133377e+001
9.864107e+002	8.120162e+001
9.868928e+002	8.106780e+001
9.873749e+002	8.093085e+001
9.878571e+002	8.079159e+001
9.883392e+002	8.064881e+001
9.888213e+002	8.050371e+001
9.893034e+002	8.035555e+001
9.897855e+002	8.020599e+001
9.902676e+002	8.005465e+001
9.907498e+002	7.990341e+001
9.912319e+002	7.975187e+001
9.917140e+002	7.960169e+001
9.921961e+002	7.945215e+001
9.926782e+002	7.930452e+001
9.931603e+002	7.915778e+001
9.936425e+002	7.901305e+001
9.941246e+002	7.886932e+001
9.946067e+002	7.872791e+001
9.950888e+002	7.858819e+001
9.955709e+002	7.845184e+001
9.960530e+002	7.831854e+001
9.965352e+002	7.819012e+001
9.970173e+002	7.806618e+001
9.974994e+002	7.794823e+001
9.979815e+002	7.783541e+001
9.984636e+002	7.772865e+001
9.989457e+002	7.762652e+001
9.994279e+002	7.752956e+001
9.999100e+002	7.743613e+001
1.000392e+003	7.734678e+001
1.000874e+003	7.726005e+001
1.001356e+003	7.717670e+001
1.001838e+003	7.709556e+001
1.002321e+003	7.701748e+001
1.002803e+003	7.694115e+001
1.003285e+003	7.686716e+001
1.003767e+003	7.679368e+001
1.004249e+003	7.672072e+001
1.004731e+003	7.664599e+001
1.005213e+003	7.656914e+001
1.005695e+003	7.648782e+001
1.006177e+003	7.640194e+001
1.006660e+003	7.630963e+001
1.007142e+003	7.621144e+001
1.007624e+003	7.610622e+001
1.008106e+003	7.599512e+001
1.008588e+003	7.587735e+001
1.009070e+003	7.575413e+001
1.009552e+003	7.562450e+001
1.010034e+003	7.548931e+001
1.010517e+003	7.534715e+001
1.010999e+003	7.519849e+001
1.011481e+003	7.504181e+001
1.011963e+003	7.487773e+001
1.012445e+003	7.470521e+001
1.012927e+003	7.452559e+001
1.013409e+003	7.433870e+001
1.013891e+003	7.414668e+001
1.014373e+003	7.394994e+001
1.014856e+003	7.375091e+001
1.015338e+003	7.354988e+001
1.015820e+003	7.334882e+001
1.016302e+003	7.314742e+001
1.016784e+003	7.294688e+001
1.017266e+003	7.274636e+001
1.017748e+003	7.254677e+001
1.018230e+003	7.234730e+001
1.018713e+003	7.214922e+001
1.019195e+003	7.195235e+001
1.019677e+003	7.175854e+001
1.020159e+003	7.156806e+001
1.020641e+003	7.138290e+001
1.021123e+003	7.120307e+001
1.021605e+003	7.102988e+001
1.022087e+003	7.086243e+001
1.022569e+003	7.070098e+001
1.023052e+003	7.054380e+001
1.023534e+003	7.039060e+001
1.024016e+003	7.023955e+001
1.024498e+003	7.009074e+001
1.024980e+003	6.994308e+001
1.025462e+003	6.979759e+001
1.025944e+003	6.965405e+001
1.026426e+003	6.951404e+001
1.026909e+003	6.937758e+001
1.027391e+003	6.924598e+001
1.027873e+003	6.911867e+001
1.028355e+003	6.899612e+001
1.028837e+003	6.887697e+001
1.029319e+003	6.876113e+001
1.029801e+003	6.864710e+001
1.030283e+003	6.853505e+001
1.030766e+003	6.842416e+001
1.031248e+003	6.831550e+001
1.031730e+003	6.820921e+001
1.032212e+003	6.810706e+001
1.032694e+003	6.800954e+001
1.033176e+003	6.791828e+001
1.033658e+003	6.783321e+001
1.034140e+003	6.775517e+001
1.034622e+003	6.768321e+001
1.035104e+003	6.761743e+001
1.035587e+003	6.755655e+001
1.036069e+003	6.750072e+001
1.036551e+003	6.744919e+001
1.037033e+003	6.740290e+001
1.037515e+003	6.736196e+001
1.037997e+003	6.732802e+001
1.038479e+003	6.730155e+001
1.038961e+003	6.728411e+001
1.039444e+003	6.727560e+001
1.039926e+003	6.727668e+001
1.040408e+003	6.728621e+001
1.040890e+003	6.730393e+001
1.041372e+003	6.732807e+001
1.041854e+003	6.735818e+001
1.042336e+003	6.739278e+001
1.042818e+003	6.743204e+001
1.043301e+003	6.747526e+001
1.043783e+003	6.752334e+001
1.044265e+003	6.757600e+001
1.044747e+003	6.763419e+001
1.045229e+003	6.769719e+001
1.045711e+003	6.776510e+001
1.046193e+003	6.783619e+001
1.046675e+003	6.790960e+001
1.047157e+003	6.798285e+001
1.047640e+003	6.805476e+001
1.048122e+003	6.812298e+001
1.048604e+003	6.818692e+001
1.049086e+003	6.824506e+001
1.049568e+003	6.829775e+001
1.050050e+003	6.834423e+001
1.050532e+003	6.838527e+001
1.051014e+003	6.842016e+001
1.051496e+003	6.844932e+001
1.051979e+003	6.847141e+001
1.052461e+003	6.848618e+001
1.052943e+003	6.849168e+001
1.053425e+003	6.848742e+001
1.053907e+003	6.847159e+001
1.054389e+003	6.844424e+001
1.054871e+003	6.840448e+001
1.055353e+003	6.835339e+001
1.055836e+003	6.829105e+001
1.056318e+003	6.821932e+001
1.056800e+003	6.813867e+001
1.057282e+003	6.805090e+001
1.057764e+003	6.795610e+001
1.058246e+003	6.785545e+001
1.058728e+003	6.774841e+001
1.059210e+003	6.763572e+001
1.059693e+003	6.751670e+001
1.060175e+003	6.739230e+001
1.060657e+003	6.726247e+001
1.061139e+003	6.712896e+001
1.061621e+003	6.699252e+001
1.062103e+003	6.685553e+001
1.062585e+003	6.671906e+001
1.063067e+003	6.658533e+001
1.063549e+003	6.645486e+001
1.064031e+003	6.632903e+001
1.064514e+003	6.620746e+001
1.064996e+003	6.609071e+001
1.065478e+003	6.597790e+001
1.065960e+003	6.586956e+001
1.066442e+003	6.576517e+001
1.066924e+003	6.566592e+001
1.067406e+003	6.557207e+001
1.067888e+003	6.548544e+001
1.068371e+003	6.540665e+001
1.068853e+003	6.533736e+001
1.069335e+003	6.527762e+001
1.069817e+003	6.522815e+001
1.070299e+003	6.518787e+001
1.070781e+003	6.515646e+001
1.071263e+003	6.513213e+001
1.071745e+003	6.511430e+001
1.072228e+003	6.510138e+001
1.072710e+003	6.509345e+001
1.073192e+003	6.508981e+001
1.073674e+003	6.509138e+001
1.074156e+003	6.509806e+001
1.074638e+003	6.511097e+001
1.075120e+003	6.512969e+001
1.075602e+003	6.515464e+001
1.076084e+003	6.518441e+001
1.076567e+003	6.521843e+001
1.077049e+003	6.525446e+001
1.077531e+003	6.529156e+001
1.078013e+003	6.532760e+001
1.078495e+003	6.536217e+001
1.078977e+003	6.539404e+001
1.079459e+003	6.542383e+001
1.079941e+003	6.545115e+001
1.080423e+003	6.547721e+001
1.080906e+003	6.550179e+001
1.081388e+003	6.552582e+001
1.081870e+003	6.554850e+001
1.082352e+003	6.557010e+001
1.082834e+003	6.558921e+001
1.083316e+003	6.560580e+001
1.083798e+003	6.561858e+001
1.084280e+003	6.562806e+001
1.084763e+003	6.563382e+001
1.085245e+003	6.563745e+001
1.085727e+003	6.563955e+001
1.086209e+003	6.564247e+001
1.086691e+003	6.564717e+001
1.087173e+003	6.565598e+001
1.087655e+003	6.566940e+001
1.088137e+003	6.568909e+001
1.088620e+003	6.571484e+001
1.089102e+003	6.574775e+001
1.089584e+003	6.578735e+001
1.090066e+003	6.583483e+001
1.090548e+003	6.589011e+001
1.091030e+003	6.595497e+001
1.091512e+003	6.602988e+001
1.091994e+003	6.611697e+001
1.092476e+003	6.621673e+001
1.092958e+003	6.633089e+001
1.093441e+003	6.645918e+001
1.093923e+003	6.660236e+001
1.094405e+003	6.675906e+001
1.094887e+003	6.692918e+001
1.095369e+003	6.711069e+001
1.095851e+003	6.730329e+001
1.096333e+003	6.750506e+001
1.096815e+003	6.771604e+001
1.097298e+003	6.793476e+001
1.097780e+003	6.816167e+001
1.098262e+003	6.839539e+001
1.098744e+003	6.863625e+001
1.099226e+003	6.888240e+001
1.099708e+003	6.913354e+001
1.100190e+003	6.938712e+001
1.100672e+003	6.964224e+001
1.101155e+003	6.989600e+001
1.101637e+003	7.014745e+001
1.102119e+003	7.039394e+001
1.102601e+003	7.063503e+001
1.103083e+003	7.086869e+001
1.103565e+003	7.109508e+001
1.104047e+003	7.131261e+001
1.104529e+003	7.152171e+001
1.105011e+003	7.172080e+001
1.105494e+003	7.191014e+001
1.105976e+003	7.208788e+001
1.106458e+003	7.225406e+001
1.106940e+003	7.240677e+001
1.107422e+003	7.254615e+001
1.107904e+003	7.267065e+001
1.108386e+003	7.278098e+001
1.108868e+003	7.287630e+001
1.109350e+003	7.295801e+001
1.109833e+003	7.302587e+001
1.110315e+003	7.308176e+001
1.110797e+003	7.312563e+001
1.111279e+003	7.315936e+001
1.111761e+003	7.318278e+001
1.112243e+003	7.319754e+001
1.112725e+003	7.320329e+001
1.113207e+003	7.320161e+001
1.113690e+003	7.319220e+001
1.114172e+003	7.317690e+001
1.114654e+003	7.315581e+001
1.115136e+003	7.313116e+001
1.115618e+003	7.310344e+001
1.116100e+003	7.307515e+001
1.116582e+003	7.304682e+001
1.117064e+003	7.302081e+001
1.117547e+003	7.299734e+001
1.118029e+003	7.297834e+001
1.118511e+003	7.296358e+001
1.118993e+003	7.295467e+001
1.119475e+003	7.295116e+001
1.119957e+003	7.295460e+001
1.120439e+003	7.296468e+001
1.120921e+003	7.298314e+001
1.121403e+003	7.300987e+001
1.121885e+003	7.304674e+001
1.122368e+003	7.309357e+001
1.122850e+003	7.315205e+001
1.123332e+003	7.322160e+001
1.123814e+003	7.330342e+001
1.124296e+003	7.339645e+001
1.124778e+003	7.350142e+001
1.125260e+003	7.361699e+001
1.125742e+003	7.374377e+001
1.126225e+003	7.388043e+001
1.126707e+003	7.402774e+001
1.127189e+003	7.418455e+001
1.127671e+003	7.435177e+001
1.128153e+003	7.452829e+001
1.128635e+003	7.471490e+001
1.129117e+003	7.491025e+001
1.129599e+003	7.511482e+001
1.130082e+003	7.532690e+001
1.130564e+003	7.554663e+001
1.131046e+003	7.577209e+001
1.131528e+003	7.600334e+001
1.132010e+003	7.623846e+001
1.132492e+003	7.647762e+001
1.132974e+003	7.671909e+001
1.133456e+003	7.696314e+001
1.133938e+003	7.720811e+001
1.134421e+003	7.745424e+001
1.134903e+003	7.769975e+001
1.135385e+003	7.794468e+001
1.135867e+003	7.818703e+001
1.136349e+003	7.842666e+001
1.136831e+003	7.866143e+001
1.137313e+003	7.889111e+001
1.137795e+003	7.911362e+001
1.138277e+003	7.932884e+001
1.138760e+003	7.953490e+001
1.139242e+003	7.973184e+001
1.139724e+003	7.991802e+001
1.140206e+003	8.009371e+001
1.140688e+003	8.025745e+001
1.141170e+003	8.040967e+001
1.141652e+003	8.054906e+001
1.142134e+003	8.067626e+001
1.142617e+003	8.079020e+001
1.143099e+003	8.089174e+001
1.143581e+003	8.098013e+001
1.144063e+003	8.105655e+001
1.144545e+003	8.112062e+001
1.145027e+003	8.117385e+001
1.145509e+003	8.121619e+001
1.145991e+003	8.124940e+001
1.146474e+003	8.127366e+001
1.146956e+003	8.129085e+001
1.147438e+003	8.130120e+001
1.147920e+003	8.130662e+001
1.148402e+003	8.130729e+001
1.148884e+003	8.130506e+001
1.149366e+003	8.130007e+001
1.149848e+003	8.129408e+001
1.150330e+003	8.128719e+001
1.150813e+003	8.128114e+001
1.151295e+003	8.127599e+001
1.151777e+003	8.127342e+001
1.152259e+003	8.127341e+001
1.152741e+003	8.127752e+001
1.153223e+003	8.128559e+001
1.153705e+003	8.129898e+001
1.154187e+003	8.131734e+001
1.154669e+003	8.134184e+001
1.155152e+003	8.137189e+001
1.155634e+003	8.140852e+001
1.156116e+003	8.145101e+001
1.156598e+003	8.150024e+001
1.157080e+003	8.155539e+001
1.157562e+003	8.161724e+001
1.158044e+003	8.168488e+001
1.158526e+003	8.175896e+001
1.159009e+003	8.183844e+001
1.159491e+003	8.192381e+001
1.159973e+003	8.201393e+001
1.160455e+003	8.210920e+001
1.160937e+003	8.220837e+001
1.161419e+003	8.231182e+001
1.161901e+003	8.241830e+001
1.162383e+003	8.252821e+001
1.162865e+003	8.264034e+001
1.163348e+003	8.275513e+001
1.163830e+003	8.287144e+001
1.164312e+003	8.298971e+001
1.164794e+003	8.310881e+001
1.165276e+003	8.322915e+001
1.165758e+003	8.334957e+001
1.166240e+003	8.347044e+001
1.166722e+003	8.359055e+001
1.167204e+003	8.371027e+001
1.167687e+003	8.382842e+001
1.168169e+003	8.394535e+001
1.168651e+003	8.406001e+001
1.169133e+003	8.417285e+001
1.169615e+003	8.428297e+001
1.170097e+003	8.439098e+001
1.170579e+003	8.449615e+001
1.171061e+003	8.459923e+001
1.171544e+003	8.469960e+001
1.172026e+003	8.479806e+001
1.172508e+003	8.489399e+001
1.172990e+003	8.498816e+001
1.173472e+003	8.507984e+001
1.173954e+003	8.516969e+001
1.174436e+003	8.525690e+001
1.174918e+003	8.534200e+001
1.175401e+003	8.542419e+001
1.175883e+003	8.550405e+001
1.176365e+003	8.558086e+001
1.176847e+003	8.565533e+001
1.177329e+003	8.572690e+001
1.177811e+003	8.579640e+001
1.178293e+003	8.586339e+001
1.178775e+003	8.592873e+001
1.179257e+003	8.599195e+001
1.179740e+003	8.605383e+001
1.180222e+003	8.611382e+001
1.180704e+003	8.617254e+001
1.181186e+003	8.622935e+001
1.181668e+003	8.628487e+001
1.182150e+003	8.633848e+001
1.182632e+003	8.639085e+001
1.183114e+003	8.644147e+001
1.183596e+003	8.649116e+001
1.184079e+003	8.653952e+001
1.184561e+003	8.658742e+001
1.185043e+003	8.663444e+001
1.185525e+003	8.668137e+001
1.186007e+003	8.672767e+001
1.186489e+003	8.677393e+001
1.186971e+003	8.681949e+001
1.187453e+003	8.686480e+001
1.187936e+003	8.690914e+001
1.188418e+003	8.695296e+001
1.188900e+003	8.699562e+001
1.189382e+003	8.703768e+001
1.189864e+003	8.707861e+001
1.190346e+003	8.711904e+001
1.190828e+003	8.715851e+001
1.191310e+003	8.719762e+001
1.191792e+003	8.723583e+001
1.192275e+003	8.727364e+001
1.192757e+003	8.731036e+001
1.193239e+003	8.734636e+001
1.193721e+003	8.738089e+001
1.194203e+003	8.741430e+001
1.194685e+003	8.744584e+001
1.195167e+003	8.747591e+001
1.195649e+003	8.750383e+001
1.196131e+003	8.753006e+001
1.196614e+003	8.755392e+001
1.197096e+003	8.757584e+001
1.197578e+003	8.759507e+001
1.198060e+003	8.761192e+001
1.198542e+003	8.762553e+001
1.199024e+003	8.763615e+001
1.199506e+003	8.764295e+001
1.199988e+003	8.764621e+001
1.200471e+003	8.764522e+001
1.200953e+003	8.764044e+001
1.201435e+003	8.763136e+001
1.201917e+003	8.761861e+001
1.202399e+003	8.760183e+001
1.202881e+003	8.758170e+001
1.203363e+003	8.755785e+001
1.203845e+003	8.753094e+001
1.204328e+003	8.750056e+001
1.204810e+003	8.746729e+001
1.205292e+003	8.743069e+001
1.205774e+003	8.739137e+001
1.206256e+003	8.734901e+001
1.206738e+003	8.730432e+001
1.207220e+003	8.725710e+001
1.207702e+003	8.720823e+001
1.208184e+003	8.715756e+001
1.208667e+003	8.710603e+001
1.209149e+003	8.705344e+001
1.209631e+003	8.700067e+001
1.210113e+003	8.694744e+001
1.210595e+003	8.689450e+001
1.211077e+003	8.684153e+001
1.211559e+003	8.678924e+001
1.212041e+003	8.673732e+001
1.212523e+003	8.668656e+001
1.213006e+003	8.663672e+001
1.213488e+003	8.658864e+001
1.213970e+003	8.654210e+001
1.214452e+003	8.649795e+001
1.214934e+003	8.645588e+001
1.215416e+003	8.641663e+001
1.215898e+003	8.637977e+001
1.216380e+003	8.634585e+001
1.216863e+003	8.631430e+001
1.217345e+003	8.628561e+001
1.217827e+003	8.625916e+001
1.218309e+003	8.623539e+001
1.218791e+003	8.621372e+001
1.219273e+003	8.619465e+001
1.219755e+003	8.617756e+001
1.220237e+003	8.616293e+001
1.220719e+003	8.615009e+001
1.221202e+003	8.613942e+001
1.221684e+003	8.613012e+001
1.222166e+003	8.612243e+001
1.222648e+003	8.611546e+001
1.223130e+003	8.610938e+001
1.223612e+003	8.610328e+001
1.224094e+003	8.609740e+001
1.224576e+003	8.609091e+001
1.225058e+003	8.608416e+001
1.225541e+003	8.607642e+001
1.226023e+003	8.606812e+001
1.226505e+003	8.605856e+001
1.226987e+003	8.604818e+001
1.227469e+003	8.603623e+001
1.227951e+003	8.602307e+001
1.228433e+003	8.600793e+001
1.228915e+003	8.599110e+001
1.229398e+003	8.597185e+001
1.229880e+003	8.595054e+001
1.230362e+003	8.592652e+001
1.230844e+003	8.590031e+001
1.231326e+003	8.587141e+001
1.231808e+003	8.584044e+001
1.232290e+003	8.580695e+001
1.232772e+003	8.577156e+001
1.233255e+003	8.573382e+001
1.233737e+003	8.569428e+001
1.234219e+003	8.565237e+001
1.234701e+003	8.560860e+001
1.235183e+003	8.556236e+001
1.235665e+003	8.551415e+001
1.236147e+003	8.546346e+001
1.236629e+003	8.541089e+001
1.237111e+003	8.535600e+001
1.237594e+003	8.529952e+001
1.238076e+003	8.524109e+001
1.238558e+003	8.518146e+001
1.239040e+003	8.512028e+001
1.239522e+003	8.505829e+001
1.240004e+003	8.499510e+001
1.240486e+003	8.493141e+001
1.240968e+003	8.486683e+001
1.241450e+003	8.480208e+001
1.241933e+003	8.473682e+001
1.242415e+003	8.467181e+001
1.242897e+003	8.460677e+001
1.243379e+003	8.454250e+001
1.243861e+003	8.447872e+001
1.244343e+003	8.441620e+001
1.244825e+003	8.435458e+001
1.245307e+003	8.429453e+001
1.245790e+003	8.423558e+001
1.246272e+003	8.417837e+001
1.246754e+003	8.412234e+001
1.247236e+003	8.406812e+001
1.247718e+003	8.401517e+001
1.248200e+003	8.396413e+001
1.248682e+003	8.391453e+001
1.249164e+003	8.386699e+001
1.249646e+003	8.382102e+001
1.250129e+003	8.377721e+001
1.250611e+003	8.373498e+001
1.251093e+003	8.369480e+001
1.251575e+003	8.365601e+001
1.252057e+003	8.361900e+001
1.252539e+003	8.358305e+001
1.253021e+003	8.354860e+001
1.253503e+003	8.351498e+001
1.253985e+003	8.348270e+001
1.254468e+003	8.345119e+001
1.254950e+003	8.342110e+001
1.255432e+003	8.339190e+001
1.255914e+003	8.336428e+001
1.256396e+003	8.333775e+001
1.256878e+003	8.331293e+001
1.257360e+003	8.328928e+001
1.257842e+003	8.326740e+001
1.258325e+003	8.324670e+001
1.258807e+003	8.322775e+001
1.259289e+003	8.321002e+001
1.259771e+003	8.319410e+001
1.260253e+003	8.317947e+001
1.260735e+003	8.316676e+001
1.261217e+003	8.315547e+001
1.261699e+003	8.314619e+001
1.262182e+003	8.313831e+001
1.262664e+003	8.313235e+001
1.263146e+003	8.312763e+001
1.263628e+003	8.312457e+001
1.264110e+003	8.312241e+001
1.264592e+003	8.312159e+001
1.265074e+003	8.312143e+001
1.265556e+003	8.312244e+001
1.266038e+003	8.312405e+001
1.266521e+003	8.312691e+001
1.267003e+003	8.313055e+001
1.267485e+003	8.313564e+001
1.267967e+003	8.314171e+001
1.268449e+003	8.314937e+001
1.268931e+003	8.315801e+001
1.269413e+003	8.316812e+001
1.269895e+003	8.317894e+001
1.270377e+003	8.319080e+001
1.270860e+003	8.320284e+001
1.271342e+003	8.321533e+001
1.271824e+003	8.322740e+001
1.272306e+003	8.323933e+001
1.272788e+003	8.325027e+001
1.273270e+003	8.326057e+001
1.273752e+003	8.326943e+001
1.274234e+003	8.327722e+001
1.274717e+003	8.328320e+001
1.275199e+003	8.328777e+001
1.275681e+003	8.329021e+001
1.276163e+003	8.329101e+001
1.276645e+003	8.328952e+001
1.277127e+003	8.328630e+001
1.277609e+003	8.328083e+001
1.278091e+003	8.327375e+001
1.278573e+003	8.326462e+001
1.279056e+003	8.325408e+001
1.279538e+003	8.324168e+001
1.280020e+003	8.322796e+001
1.280502e+003	8.321234e+001
1.280984e+003	8.319526e+001
1.281466e+003	8.317599e+001
1.281948e+003	8.315485e+001
1.282430e+003	8.313110e+001
1.282912e+003	8.310505e+001
1.283395e+003	8.307601e+001
1.283877e+003	8.304442e+001
1.284359e+003	8.300964e+001
1.284841e+003	8.297222e+001
1.285323e+003	8.293154e+001
1.285805e+003	8.288808e+001
1.286287e+003	8.284119e+001
1.286769e+003	8.279124e+001
1.287252e+003	8.273746e+001
1.287734e+003	8.268011e+001
1.288216e+003	8.261845e+001
1.288698e+003	8.255277e+001
1.289180e+003	8.248241e+001
1.289662e+003	8.240782e+001
1.290144e+003	8.232848e+001
1.290626e+003	8.224500e+001
1.291109e+003	8.215691e+001
1.291591e+003	8.206484e+001
1.292073e+003	8.196835e+001
1.292555e+003	8.186800e+001
1.293037e+003	8.176328e+001
1.293519e+003	8.165479e+001
1.294001e+003	8.154205e+001
1.294483e+003	8.142586e+001
1.294965e+003	8.130592e+001
1.295448e+003	8.118324e+001
1.295930e+003	8.105782e+001
1.296412e+003	8.093082e+001
1.296894e+003	8.080233e+001
1.297376e+003	8.067353e+001
1.297858e+003	8.054443e+001
1.298340e+003	8.041602e+001
1.298822e+003	8.028812e+001
1.299304e+003	8.016162e+001
1.299787e+003	8.003622e+001
1.300269e+003	7.991280e+001
1.300751e+003	7.979111e+001
1.301233e+003	7.967218e+001
1.301715e+003	7.955589e+001
1.302197e+003	7.944334e+001
1.302679e+003	7.933445e+001
1.303161e+003	7.923021e+001
1.303644e+003	7.913036e+001
1.304126e+003	7.903568e+001
1.304608e+003	7.894563e+001
1.305090e+003	7.886072e+001
1.305572e+003	7.878024e+001
1.306054e+003	7.870464e+001
1.306536e+003	7.863319e+001
1.307018e+003	7.856642e+001
1.307500e+003	7.850372e+001
1.307983e+003	7.844574e+001
1.308465e+003	7.839194e+001
1.308947e+003	7.834296e+001
1.309429e+003	7.829825e+001
1.309911e+003	7.825832e+001
1.310393e+003	7.822247e+001
1.310875e+003	7.819112e+001
1.311357e+003	7.816345e+001
1.311839e+003	7.813989e+001
1.312322e+003	7.811970e+001
1.312804e+003	7.810339e+001
1.313286e+003	7.809042e+001
1.313768e+003	7.808144e+001
1.314250e+003	7.807607e+001
1.314732e+003	7.807505e+001
1.315214e+003	7.807802e+001
1.315696e+003	7.808571e+001
1.316179e+003	7.809763e+001
1.316661e+003	7.811436e+001
1.317143e+003	7.813522e+001
1.317625e+003	7.816056e+001
1.318107e+003	7.818945e+001
1.318589e+003	7.822204e+001
1.319071e+003	7.825720e+001
1.319553e+003	7.829493e+001
1.320036e+003	7.833397e+001
1.320518e+003	7.837424e+001
1.321000e+003	7.841451e+001
1.321482e+003	7.845471e+001
1.321964e+003	7.849370e+001
1.322446e+003	7.853158e+001
1.322928e+003	7.856735e+001
1.323410e+003	7.860129e+001
1.323892e+003	7.863259e+001
1.324375e+003	7.866171e+001
1.324857e+003	7.868797e+001
1.325339e+003	7.871197e+001
1.325821e+003	7.873312e+001
1.326303e+003	7.875205e+001
1.326785e+003	7.876822e+001
1.327267e+003	7.878220e+001
1.327749e+003	7.879333e+001
1.328231e+003	7.880213e+001
1.328714e+003	7.880780e+001
1.329196e+003	7.881073e+001
1.329678e+003	7.881010e+001
1.330160e+003	7.880622e+001
1.330642e+003	7.879831e+001
1.331124e+003	7.878679e+001
1.331606e+003	7.877100e+001
1.332088e+003	7.875149e+001
1.332571e+003	7.872771e+001
1.333053e+003	7.870038e+001
1.333535e+003	7.866900e+001
1.334017e+003	7.863430e+001
1.334499e+003	7.859583e+001
1.334981e+003	7.855437e+001
1.335463e+003	7.850959e+001
1.335945e+003	7.846249e+001
1.336427e+003	7.841303e+001
1.336910e+003	7.836255e+001
1.337392e+003	7.831132e+001
1.337874e+003	7.826084e+001
1.338356e+003	7.821137e+001
1.338838e+003	7.816417e+001
1.339320e+003	7.811909e+001
1.339802e+003	7.807684e+001
1.340284e+003	7.803663e+001
1.340766e+003	7.799856e+001
1.341249e+003	7.796139e+001
1.341731e+003	7.792497e+001
1.342213e+003	7.788807e+001
1.342695e+003	7.785073e+001
1.343177e+003	7.781213e+001
1.343659e+003	7.777282e+001
1.344141e+003	7.773237e+001
1.344623e+003	7.769164e+001
1.345106e+003	7.765037e+001
1.345588e+003	7.760935e+001
1.346070e+003	7.756815e+001
1.346552e+003	7.752734e+001
1.347034e+003	7.748620e+001
1.347516e+003	7.744510e+001
1.347998e+003	7.740321e+001
1.348480e+003	7.736086e+001
1.348963e+003	7.731730e+001
1.349445e+003	7.727298e+001
1.349927e+003	7.722726e+001
1.350409e+003	7.718069e+001
1.350891e+003	7.713265e+001
1.351373e+003	7.708366e+001
1.351855e+003	7.703295e+001
1.352337e+003	7.698090e+001
1.352819e+003	7.692665e+001
1.353302e+003	7.687051e+001
1.353784e+003	7.681170e+001
1.354266e+003	7.675069e+001
1.354748e+003	7.668696e+001
1.355230e+003	7.662130e+001
1.355712e+003	7.655346e+001
1.356194e+003	7.648447e+001
1.356676e+003	7.641420e+001
1.357158e+003	7.634370e+001
1.357641e+003	7.627281e+001
1.358123e+003	7.620253e+001
1.358605e+003	7.613273e+001
1.359087e+003	7.606453e+001
1.359569e+003	7.599809e+001
1.360051e+003	7.593483e+001
1.360533e+003	7.587515e+001
1.361015e+003	7.582059e+001
1.361498e+003	7.577135e+001
1.361980e+003	7.572849e+001
1.362462e+003	7.569145e+001
1.362944e+003	7.566040e+001
1.363426e+003	7.563388e+001
[truncated: 5,469 more rows]
