# Supplementary material for: Effect of the molecular weight of water-soluble chitosan on its fat-/cholesterol-binding capacities and inhibitory activities to pancreatic lipase
Source: PeerJ. 2017 May 3;5:e3279. doi: 10.7717/peerj.3279 (PMC5419207; doi:10.7717/peerj.3279)
Supplement: Data S1 [file peerj-05-3279-s001.zip › raw data/raw data of Fig.7/raw data of Fig.7b.CSV]

3.996747e+002	0.000000e+000
4.001569e+002	0.000000e+000
4.006390e+002	0.000000e+000
4.011211e+002	0.000000e+000
4.016032e+002	0.000000e+000
4.020853e+002	0.000000e+000
4.025674e+002	0.000000e+000
4.030496e+002	0.000000e+000
4.035317e+002	0.000000e+000
4.040138e+002	0.000000e+000
4.044959e+002	0.000000e+000
4.049780e+002	0.000000e+000
4.054601e+002	0.000000e+000
4.059423e+002	0.000000e+000
4.064244e+002	0.000000e+000
4.069065e+002	0.000000e+000
4.073886e+002	0.000000e+000
4.078707e+002	0.000000e+000
4.083528e+002	0.000000e+000
4.088350e+002	0.000000e+000
4.093171e+002	0.000000e+000
4.097992e+002	0.000000e+000
4.102813e+002	0.000000e+000
4.107634e+002	0.000000e+000
4.112455e+002	0.000000e+000
4.117277e+002	0.000000e+000
4.122098e+002	0.000000e+000
4.126919e+002	0.000000e+000
4.131740e+002	0.000000e+000
4.136561e+002	0.000000e+000
4.141382e+002	0.000000e+000
4.146204e+002	0.000000e+000
4.151025e+002	0.000000e+000
4.155846e+002	0.000000e+000
4.160667e+002	0.000000e+000
4.165488e+002	0.000000e+000
4.170309e+002	0.000000e+000
4.175131e+002	0.000000e+000
4.179952e+002	0.000000e+000
4.184773e+002	0.000000e+000
4.189594e+002	0.000000e+000
4.194415e+002	0.000000e+000
4.199236e+002	0.000000e+000
4.204058e+002	0.000000e+000
4.208879e+002	0.000000e+000
4.213700e+002	0.000000e+000
4.218521e+002	0.000000e+000
4.223342e+002	0.000000e+000
4.228163e+002	0.000000e+000
4.232985e+002	0.000000e+000
4.237806e+002	0.000000e+000
4.242627e+002	0.000000e+000
4.247448e+002	0.000000e+000
4.252269e+002	0.000000e+000
4.257090e+002	0.000000e+000
4.261912e+002	0.000000e+000
4.266733e+002	0.000000e+000
4.271554e+002	0.000000e+000
4.276375e+002	0.000000e+000
4.281196e+002	0.000000e+000
4.286017e+002	0.000000e+000
4.290839e+002	0.000000e+000
4.295660e+002	0.000000e+000
4.300481e+002	0.000000e+000
4.305302e+002	0.000000e+000
4.310123e+002	0.000000e+000
4.314944e+002	0.000000e+000
4.319766e+002	0.000000e+000
4.324587e+002	0.000000e+000
4.329408e+002	0.000000e+000
4.334229e+002	0.000000e+000
4.339050e+002	0.000000e+000
4.343871e+002	0.000000e+000
4.348693e+002	0.000000e+000
4.353514e+002	0.000000e+000
4.358335e+002	0.000000e+000
4.363156e+002	0.000000e+000
4.367977e+002	0.000000e+000
4.372798e+002	0.000000e+000
4.377620e+002	0.000000e+000
4.382441e+002	0.000000e+000
4.387262e+002	0.000000e+000
4.392083e+002	0.000000e+000
4.396904e+002	0.000000e+000
4.401725e+002	0.000000e+000
4.406547e+002	0.000000e+000
4.411368e+002	0.000000e+000
4.416189e+002	0.000000e+000
4.421010e+002	0.000000e+000
4.425831e+002	0.000000e+000
4.430652e+002	0.000000e+000
4.435474e+002	0.000000e+000
4.440295e+002	0.000000e+000
4.445116e+002	0.000000e+000
4.449937e+002	0.000000e+000
4.454758e+002	0.000000e+000
4.459579e+002	0.000000e+000
4.464401e+002	0.000000e+000
4.469222e+002	0.000000e+000
4.474043e+002	0.000000e+000
4.478864e+002	0.000000e+000
4.483685e+002	0.000000e+000
4.488506e+002	0.000000e+000
4.493328e+002	0.000000e+000
4.498149e+002	0.000000e+000
4.502970e+002	0.000000e+000
4.507791e+002	0.000000e+000
4.512612e+002	0.000000e+000
4.517433e+002	0.000000e+000
4.522255e+002	0.000000e+000
4.527076e+002	0.000000e+000
4.531897e+002	0.000000e+000
4.536718e+002	0.000000e+000
4.541539e+002	0.000000e+000
4.546360e+002	0.000000e+000
4.551182e+002	0.000000e+000
4.556003e+002	0.000000e+000
4.560824e+002	0.000000e+000
4.565645e+002	0.000000e+000
4.570466e+002	0.000000e+000
4.575287e+002	0.000000e+000
4.580109e+002	0.000000e+000
4.584930e+002	0.000000e+000
4.589751e+002	0.000000e+000
4.594572e+002	0.000000e+000
4.599393e+002	0.000000e+000
4.604214e+002	0.000000e+000
4.609036e+002	0.000000e+000
4.613857e+002	0.000000e+000
4.618678e+002	0.000000e+000
4.623499e+002	0.000000e+000
4.628320e+002	0.000000e+000
4.633141e+002	0.000000e+000
4.637963e+002	0.000000e+000
4.642784e+002	0.000000e+000
4.647605e+002	0.000000e+000
4.652426e+002	0.000000e+000
4.657247e+002	0.000000e+000
4.662068e+002	0.000000e+000
4.666890e+002	0.000000e+000
4.671711e+002	0.000000e+000
4.676532e+002	0.000000e+000
4.681353e+002	0.000000e+000
4.686174e+002	0.000000e+000
4.690995e+002	0.000000e+000
4.695817e+002	0.000000e+000
4.700638e+002	0.000000e+000
4.705459e+002	0.000000e+000
4.710280e+002	0.000000e+000
4.715101e+002	0.000000e+000
4.719922e+002	0.000000e+000
4.724744e+002	0.000000e+000
4.729565e+002	0.000000e+000
4.734386e+002	0.000000e+000
4.739207e+002	0.000000e+000
4.744028e+002	0.000000e+000
4.748849e+002	0.000000e+000
4.753671e+002	0.000000e+000
4.758492e+002	0.000000e+000
4.763313e+002	0.000000e+000
4.768134e+002	0.000000e+000
4.772955e+002	0.000000e+000
4.777776e+002	0.000000e+000
4.782598e+002	0.000000e+000
4.787419e+002	0.000000e+000
4.792240e+002	0.000000e+000
4.797061e+002	0.000000e+000
4.801882e+002	0.000000e+000
4.806703e+002	0.000000e+000
4.811525e+002	0.000000e+000
4.816346e+002	0.000000e+000
4.821167e+002	0.000000e+000
4.825988e+002	0.000000e+000
4.830809e+002	0.000000e+000
4.835630e+002	0.000000e+000
4.840452e+002	0.000000e+000
4.845273e+002	0.000000e+000
4.850094e+002	0.000000e+000
4.854915e+002	0.000000e+000
4.859736e+002	0.000000e+000
4.864557e+002	0.000000e+000
4.869379e+002	0.000000e+000
4.874200e+002	0.000000e+000
4.879021e+002	0.000000e+000
4.883842e+002	0.000000e+000
4.888663e+002	0.000000e+000
4.893484e+002	0.000000e+000
4.898306e+002	0.000000e+000
4.903127e+002	0.000000e+000
4.907948e+002	0.000000e+000
4.912769e+002	0.000000e+000
4.917590e+002	0.000000e+000
4.922411e+002	0.000000e+000
4.927233e+002	0.000000e+000
4.932054e+002	0.000000e+000
4.936875e+002	0.000000e+000
4.941696e+002	0.000000e+000
4.946517e+002	0.000000e+000
4.951339e+002	0.000000e+000
4.956160e+002	0.000000e+000
4.960981e+002	0.000000e+000
4.965802e+002	0.000000e+000
4.970623e+002	0.000000e+000
4.975444e+002	0.000000e+000
4.980266e+002	0.000000e+000
4.985087e+002	0.000000e+000
4.989908e+002	0.000000e+000
4.994729e+002	0.000000e+000
4.999550e+002	0.000000e+000
5.004371e+002	0.000000e+000
5.009193e+002	0.000000e+000
5.014014e+002	0.000000e+000
5.018835e+002	0.000000e+000
5.023656e+002	0.000000e+000
5.028477e+002	0.000000e+000
5.033298e+002	0.000000e+000
5.038120e+002	0.000000e+000
5.042941e+002	0.000000e+000
5.047762e+002	0.000000e+000
5.052583e+002	0.000000e+000
5.057404e+002	0.000000e+000
5.062225e+002	0.000000e+000
5.067047e+002	0.000000e+000
5.071868e+002	0.000000e+000
5.076689e+002	0.000000e+000
5.081510e+002	0.000000e+000
5.086331e+002	0.000000e+000
5.091152e+002	0.000000e+000
5.095974e+002	0.000000e+000
5.100795e+002	0.000000e+000
5.105616e+002	0.000000e+000
5.110437e+002	0.000000e+000
5.115258e+002	0.000000e+000
5.120079e+002	0.000000e+000
5.124901e+002	0.000000e+000
5.129722e+002	0.000000e+000
5.134543e+002	0.000000e+000
5.139364e+002	0.000000e+000
5.144185e+002	0.000000e+000
5.149006e+002	0.000000e+000
5.153828e+002	0.000000e+000
5.158649e+002	0.000000e+000
5.163470e+002	0.000000e+000
5.168291e+002	0.000000e+000
5.173112e+002	0.000000e+000
5.177933e+002	0.000000e+000
5.182755e+002	0.000000e+000
5.187576e+002	0.000000e+000
5.192397e+002	0.000000e+000
5.197218e+002	0.000000e+000
5.202039e+002	0.000000e+000
5.206860e+002	0.000000e+000
5.211682e+002	0.000000e+000
5.216503e+002	0.000000e+000
5.221324e+002	0.000000e+000
5.226145e+002	0.000000e+000
5.230966e+002	0.000000e+000
5.235787e+002	0.000000e+000
5.240609e+002	0.000000e+000
5.245430e+002	0.000000e+000
5.250251e+002	9.922353e+001
5.255072e+002	9.904047e+001
5.259893e+002	9.886664e+001
5.264714e+002	9.866926e+001
5.269536e+002	9.844901e+001
5.274357e+002	9.822572e+001
5.279178e+002	9.806773e+001
5.283999e+002	9.790215e+001
5.288820e+002	9.784452e+001
5.293641e+002	9.790434e+001
5.298463e+002	9.806710e+001
5.303284e+002	9.820441e+001
5.308105e+002	9.837714e+001
5.312926e+002	9.858021e+001
5.317747e+002	9.874085e+001
5.322568e+002	9.885613e+001
5.327390e+002	9.892836e+001
5.332211e+002	9.898766e+001
5.337032e+002	9.902438e+001
5.341853e+002	9.904752e+001
5.346674e+002	9.906794e+001
5.351495e+002	9.908144e+001
5.356317e+002	9.911982e+001
5.361138e+002	9.915354e+001
5.365959e+002	9.918668e+001
5.370780e+002	9.921014e+001
5.375601e+002	9.921459e+001
5.380422e+002	9.920000e+001
5.385244e+002	9.915423e+001
5.390065e+002	9.905774e+001
5.394886e+002	9.894890e+001
5.399707e+002	9.883120e+001
5.404528e+002	9.871413e+001
5.409349e+002	9.858677e+001
5.414171e+002	9.849106e+001
5.418992e+002	9.845089e+001
5.423813e+002	9.842720e+001
5.428634e+002	9.841634e+001
5.433455e+002	9.842117e+001
5.438276e+002	9.843221e+001
5.443098e+002	9.844263e+001
5.447919e+002	9.844756e+001
5.452740e+002	9.844771e+001
5.457561e+002	9.844603e+001
5.462382e+002	9.844862e+001
5.467203e+002	9.846043e+001
5.472025e+002	9.848607e+001
5.476846e+002	9.852625e+001
5.481667e+002	9.857948e+001
5.486488e+002	9.863998e+001
5.491309e+002	9.870051e+001
5.496130e+002	9.875215e+001
5.500952e+002	9.878818e+001
5.505773e+002	9.880410e+001
5.510594e+002	9.880023e+001
5.515415e+002	9.877998e+001
5.520236e+002	9.875027e+001
5.525057e+002	9.871859e+001
5.529879e+002	9.869304e+001
5.534700e+002	9.867954e+001
5.539521e+002	9.868243e+001
5.544342e+002	9.870226e+001
5.549163e+002	9.873725e+001
5.553984e+002	9.878235e+001
5.558806e+002	9.883175e+001
5.563627e+002	9.887900e+001
5.568448e+002	9.891962e+001
5.573269e+002	9.895069e+001
5.578090e+002	9.897205e+001
5.582911e+002	9.898470e+001
5.587733e+002	9.899111e+001
5.592554e+002	9.899335e+001
5.597375e+002	9.899335e+001
5.602196e+002	9.899153e+001
5.607017e+002	9.898752e+001
5.611838e+002	9.897948e+001
5.616660e+002	9.896558e+001
5.621481e+002	9.894386e+001
5.626302e+002	9.891410e+001
5.631123e+002	9.887717e+001
5.635944e+002	9.883613e+001
5.640765e+002	9.879469e+001
5.645587e+002	9.875745e+001
5.650408e+002	9.872791e+001
5.655229e+002	9.870878e+001
5.660050e+002	9.870026e+001
5.664871e+002	9.870088e+001
5.669692e+002	9.870673e+001
5.674514e+002	9.871320e+001
5.679335e+002	9.871509e+001
5.684156e+002	9.870885e+001
5.688977e+002	9.869247e+001
5.693798e+002	9.866684e+001
5.698619e+002	9.863433e+001
5.703441e+002	9.859910e+001
5.708262e+002	9.856501e+001
5.713083e+002	9.853571e+001
5.717904e+002	9.851273e+001
5.722725e+002	9.849619e+001
5.727546e+002	9.848363e+001
5.732368e+002	9.847164e+001
5.737189e+002	9.845583e+001
5.742010e+002	9.843306e+001
5.746831e+002	9.840139e+001
5.751652e+002	9.836169e+001
5.756473e+002	9.831640e+001
5.761295e+002	9.826998e+001
5.766116e+002	9.822688e+001
5.770937e+002	9.819161e+001
5.775758e+002	9.816678e+001
5.780579e+002	9.815367e+001
5.785400e+002	9.815086e+001
5.790222e+002	9.815570e+001
5.795043e+002	9.816383e+001
5.799864e+002	9.817142e+001
5.804685e+002	9.817498e+001
5.809506e+002	9.817323e+001
5.814327e+002	9.816611e+001
5.819149e+002	9.815562e+001
5.823970e+002	9.814404e+001
5.828791e+002	9.813424e+001
5.833612e+002	9.812798e+001
5.838433e+002	9.812645e+001
5.843254e+002	9.812896e+001
5.848076e+002	9.813422e+001
5.852897e+002	9.813958e+001
5.857718e+002	9.814285e+001
5.862539e+002	9.814180e+001
5.867360e+002	9.813582e+001
5.872181e+002	9.812504e+001
5.877003e+002	9.811132e+001
5.881824e+002	9.809676e+001
5.886645e+002	9.808418e+001
5.891466e+002	9.807559e+001
5.896287e+002	9.807272e+001
5.901108e+002	9.807574e+001
5.905930e+002	9.808427e+001
5.910751e+002	9.809664e+001
5.915572e+002	9.811120e+001
5.920393e+002	9.812590e+001
5.925214e+002	9.813969e+001
5.930035e+002	9.815182e+001
5.934857e+002	9.816285e+001
5.939678e+002	9.817348e+001
5.944499e+002	9.818514e+001
5.949320e+002	9.819868e+001
5.954141e+002	9.821484e+001
5.958962e+002	9.823318e+001
5.963784e+002	9.825285e+001
5.968605e+002	9.827189e+001
5.973426e+002	9.828845e+001
5.978247e+002	9.830041e+001
5.983068e+002	9.830659e+001
5.987889e+002	9.830638e+001
5.992711e+002	9.830055e+001
5.997532e+002	9.829044e+001
6.002353e+002	9.827842e+001
6.007174e+002	9.826669e+001
6.011995e+002	9.825768e+001
6.016816e+002	9.825278e+001
6.021638e+002	9.825301e+001
6.026459e+002	9.825798e+001
6.031280e+002	9.826692e+001
6.036101e+002	9.827810e+001
6.040922e+002	9.829001e+001
6.045743e+002	9.830105e+001
6.050565e+002	9.831055e+001
6.055386e+002	9.831822e+001
6.060207e+002	9.832478e+001
6.065028e+002	9.833105e+001
6.069849e+002	9.833838e+001
6.074670e+002	9.834753e+001
6.079492e+002	9.835925e+001
6.084313e+002	9.837327e+001
6.089134e+002	9.838913e+001
6.093955e+002	9.840559e+001
6.098776e+002	9.842158e+001
6.103597e+002	9.843585e+001
6.108419e+002	9.844795e+001
6.113240e+002	9.845766e+001
6.118061e+002	9.846565e+001
6.122882e+002	9.847266e+001
6.127703e+002	9.847984e+001
6.132524e+002	9.848779e+001
6.137346e+002	9.849699e+001
6.142167e+002	9.850695e+001
6.146988e+002	9.851691e+001
6.151809e+002	9.852535e+001
6.156630e+002	9.853099e+001
6.161451e+002	9.853257e+001
6.166273e+002	9.852974e+001
6.171094e+002	9.852273e+001
6.175915e+002	9.851289e+001
6.180736e+002	9.850197e+001
6.185557e+002	9.849225e+001
6.190378e+002	9.848566e+001
6.195200e+002	9.848390e+001
6.200021e+002	9.848759e+001
6.204842e+002	9.849668e+001
6.209663e+002	9.850996e+001
6.214484e+002	9.852583e+001
6.219305e+002	9.854211e+001
6.224127e+002	9.855705e+001
6.228948e+002	9.856912e+001
6.233769e+002	9.857773e+001
6.238590e+002	9.858274e+001
6.243411e+002	9.858485e+001
6.248232e+002	9.858486e+001
6.253054e+002	9.858385e+001
6.257875e+002	9.858252e+001
6.262696e+002	9.858143e+001
6.267517e+002	9.858050e+001
6.272338e+002	9.857953e+001
6.277159e+002	9.857787e+001
6.281981e+002	9.857510e+001
6.286802e+002	9.857078e+001
6.291623e+002	9.856501e+001
6.296444e+002	9.855807e+001
6.301265e+002	9.855082e+001
6.306086e+002	9.854401e+001
6.310908e+002	9.853866e+001
6.315729e+002	9.853531e+001
6.320550e+002	9.853440e+001
6.325371e+002	9.853573e+001
6.330192e+002	9.853891e+001
6.335013e+002	9.854308e+001
6.339835e+002	9.854751e+001
6.344656e+002	9.855129e+001
6.349477e+002	9.855404e+001
6.354298e+002	9.855543e+001
6.359119e+002	9.855572e+001
6.363940e+002	9.855515e+001
6.368762e+002	9.855431e+001
6.373583e+002	9.855346e+001
6.378404e+002	9.855292e+001
6.383225e+002	9.855247e+001
6.388046e+002	9.855182e+001
6.392867e+002	9.855025e+001
6.397689e+002	9.854717e+001
6.402510e+002	9.854184e+001
6.407331e+002	9.853399e+001
6.412152e+002	9.852345e+001
6.416973e+002	9.851062e+001
6.421794e+002	9.849599e+001
6.426616e+002	9.848043e+001
6.431437e+002	9.846463e+001
6.436258e+002	9.844937e+001
6.441079e+002	9.843496e+001
6.445900e+002	9.842164e+001
6.450721e+002	9.840913e+001
6.455543e+002	9.839718e+001
6.460364e+002	9.838519e+001
6.465185e+002	9.837283e+001
6.470006e+002	9.835972e+001
6.474827e+002	9.834587e+001
6.479648e+002	9.833128e+001
6.484470e+002	9.831634e+001
6.489291e+002	9.830124e+001
6.494112e+002	9.828637e+001
6.498933e+002	9.827174e+001
6.503754e+002	9.825745e+001
6.508575e+002	9.824314e+001
6.513397e+002	9.822858e+001
6.518218e+002	9.821328e+001
6.523039e+002	9.819701e+001
6.527860e+002	9.817950e+001
6.532681e+002	9.816086e+001
6.537502e+002	9.814117e+001
6.542324e+002	9.812090e+001
6.547145e+002	9.810031e+001
6.551966e+002	9.807983e+001
6.556787e+002	9.805953e+001
6.561608e+002	9.803953e+001
6.566429e+002	9.801949e+001
6.571251e+002	9.799919e+001
6.576072e+002	9.797811e+001
6.580893e+002	9.795605e+001
6.585714e+002	9.793268e+001
6.590535e+002	9.790813e+001
6.595356e+002	9.788253e+001
6.600178e+002	9.785640e+001
6.604999e+002	9.783007e+001
6.609820e+002	9.780416e+001
6.614641e+002	9.777884e+001
6.619462e+002	9.775438e+001
6.624283e+002	9.773048e+001
6.629105e+002	9.770692e+001
6.633926e+002	9.768300e+001
6.638747e+002	9.765823e+001
6.643568e+002	9.763191e+001
6.648389e+002	9.760384e+001
6.653210e+002	9.757379e+001
6.658032e+002	9.754209e+001
6.662853e+002	9.750905e+001
6.667674e+002	9.747536e+001
6.672495e+002	9.744145e+001
6.677316e+002	9.740794e+001
6.682137e+002	9.737496e+001
6.686959e+002	9.734274e+001
6.691780e+002	9.731099e+001
6.696601e+002	9.727958e+001
6.701422e+002	9.724798e+001
6.706243e+002	9.721601e+001
6.711064e+002	9.718328e+001
6.715886e+002	9.714986e+001
6.720707e+002	9.711567e+001
6.725528e+002	9.708104e+001
6.730349e+002	9.704597e+001
6.735170e+002	9.701076e+001
6.739991e+002	9.697519e+001
6.744813e+002	9.693931e+001
6.749634e+002	9.690268e+001
6.754455e+002	9.686520e+001
6.759276e+002	9.682647e+001
6.764097e+002	9.678657e+001
6.768918e+002	9.674538e+001
6.773740e+002	9.670337e+001
6.778561e+002	9.666073e+001
6.783382e+002	9.661812e+001
6.788203e+002	9.657577e+001
6.793024e+002	9.653419e+001
6.797845e+002	9.649332e+001
6.802667e+002	9.645325e+001
6.807488e+002	9.641349e+001
6.812309e+002	9.637382e+001
6.817130e+002	9.633360e+001
6.821951e+002	9.629268e+001
6.826772e+002	9.625069e+001
6.831594e+002	9.620786e+001
6.836415e+002	9.616426e+001
6.841236e+002	9.612053e+001
6.846057e+002	9.607696e+001
6.850878e+002	9.603423e+001
6.855699e+002	9.599249e+001
6.860521e+002	9.595210e+001
6.865342e+002	9.591282e+001
6.870163e+002	9.587469e+001
6.874984e+002	9.583724e+001
6.879805e+002	9.580048e+001
6.884626e+002	9.576406e+001
6.889448e+002	9.572828e+001
6.894269e+002	9.569312e+001
6.899090e+002	9.565916e+001
6.903911e+002	9.562656e+001
6.908732e+002	9.559583e+001
6.913553e+002	9.556690e+001
6.918375e+002	9.553987e+001
6.923196e+002	9.551417e+001
6.928017e+002	9.548945e+001
6.932838e+002	9.546481e+001
6.937659e+002	9.543986e+001
6.942480e+002	9.541383e+001
6.947302e+002	9.538668e+001
6.952123e+002	9.535818e+001
6.956944e+002	9.532884e+001
6.961765e+002	9.529884e+001
6.966586e+002	9.526890e+001
6.971407e+002	9.523921e+001
6.976229e+002	9.521025e+001
6.981050e+002	9.518178e+001
6.985871e+002	9.515376e+001
6.990692e+002	9.512550e+001
6.995513e+002	9.509664e+001
7.000334e+002	9.506635e+001
7.005156e+002	9.503437e+001
7.009977e+002	9.500015e+001
7.014798e+002	9.496382e+001
7.019619e+002	9.492521e+001
7.024440e+002	9.488474e+001
7.029261e+002	9.484235e+001
7.034083e+002	9.479843e+001
7.038904e+002	9.475272e+001
7.043725e+002	9.470531e+001
7.048546e+002	9.465571e+001
7.053367e+002	9.460387e+001
7.058188e+002	9.454930e+001
7.063010e+002	9.449219e+001
7.067831e+002	9.443240e+001
7.072652e+002	9.437051e+001
7.077473e+002	9.430679e+001
7.082294e+002	9.424207e+001
7.087115e+002	9.417663e+001
7.091937e+002	9.411108e+001
7.096758e+002	9.404523e+001
7.101579e+002	9.397915e+001
7.106400e+002	9.391202e+001
7.111221e+002	9.384338e+001
7.116042e+002	9.377217e+001
7.120864e+002	9.369789e+001
7.125685e+002	9.361970e+001
7.130506e+002	9.353756e+001
7.135327e+002	9.345119e+001
7.140148e+002	9.336108e+001
7.144969e+002	9.326736e+001
7.149791e+002	9.317075e+001
7.154612e+002	9.307143e+001
7.159433e+002	9.297000e+001
7.164254e+002	9.286652e+001
7.169075e+002	9.276157e+001
7.173896e+002	9.265537e+001
7.178718e+002	9.254900e+001
7.183539e+002	9.244337e+001
7.188360e+002	9.234053e+001
7.193181e+002	9.224238e+001
7.198002e+002	9.215182e+001
7.202823e+002	9.207133e+001
7.207645e+002	9.200394e+001
7.212466e+002	9.195172e+001
7.217287e+002	9.191682e+001
7.222108e+002	9.190006e+001
7.226929e+002	9.190215e+001
7.231750e+002	9.192245e+001
7.236572e+002	9.196033e+001
7.241393e+002	9.201419e+001
7.246214e+002	9.208275e+001
7.251035e+002	9.216409e+001
7.255856e+002	9.225685e+001
7.260677e+002	9.235917e+001
7.265499e+002	9.246971e+001
7.270320e+002	9.258662e+001
7.275141e+002	9.270848e+001
7.279962e+002	9.283340e+001
7.284783e+002	9.295995e+001
7.289604e+002	9.308642e+001
7.294426e+002	9.321176e+001
7.299247e+002	9.333487e+001
7.304068e+002	9.345550e+001
7.308889e+002	9.357344e+001
7.313710e+002	9.368928e+001
7.318531e+002	9.380347e+001
7.323353e+002	9.391703e+001
7.328174e+002	9.403048e+001
7.332995e+002	9.414455e+001
7.337816e+002	9.425932e+001
7.342637e+002	9.437489e+001
7.347458e+002	9.449069e+001
7.352280e+002	9.460632e+001
7.357101e+002	9.472094e+001
7.361922e+002	9.483408e+001
7.366743e+002	9.494511e+001
7.371564e+002	9.505393e+001
7.376385e+002	9.516033e+001
7.381207e+002	9.526462e+001
7.386028e+002	9.536687e+001
7.390849e+002	9.546746e+001
7.395670e+002	9.556641e+001
7.400491e+002	9.566386e+001
7.405313e+002	9.575954e+001
7.410134e+002	9.585330e+001
7.414955e+002	9.594466e+001
7.419776e+002	9.603339e+001
7.424597e+002	9.611906e+001
7.429418e+002	9.620165e+001
7.434240e+002	9.628100e+001
7.439061e+002	9.635732e+001
7.443882e+002	9.643072e+001
7.448703e+002	9.650151e+001
7.453524e+002	9.656982e+001
7.458345e+002	9.663589e+001
7.463167e+002	9.669968e+001
7.467988e+002	9.676128e+001
7.472809e+002	9.682054e+001
7.477630e+002	9.687749e+001
7.482451e+002	9.693204e+001
7.487272e+002	9.698434e+001
7.492094e+002	9.703444e+001
7.496915e+002	9.708262e+001
7.501736e+002	9.712901e+001
7.506557e+002	9.717386e+001
7.511378e+002	9.721716e+001
7.516199e+002	9.725892e+001
7.521021e+002	9.729887e+001
7.525842e+002	9.733677e+001
7.530663e+002	9.737218e+001
7.535484e+002	9.740482e+001
7.540305e+002	9.743437e+001
7.545126e+002	9.746083e+001
7.549948e+002	9.748425e+001
7.554769e+002	9.750506e+001
7.559590e+002	9.752368e+001
7.564411e+002	9.754082e+001
7.569232e+002	9.755701e+001
7.574053e+002	9.757289e+001
7.578875e+002	9.758882e+001
7.583696e+002	9.760509e+001
7.588517e+002	9.762173e+001
7.593338e+002	9.763869e+001
7.598159e+002	9.765578e+001
7.602980e+002	9.767287e+001
7.607802e+002	9.768977e+001
7.612623e+002	9.770650e+001
7.617444e+002	9.772305e+001
7.622265e+002	9.773962e+001
7.627086e+002	9.775631e+001
7.631907e+002	9.777332e+001
7.636729e+002	9.779068e+001
7.641550e+002	9.780840e+001
7.646371e+002	9.782631e+001
7.651192e+002	9.784424e+001
7.656013e+002	9.786187e+001
7.660834e+002	9.787905e+001
7.665656e+002	9.789556e+001
7.670477e+002	9.791146e+001
7.675298e+002	9.792680e+001
7.680119e+002	9.794192e+001
7.684940e+002	9.795705e+001
7.689761e+002	9.797264e+001
7.694583e+002	9.798893e+001
7.699404e+002	9.800620e+001
7.704225e+002	9.802447e+001
7.709046e+002	9.804373e+001
7.713867e+002	9.806378e+001
7.718688e+002	9.808440e+001
7.723510e+002	9.810529e+001
7.728331e+002	9.812628e+001
7.733152e+002	9.814713e+001
7.737973e+002	9.816783e+001
7.742794e+002	9.818830e+001
7.747615e+002	9.820862e+001
7.752437e+002	9.822877e+001
7.757258e+002	9.824879e+001
7.762079e+002	9.826860e+001
7.766900e+002	9.828811e+001
7.771721e+002	9.830713e+001
7.776542e+002	9.832553e+001
7.781364e+002	9.834315e+001
7.786185e+002	9.835999e+001
7.791006e+002	9.837601e+001
7.795827e+002	9.839143e+001
7.800648e+002	9.840640e+001
7.805469e+002	9.842122e+001
7.810291e+002	9.843610e+001
7.815112e+002	9.845128e+001
7.819933e+002	9.846679e+001
7.824754e+002	9.848267e+001
7.829575e+002	9.849877e+001
7.834396e+002	9.851495e+001
7.839218e+002	9.853097e+001
7.844039e+002	9.854670e+001
7.848860e+002	9.856200e+001
7.853681e+002	9.857690e+001
7.858502e+002	9.859144e+001
7.863323e+002	9.860580e+001
7.868145e+002	9.862009e+001
7.872966e+002	9.863448e+001
7.877787e+002	9.864896e+001
7.882608e+002	9.866351e+001
7.887429e+002	9.867789e+001
7.892250e+002	9.869192e+001
7.897072e+002	9.870523e+001
7.901893e+002	9.871758e+001
7.906714e+002	9.872874e+001
7.911535e+002	9.873862e+001
7.916356e+002	9.874724e+001
7.921177e+002	9.875475e+001
7.925999e+002	9.876135e+001
7.930820e+002	9.876733e+001
7.935641e+002	9.877286e+001
7.940462e+002	9.877814e+001
7.945283e+002	9.878318e+001
7.950104e+002	9.878795e+001
7.954926e+002	9.879229e+001
7.959747e+002	9.879605e+001
7.964568e+002	9.879904e+001
7.969389e+002	9.880116e+001
7.974210e+002	9.880237e+001
7.979031e+002	9.880273e+001
7.983853e+002	9.880235e+001
7.988674e+002	9.880141e+001
7.993495e+002	9.880001e+001
7.998316e+002	9.879827e+001
8.003137e+002	9.879619e+001
8.007958e+002	9.879372e+001
8.012780e+002	9.879072e+001
8.017601e+002	9.878709e+001
8.022422e+002	9.878268e+001
8.027243e+002	9.877749e+001
8.032064e+002	9.877155e+001
8.036885e+002	9.876506e+001
8.041707e+002	9.875822e+001
8.046528e+002	9.875136e+001
8.051349e+002	9.874469e+001
8.056170e+002	9.873844e+001
8.060991e+002	9.873268e+001
8.065812e+002	9.872742e+001
8.070634e+002	9.872250e+001
8.075455e+002	9.871777e+001
8.080276e+002	9.871298e+001
8.085097e+002	9.870801e+001
8.089918e+002	9.870271e+001
8.094739e+002	9.869711e+001
8.099561e+002	9.869125e+001
8.104382e+002	9.868526e+001
8.109203e+002	9.867927e+001
8.114024e+002	9.867337e+001
8.118845e+002	9.866754e+001
8.123666e+002	9.866173e+001
8.128488e+002	9.865572e+001
8.133309e+002	9.864934e+001
8.138130e+002	9.864233e+001
8.142951e+002	9.863456e+001
8.147772e+002	9.862594e+001
8.152593e+002	9.861655e+001
8.157415e+002	9.860655e+001
8.162236e+002	9.859623e+001
8.167057e+002	9.858583e+001
8.171878e+002	9.857565e+001
8.176699e+002	9.856580e+001
8.181520e+002	9.855634e+001
8.186342e+002	9.854713e+001
8.191163e+002	9.853799e+001
8.195984e+002	9.852858e+001
8.200805e+002	9.851865e+001
8.205626e+002	9.850792e+001
8.210447e+002	9.849632e+001
8.215269e+002	9.848385e+001
8.220090e+002	9.847070e+001
8.224911e+002	9.845709e+001
8.229732e+002	9.844337e+001
8.234553e+002	9.842980e+001
8.239374e+002	9.841663e+001
8.244196e+002	9.840394e+001
8.249017e+002	9.839175e+001
8.253838e+002	9.837994e+001
8.258659e+002	9.836840e+001
8.263480e+002	9.835691e+001
8.268301e+002	9.834540e+001
8.273123e+002	9.833378e+001
8.277944e+002	9.832210e+001
8.282765e+002	9.831044e+001
8.287586e+002	9.829895e+001
8.292407e+002	9.828771e+001
8.297228e+002	9.827682e+001
8.302050e+002	9.826621e+001
8.306871e+002	9.825581e+001
8.311692e+002	9.824540e+001
8.316513e+002	9.823478e+001
8.321334e+002	9.822369e+001
8.326155e+002	9.821199e+001
8.330977e+002	9.819957e+001
8.335798e+002	9.818646e+001
8.340619e+002	9.817273e+001
8.345440e+002	9.815858e+001
8.350261e+002	9.814411e+001
8.355082e+002	9.812952e+001
8.359904e+002	9.811482e+001
8.364725e+002	9.810007e+001
8.369546e+002	9.808511e+001
8.374367e+002	9.806989e+001
8.379188e+002	9.805425e+001
8.384009e+002	9.803819e+001
8.388831e+002	9.802168e+001
8.393652e+002	9.800494e+001
8.398473e+002	9.798814e+001
8.403294e+002	9.797165e+001
8.408115e+002	9.795575e+001
8.412936e+002	9.794077e+001
8.417758e+002	9.792686e+001
8.422579e+002	9.791415e+001
8.427400e+002	9.790252e+001
8.432221e+002	9.789185e+001
8.437042e+002	9.788189e+001
8.441863e+002	9.787244e+001
8.446685e+002	9.786328e+001
8.451506e+002	9.785438e+001
8.456327e+002	9.784571e+001
8.461148e+002	9.783744e+001
8.465969e+002	9.782969e+001
8.470790e+002	9.782272e+001
8.475612e+002	9.781663e+001
8.480433e+002	9.781155e+001
8.485254e+002	9.780740e+001
8.490075e+002	9.780413e+001
8.494896e+002	9.780149e+001
8.499717e+002	9.779929e+001
8.504539e+002	9.779729e+001
8.509360e+002	9.779538e+001
8.514181e+002	9.779345e+001
8.519002e+002	9.779156e+001
8.523823e+002	9.778975e+001
8.528644e+002	9.778819e+001
8.533466e+002	9.778692e+001
8.538287e+002	9.778605e+001
8.543108e+002	9.778551e+001
8.547929e+002	9.778525e+001
8.552750e+002	9.778506e+001
8.557571e+002	9.778483e+001
8.562393e+002	9.778433e+001
8.567214e+002	9.778352e+001
8.572035e+002	9.778233e+001
8.576856e+002	9.778091e+001
8.581677e+002	9.777931e+001
8.586498e+002	9.777779e+001
8.591320e+002	9.777644e+001
8.596141e+002	9.777543e+001
8.600962e+002	9.777469e+001
8.605783e+002	9.777420e+001
8.610604e+002	9.777370e+001
8.615425e+002	9.777298e+001
8.620247e+002	9.777173e+001
8.625068e+002	9.776974e+001
8.629889e+002	9.776682e+001
8.634710e+002	9.776294e+001
8.639531e+002	9.775809e+001
8.644352e+002	9.775245e+001
8.649174e+002	9.774615e+001
8.653995e+002	9.773944e+001
8.658816e+002	9.773244e+001
8.663637e+002	9.772533e+001
8.668458e+002	9.771818e+001
8.673279e+002	9.771107e+001
8.678101e+002	9.770400e+001
8.682922e+002	9.769711e+001
8.687743e+002	9.769045e+001
8.692564e+002	9.768427e+001
8.697385e+002	9.767872e+001
8.702206e+002	9.767411e+001
8.707028e+002	9.767062e+001
8.711849e+002	9.766848e+001
8.716670e+002	9.766769e+001
8.721491e+002	9.766827e+001
8.726312e+002	9.767002e+001
8.731133e+002	9.767272e+001
8.735955e+002	9.767604e+001
8.740776e+002	9.767974e+001
8.745597e+002	9.768353e+001
8.750418e+002	9.768730e+001
8.755239e+002	9.769100e+001
8.760060e+002	9.769472e+001
8.764882e+002	9.769852e+001
8.769703e+002	9.770263e+001
8.774524e+002	9.770708e+001
8.779345e+002	9.771199e+001
8.784166e+002	9.771725e+001
8.788987e+002	9.772276e+001
8.793809e+002	9.772826e+001
8.798630e+002	9.773354e+001
8.803451e+002	9.773830e+001
8.808272e+002	9.774240e+001
8.813093e+002	9.774567e+001
8.817914e+002	9.774812e+001
8.822736e+002	9.774976e+001
8.827557e+002	9.775072e+001
8.832378e+002	9.775106e+001
8.837199e+002	9.775092e+001
8.842020e+002	9.775031e+001
8.846841e+002	9.774924e+001
8.851663e+002	9.774767e+001
8.856484e+002	9.774557e+001
8.861305e+002	9.774288e+001
8.866126e+002	9.773965e+001
8.870947e+002	9.773595e+001
8.875768e+002	9.773197e+001
8.880590e+002	9.772791e+001
8.885411e+002	9.772408e+001
8.890232e+002	9.772064e+001
8.895053e+002	9.771783e+001
8.899874e+002	9.771571e+001
8.904695e+002	9.771426e+001
8.909517e+002	9.771336e+001
8.914338e+002	9.771282e+001
8.919159e+002	9.771239e+001
8.923980e+002	9.771186e+001
8.928801e+002	9.771102e+001
8.933622e+002	9.770982e+001
8.938443e+002	9.770815e+001
8.943264e+002	9.770611e+001
8.948085e+002	9.770372e+001
8.952906e+002	9.770108e+001
8.957728e+002	9.769819e+001
8.962549e+002	9.769505e+001
8.967370e+002	9.769155e+001
8.972191e+002	9.768758e+001
8.977012e+002	9.768295e+001
8.981833e+002	9.767754e+001
8.986655e+002	9.767122e+001
8.991476e+002	9.766399e+001
8.996297e+002	9.765584e+001
9.001118e+002	9.764694e+001
9.005939e+002	9.763739e+001
9.010760e+002	9.762737e+001
9.015582e+002	9.761697e+001
9.020403e+002	9.760630e+001
9.025224e+002	9.759531e+001
9.030045e+002	9.758400e+001
9.034866e+002	9.757221e+001
9.039688e+002	9.755992e+001
9.044509e+002	9.754704e+001
9.049330e+002	9.753362e+001
9.054151e+002	9.751974e+001
9.058972e+002	9.750565e+001
9.063793e+002	9.749153e+001
9.068615e+002	9.747772e+001
9.073436e+002	9.746445e+001
9.078257e+002	9.745195e+001
9.083078e+002	9.744034e+001
9.087899e+002	9.742972e+001
9.092720e+002	9.742004e+001
9.097542e+002	9.741131e+001
9.102363e+002	9.740346e+001
9.107184e+002	9.739651e+001
9.112005e+002	9.739047e+001
9.116826e+002	9.738551e+001
9.121647e+002	9.738172e+001
9.126469e+002	9.737933e+001
9.131290e+002	9.737846e+001
9.136111e+002	9.737926e+001
9.140932e+002	9.738174e+001
9.145753e+002	9.738593e+001
9.150574e+002	9.739169e+001
9.155396e+002	9.739890e+001
9.160217e+002	9.740739e+001
9.165038e+002	9.741705e+001
9.169859e+002	9.742773e+001
9.174680e+002	9.743945e+001
9.179501e+002	9.745213e+001
9.184323e+002	9.746581e+001
9.189144e+002	9.748039e+001
9.193965e+002	9.749586e+001
9.198786e+002	9.751199e+001
9.203607e+002	9.752856e+001
9.208428e+002	9.754523e+001
9.213250e+002	9.756165e+001
9.218071e+002	9.757744e+001
9.222892e+002	9.759229e+001
9.227713e+002	9.760595e+001
9.232534e+002	9.761831e+001
9.237355e+002	9.762932e+001
9.242177e+002	9.763909e+001
9.246998e+002	9.764771e+001
9.251819e+002	9.765535e+001
9.256640e+002	9.766208e+001
9.261461e+002	9.766800e+001
9.266282e+002	9.767303e+001
9.271104e+002	9.767714e+001
9.275925e+002	9.768015e+001
9.280746e+002	9.768194e+001
9.285567e+002	9.768237e+001
9.290388e+002	9.768141e+001
9.295209e+002	9.767903e+001
9.300031e+002	9.767534e+001
9.304852e+002	9.767043e+001
9.309673e+002	9.766447e+001
9.314494e+002	9.765755e+001
9.319315e+002	9.764979e+001
9.324136e+002	9.764114e+001
9.328958e+002	9.763162e+001
9.333779e+002	9.762107e+001
9.338600e+002	9.760943e+001
9.343421e+002	9.759658e+001
9.348242e+002	9.758253e+001
9.353063e+002	9.756728e+001
9.357885e+002	9.755099e+001
9.362706e+002	9.753381e+001
9.367527e+002	9.751599e+001
9.372348e+002	9.749771e+001
9.377169e+002	9.747919e+001
9.381990e+002	9.746048e+001
9.386812e+002	9.744168e+001
9.391633e+002	9.742271e+001
9.396454e+002	9.740353e+001
9.401275e+002	9.738404e+001
9.406096e+002	9.736421e+001
9.410917e+002	9.734399e+001
9.415739e+002	9.732346e+001
9.420560e+002	9.730270e+001
9.425381e+002	9.728188e+001
9.430202e+002	9.726107e+001
9.435023e+002	9.724043e+001
9.439844e+002	9.721996e+001
9.444666e+002	9.719969e+001
9.449487e+002	9.717949e+001
9.454308e+002	9.715927e+001
9.459129e+002	9.713889e+001
9.463950e+002	9.711830e+001
9.468771e+002	9.709743e+001
9.473593e+002	9.707635e+001
9.478414e+002	9.705515e+001
9.483235e+002	9.703403e+001
9.488056e+002	9.701308e+001
9.492877e+002	9.699252e+001
9.497698e+002	9.697235e+001
9.502520e+002	9.695260e+001
9.507341e+002	9.693311e+001
9.512162e+002	9.691378e+001
9.516983e+002	9.689435e+001
9.521804e+002	9.687469e+001
9.526625e+002	9.685463e+001
9.531447e+002	9.683419e+001
9.536268e+002	9.681338e+001
9.541089e+002	9.679240e+001
9.545910e+002	9.677141e+001
9.550731e+002	9.675068e+001
9.555552e+002	9.673035e+001
9.560374e+002	9.671062e+001
9.565195e+002	9.669150e+001
9.570016e+002	9.667301e+001
9.574837e+002	9.665504e+001
9.579658e+002	9.663759e+001
9.584479e+002	9.662052e+001
9.589301e+002	9.660390e+001
9.594122e+002	9.658774e+001
9.598943e+002	9.657224e+001
9.603764e+002	9.655753e+001
9.608585e+002	9.654388e+001
9.613406e+002	9.653141e+001
9.618228e+002	9.652032e+001
9.623049e+002	9.651060e+001
9.627870e+002	9.650230e+001
9.632691e+002	9.649523e+001
9.637512e+002	9.648936e+001
9.642333e+002	9.648448e+001
9.647155e+002	9.648056e+001
9.651976e+002	9.647749e+001
9.656797e+002	9.647535e+001
9.661618e+002	9.647411e+001
9.666439e+002	9.647392e+001
9.671260e+002	9.647475e+001
9.676082e+002	9.647666e+001
9.680903e+002	9.647955e+001
9.685724e+002	9.648335e+001
9.690545e+002	9.648779e+001
9.695366e+002	9.649277e+001
9.700187e+002	9.649802e+001
9.705009e+002	9.650347e+001
9.709830e+002	9.650896e+001
9.714651e+002	9.651456e+001
9.719472e+002	9.652023e+001
9.724293e+002	9.652609e+001
9.729114e+002	9.653211e+001
9.733936e+002	9.653831e+001
9.738757e+002	9.654453e+001
9.743578e+002	9.655061e+001
9.748399e+002	9.655621e+001
9.753220e+002	9.656104e+001
9.758041e+002	9.656475e+001
9.762863e+002	9.656712e+001
9.767684e+002	9.656797e+001
9.772505e+002	9.656731e+001
9.777326e+002	9.656519e+001
9.782147e+002	9.656188e+001
9.786968e+002	9.655762e+001
9.791790e+002	9.655273e+001
9.796611e+002	9.654746e+001
9.801432e+002	9.654205e+001
9.806253e+002	9.653659e+001
9.811074e+002	9.653117e+001
9.815895e+002	9.652573e+001
9.820717e+002	9.652034e+001
9.825538e+002	9.651492e+001
9.830359e+002	9.650956e+001
9.835180e+002	9.650431e+001
9.840001e+002	9.649936e+001
9.844822e+002	9.649479e+001
9.849644e+002	9.649078e+001
9.854465e+002	9.648734e+001
9.859286e+002	9.648451e+001
9.864107e+002	9.648212e+001
9.868928e+002	9.648001e+001
9.873749e+002	9.647788e+001
9.878571e+002	9.647553e+001
9.883392e+002	9.647267e+001
9.888213e+002	9.646920e+001
9.893034e+002	9.646500e+001
9.897855e+002	9.646014e+001
9.902676e+002	9.645469e+001
9.907498e+002	9.644884e+001
9.912319e+002	9.644267e+001
9.917140e+002	9.643633e+001
9.921961e+002	9.642982e+001
9.926782e+002	9.642313e+001
9.931603e+002	9.641614e+001
9.936425e+002	9.640878e+001
9.941246e+002	9.640089e+001
9.946067e+002	9.639249e+001
9.950888e+002	9.638356e+001
9.955709e+002	9.637424e+001
9.960530e+002	9.636463e+001
9.965352e+002	9.635499e+001
9.970173e+002	9.634544e+001
9.974994e+002	9.633614e+001
9.979815e+002	9.632710e+001
9.984636e+002	9.631830e+001
9.989457e+002	9.630956e+001
9.994279e+002	9.630079e+001
9.999100e+002	9.629176e+001
1.000392e+003	9.628239e+001
1.000874e+003	9.627261e+001
1.001356e+003	9.626250e+001
1.001838e+003	9.625217e+001
1.002321e+003	9.624181e+001
1.002803e+003	9.623159e+001
1.003285e+003	9.622167e+001
1.003767e+003	9.621207e+001
1.004249e+003	9.620276e+001
1.004731e+003	9.619353e+001
1.005213e+003	9.618422e+001
1.005695e+003	9.617448e+001
1.006177e+003	9.616414e+001
1.006660e+003	9.615298e+001
1.007142e+003	9.614098e+001
1.007624e+003	9.612815e+001
1.008106e+003	9.611466e+001
1.008588e+003	9.610065e+001
1.009070e+003	9.608633e+001
1.009552e+003	9.607175e+001
1.010034e+003	9.605701e+001
1.010517e+003	9.604192e+001
1.010999e+003	9.602635e+001
1.011481e+003	9.600999e+001
1.011963e+003	9.599265e+001
1.012445e+003	9.597405e+001
1.012927e+003	9.595419e+001
1.013409e+003	9.593302e+001
1.013891e+003	9.591077e+001
1.014373e+003	9.588763e+001
1.014856e+003	9.586394e+001
1.015338e+003	9.583992e+001
1.015820e+003	9.581584e+001
1.016302e+003	9.579176e+001
1.016784e+003	9.576774e+001
1.017266e+003	9.574365e+001
1.017748e+003	9.571947e+001
1.018230e+003	9.569503e+001
1.018713e+003	9.567039e+001
1.019195e+003	9.564556e+001
1.019677e+003	9.562080e+001
1.020159e+003	9.559629e+001
1.020641e+003	9.557240e+001
1.021123e+003	9.554930e+001
1.021605e+003	9.552728e+001
1.022087e+003	9.550632e+001
1.022569e+003	9.548645e+001
1.023052e+003	9.546746e+001
1.023534e+003	9.544920e+001
1.024016e+003	9.543143e+001
1.024498e+003	9.541407e+001
1.024980e+003	9.539700e+001
1.025462e+003	9.538039e+001
1.025944e+003	9.536432e+001
1.026426e+003	9.534911e+001
1.026909e+003	9.533494e+001
1.027391e+003	9.532203e+001
1.027873e+003	9.531041e+001
1.028355e+003	9.530009e+001
1.028837e+003	9.529085e+001
1.029319e+003	9.528252e+001
1.029801e+003	9.527483e+001
1.030283e+003	9.526763e+001
1.030766e+003	9.526080e+001
1.031248e+003	9.525446e+001
1.031730e+003	9.524876e+001
1.032212e+003	9.524406e+001
1.032694e+003	9.524063e+001
1.033176e+003	9.523886e+001
1.033658e+003	9.523890e+001
1.034140e+003	9.524091e+001
1.034622e+003	9.524477e+001
1.035104e+003	9.525036e+001
1.035587e+003	9.525733e+001
1.036069e+003	9.526543e+001
1.036551e+003	9.527428e+001
1.037033e+003	9.528373e+001
1.037515e+003	9.529352e+001
1.037997e+003	9.530362e+001
1.038479e+003	9.531390e+001
1.038961e+003	9.532435e+001
1.039444e+003	9.533475e+001
1.039926e+003	9.534493e+001
1.040408e+003	9.535451e+001
1.040890e+003	9.536312e+001
1.041372e+003	9.537024e+001
1.041854e+003	9.537548e+001
1.042336e+003	9.537836e+001
1.042818e+003	9.537868e+001
1.043301e+003	9.537621e+001
1.043783e+003	9.537095e+001
1.044265e+003	9.536291e+001
1.044747e+003	9.535224e+001
1.045229e+003	9.533898e+001
1.045711e+003	9.532326e+001
1.046193e+003	9.530501e+001
1.046675e+003	9.528424e+001
1.047157e+003	9.526082e+001
1.047640e+003	9.523476e+001
1.048122e+003	9.520601e+001
1.048604e+003	9.517477e+001
1.049086e+003	9.514127e+001
1.049568e+003	9.510596e+001
1.050050e+003	9.506924e+001
1.050532e+003	9.503168e+001
1.051014e+003	9.499367e+001
1.051496e+003	9.495560e+001
1.051979e+003	9.491761e+001
1.052461e+003	9.487983e+001
1.052943e+003	9.484211e+001
1.053425e+003	9.480439e+001
1.053907e+003	9.476647e+001
1.054389e+003	9.472835e+001
1.054871e+003	9.469001e+001
1.055353e+003	9.465169e+001
1.055836e+003	9.461363e+001
1.056318e+003	9.457625e+001
1.056800e+003	9.453982e+001
1.057282e+003	9.450470e+001
1.057764e+003	9.447098e+001
1.058246e+003	9.443876e+001
1.058728e+003	9.440785e+001
1.059210e+003	9.437814e+001
1.059693e+003	9.434933e+001
1.060175e+003	9.432137e+001
1.060657e+003	9.429408e+001
1.061139e+003	9.426762e+001
1.061621e+003	9.424211e+001
1.062103e+003	9.421784e+001
1.062585e+003	9.419500e+001
1.063067e+003	9.417381e+001
1.063549e+003	9.415419e+001
1.064031e+003	9.413605e+001
1.064514e+003	9.411894e+001
1.064996e+003	9.410242e+001
1.065478e+003	9.408583e+001
1.065960e+003	9.406863e+001
1.066442e+003	9.405024e+001
1.066924e+003	9.403034e+001
1.067406e+003	9.400861e+001
1.067888e+003	9.398500e+001
1.068371e+003	9.395934e+001
1.068853e+003	9.393162e+001
1.069335e+003	9.390157e+001
1.069817e+003	9.386898e+001
1.070299e+003	9.383330e+001
1.070781e+003	9.379404e+001
1.071263e+003	9.375049e+001
1.071745e+003	9.370216e+001
1.072228e+003	9.364852e+001
1.072710e+003	9.358938e+001
1.073192e+003	9.352460e+001
1.073674e+003	9.345444e+001
1.074156e+003	9.337914e+001
1.074638e+003	9.329914e+001
1.075120e+003	9.321475e+001
1.075602e+003	9.312633e+001
1.076084e+003	9.303394e+001
1.076567e+003	9.293768e+001
1.077049e+003	9.283743e+001
1.077531e+003	9.273323e+001
1.078013e+003	9.262505e+001
1.078495e+003	9.251321e+001
1.078977e+003	9.239809e+001
1.079459e+003	9.228048e+001
1.079941e+003	9.216112e+001
1.080423e+003	9.204101e+001
1.080906e+003	9.192092e+001
1.081388e+003	9.180161e+001
1.081870e+003	9.168342e+001
1.082352e+003	9.156657e+001
1.082834e+003	9.145081e+001
1.083316e+003	9.133591e+001
1.083798e+003	9.122134e+001
1.084280e+003	9.110683e+001
1.084763e+003	9.099201e+001
1.085245e+003	9.087690e+001
1.085727e+003	9.076149e+001
1.086209e+003	9.064613e+001
1.086691e+003	9.053098e+001
1.087173e+003	9.041637e+001
1.087655e+003	9.030233e+001
1.088137e+003	9.018895e+001
1.088620e+003	9.007597e+001
1.089102e+003	8.996334e+001
1.089584e+003	8.985085e+001
1.090066e+003	8.973868e+001
1.090548e+003	8.962708e+001
1.091030e+003	8.951683e+001
1.091512e+003	8.940878e+001
1.091994e+003	8.930424e+001
1.092476e+003	8.920430e+001
1.092958e+003	8.911028e+001
1.093441e+003	8.902299e+001
1.093923e+003	8.894327e+001
1.094405e+003	8.887133e+001
1.094887e+003	8.880741e+001
1.095369e+003	8.875133e+001
1.095851e+003	8.870310e+001
1.096333e+003	8.866263e+001
1.096815e+003	8.863020e+001
1.097298e+003	8.860603e+001
1.097780e+003	8.859078e+001
1.098262e+003	8.858484e+001
1.098744e+003	8.858875e+001
1.099226e+003	8.860260e+001
1.099708e+003	8.862634e+001
1.100190e+003	8.865935e+001
1.100672e+003	8.870089e+001
1.101155e+003	8.874975e+001
1.101637e+003	8.880483e+001
1.102119e+003	8.886483e+001
1.102601e+003	8.892876e+001
1.103083e+003	8.899557e+001
1.103565e+003	8.906458e+001
1.104047e+003	8.913493e+001
1.104529e+003	8.920592e+001
1.105011e+003	8.927647e+001
1.105494e+003	8.934543e+001
1.105976e+003	8.941119e+001
1.106458e+003	8.947213e+001
1.106940e+003	8.952625e+001
1.107422e+003	8.957180e+001
1.107904e+003	8.960703e+001
1.108386e+003	8.963078e+001
1.108868e+003	8.964206e+001
1.109350e+003	8.964066e+001
1.109833e+003	8.962660e+001
1.110315e+003	8.960052e+001
1.110797e+003	8.956310e+001
1.111279e+003	8.951543e+001
1.111761e+003	8.945844e+001
1.112243e+003	8.939329e+001
1.112725e+003	8.932098e+001
1.113207e+003	8.924279e+001
1.113690e+003	8.915993e+001
1.114172e+003	8.907404e+001
1.114654e+003	8.898685e+001
1.115136e+003	8.890056e+001
1.115618e+003	8.881733e+001
1.116100e+003	8.873964e+001
1.116582e+003	8.866972e+001
1.117064e+003	8.860975e+001
1.117547e+003	8.856136e+001
1.118029e+003	8.852594e+001
1.118511e+003	8.850414e+001
1.118993e+003	8.849635e+001
1.119475e+003	8.850233e+001
1.119957e+003	8.852178e+001
1.120439e+003	8.855386e+001
1.120921e+003	8.859780e+001
1.121403e+003	8.865239e+001
1.121885e+003	8.871642e+001
1.122368e+003	8.878820e+001
1.122850e+003	8.886585e+001
1.123332e+003	8.894691e+001
1.123814e+003	8.902872e+001
1.124296e+003	8.910809e+001
1.124778e+003	8.918184e+001
1.125260e+003	8.924651e+001
1.125742e+003	8.929901e+001
1.126225e+003	8.933637e+001
1.126707e+003	8.935626e+001
1.127189e+003	8.935667e+001
1.127671e+003	8.933633e+001
1.128153e+003	8.929425e+001
1.128635e+003	8.923003e+001
1.129117e+003	8.914340e+001
1.129599e+003	8.903448e+001
1.130082e+003	8.890334e+001
1.130564e+003	8.875043e+001
1.131046e+003	8.857620e+001
1.131528e+003	8.838155e+001
1.132010e+003	8.816747e+001
1.132492e+003	8.793560e+001
1.132974e+003	8.768777e+001
1.133456e+003	8.742642e+001
1.133938e+003	8.715405e+001
1.134421e+003	8.687360e+001
1.134903e+003	8.658776e+001
1.135385e+003	8.629942e+001
1.135867e+003	8.601096e+001
1.136349e+003	8.572473e+001
1.136831e+003	8.544256e+001
1.137313e+003	8.516628e+001
1.137795e+003	8.489732e+001
1.138277e+003	8.463731e+001
1.138760e+003	8.438754e+001
1.139242e+003	8.414957e+001
1.139724e+003	8.392455e+001
1.140206e+003	8.371372e+001
1.140688e+003	8.351766e+001
1.141170e+003	8.333675e+001
1.141652e+003	8.317046e+001
1.142134e+003	8.301797e+001
1.142617e+003	8.287764e+001
1.143099e+003	8.274774e+001
1.143581e+003	8.262607e+001
1.144063e+003	8.251075e+001
1.144545e+003	8.239984e+001
1.145027e+003	8.229202e+001
1.145509e+003	8.218601e+001
1.145991e+003	8.208116e+001
1.146474e+003	8.197669e+001
1.146956e+003	8.187215e+001
1.147438e+003	8.176674e+001
1.147920e+003	8.165978e+001
1.148402e+003	8.155019e+001
1.148884e+003	8.143708e+001
1.149366e+003	8.131940e+001
1.149848e+003	8.119659e+001
1.150330e+003	8.106823e+001
1.150813e+003	8.093462e+001
1.151295e+003	8.079627e+001
1.151777e+003	8.065437e+001
1.152259e+003	8.051006e+001
1.152741e+003	8.036486e+001
1.153223e+003	8.021981e+001
1.153705e+003	8.007606e+001
1.154187e+003	7.993410e+001
1.154669e+003	7.979450e+001
1.155152e+003	7.965730e+001
1.155634e+003	7.952284e+001
1.156116e+003	7.939133e+001
1.156598e+003	7.926357e+001
1.157080e+003	7.914032e+001
1.157562e+003	7.902298e+001
1.158044e+003	7.891280e+001
1.158526e+003	7.881136e+001
1.159009e+003	7.871970e+001
1.159491e+003	7.863885e+001
1.159973e+003	7.856918e+001
1.160455e+003	7.851083e+001
1.160937e+003	7.846346e+001
1.161419e+003	7.842680e+001
1.161901e+003	7.840034e+001
1.162383e+003	7.838404e+001
1.162865e+003	7.837786e+001
1.163348e+003	7.838230e+001
1.163830e+003	7.839777e+001
1.164312e+003	7.842496e+001
1.164794e+003	7.846417e+001
1.165276e+003	7.851561e+001
1.165758e+003	7.857886e+001
1.166240e+003	7.865331e+001
1.166722e+003	7.873780e+001
1.167204e+003	7.883126e+001
1.167687e+003	7.893240e+001
1.168169e+003	7.904037e+001
1.168651e+003	7.915449e+001
1.169133e+003	7.927462e+001
1.169615e+003	7.940076e+001
1.170097e+003	7.953333e+001
1.170579e+003	7.967247e+001
1.171061e+003	7.981845e+001
1.171544e+003	7.997098e+001
1.172026e+003	8.012964e+001
1.172508e+003	8.029344e+001
1.172990e+003	8.046144e+001
1.173472e+003	8.063238e+001
1.173954e+003	8.080537e+001
1.174436e+003	8.097954e+001
1.174918e+003	8.115459e+001
1.175401e+003	8.133031e+001
1.175883e+003	8.150700e+001
1.176365e+003	8.168478e+001
1.176847e+003	8.186401e+001
1.177329e+003	8.204461e+001
1.177811e+003	8.222646e+001
1.178293e+003	8.240900e+001
1.178775e+003	8.259161e+001
1.179257e+003	8.277340e+001
1.179740e+003	8.295373e+001
1.180222e+003	8.313189e+001
1.180704e+003	8.330768e+001
1.181186e+003	8.348094e+001
1.181668e+003	8.365195e+001
1.182150e+003	8.382094e+001
1.182632e+003	8.398835e+001
1.183114e+003	8.415433e+001
1.183596e+003	8.431904e+001
1.184079e+003	8.448225e+001
1.184561e+003	8.464369e+001
1.185043e+003	8.480288e+001
1.185525e+003	8.495947e+001
1.186007e+003	8.511307e+001
1.186489e+003	8.526369e+001
1.186971e+003	8.541138e+001
1.187453e+003	8.555659e+001
1.187936e+003	8.569977e+001
1.188418e+003	8.584151e+001
1.188900e+003	8.598221e+001
1.189382e+003	8.612223e+001
1.189864e+003	8.626154e+001
1.190346e+003	8.640004e+001
1.190828e+003	8.653732e+001
1.191310e+003	8.667300e+001
1.191792e+003	8.680660e+001
1.192275e+003	8.693791e+001
1.192757e+003	8.706675e+001
1.193239e+003	8.719324e+001
1.193721e+003	8.731754e+001
1.194203e+003	8.744003e+001
1.194685e+003	8.756087e+001
1.195167e+003	8.768031e+001
1.195649e+003	8.779824e+001
1.196131e+003	8.791448e+001
1.196614e+003	8.802856e+001
1.197096e+003	8.814002e+001
1.197578e+003	8.824829e+001
1.198060e+003	8.835299e+001
1.198542e+003	8.845376e+001
1.199024e+003	8.855058e+001
1.199506e+003	8.864346e+001
1.199988e+003	8.873270e+001
1.200471e+003	8.881844e+001
1.200953e+003	8.890096e+001
1.201435e+003	8.898026e+001
1.201917e+003	8.905631e+001
1.202399e+003	8.912881e+001
1.202881e+003	8.919749e+001
1.203363e+003	8.926189e+001
1.203845e+003	8.932178e+001
1.204328e+003	8.937693e+001
1.204810e+003	8.942745e+001
1.205292e+003	8.947353e+001
1.205774e+003	8.951566e+001
1.206256e+003	8.955428e+001
1.206738e+003	8.959000e+001
1.207220e+003	8.962321e+001
1.207702e+003	8.965428e+001
1.208184e+003	8.968333e+001
1.208667e+003	8.971039e+001
1.209149e+003	8.973531e+001
1.209631e+003	8.975807e+001
1.210113e+003	8.977853e+001
1.210595e+003	8.979684e+001
1.211077e+003	8.981312e+001
1.211559e+003	8.982775e+001
1.212041e+003	8.984103e+001
1.212523e+003	8.985336e+001
1.213006e+003	8.986488e+001
1.213488e+003	8.987566e+001
1.213970e+003	8.988544e+001
1.214452e+003	8.989384e+001
1.214934e+003	8.990023e+001
1.215416e+003	8.990405e+001
1.215898e+003	8.990464e+001
1.216380e+003	8.990164e+001
1.216863e+003	8.989474e+001
1.217345e+003	8.988400e+001
1.217827e+003	8.986955e+001
1.218309e+003	8.985176e+001
1.218791e+003	8.983091e+001
1.219273e+003	8.980734e+001
1.219755e+003	8.978117e+001
1.220237e+003	8.975244e+001
1.220719e+003	8.972099e+001
1.221202e+003	8.968668e+001
1.221684e+003	8.964929e+001
1.222166e+003	8.960883e+001
1.222648e+003	8.956532e+001
1.223130e+003	8.951916e+001
1.223612e+003	8.947077e+001
1.224094e+003	8.942085e+001
1.224576e+003	8.937000e+001
1.225058e+003	8.931889e+001
1.225541e+003	8.926793e+001
1.226023e+003	8.921745e+001
1.226505e+003	8.916745e+001
1.226987e+003	8.911797e+001
1.227469e+003	8.906876e+001
1.227951e+003	8.901980e+001
1.228433e+003	8.897098e+001
1.228915e+003	8.892252e+001
1.229398e+003	8.887462e+001
1.229880e+003	8.882777e+001
1.230362e+003	8.878236e+001
1.230844e+003	8.873888e+001
1.231326e+003	8.869756e+001
1.231808e+003	8.865862e+001
1.232290e+003	8.862197e+001
1.232772e+003	8.858750e+001
1.233255e+003	8.855495e+001
1.233737e+003	8.852422e+001
1.234219e+003	8.849519e+001
1.234701e+003	8.846811e+001
1.235183e+003	8.844328e+001
1.235665e+003	8.842132e+001
1.236147e+003	8.840282e+001
1.236629e+003	8.838856e+001
1.237111e+003	8.837905e+001
1.237594e+003	8.837479e+001
1.238076e+003	8.837599e+001
1.238558e+003	8.838277e+001
1.239040e+003	8.839502e+001
1.239522e+003	8.841273e+001
1.240004e+003	8.843581e+001
1.240486e+003	8.846441e+001
1.240968e+003	8.849870e+001
1.241450e+003	8.853914e+001
1.241933e+003	8.858608e+001
1.242415e+003	8.863998e+001
1.242897e+003	8.870104e+001
1.243379e+003	8.876934e+001
1.243861e+003	8.884455e+001
1.244343e+003	8.892619e+001
1.244825e+003	8.901336e+001
1.245307e+003	8.910515e+001
1.245790e+003	8.920044e+001
1.246272e+003	8.929827e+001
1.246754e+003	8.939764e+001
1.247236e+003	8.949780e+001
1.247718e+003	8.959801e+001
1.248200e+003	8.969775e+001
1.248682e+003	8.979637e+001
1.249164e+003	8.989333e+001
1.249646e+003	8.998791e+001
1.250129e+003	9.007941e+001
1.250611e+003	9.016703e+001
1.251093e+003	9.025010e+001
1.251575e+003	9.032796e+001
1.252057e+003	9.040034e+001
1.252539e+003	9.046709e+001
1.253021e+003	9.052850e+001
1.253503e+003	9.058504e+001
1.253985e+003	9.063747e+001
1.254468e+003	9.068661e+001
1.254950e+003	9.073331e+001
1.255432e+003	9.077821e+001
1.255914e+003	9.082191e+001
1.256396e+003	9.086460e+001
1.256878e+003	9.090640e+001
1.257360e+003	9.094714e+001
1.257842e+003	9.098669e+001
1.258325e+003	9.102480e+001
1.258807e+003	9.106145e+001
1.259289e+003	9.109660e+001
1.259771e+003	9.113046e+001
1.260253e+003	9.116322e+001
1.260735e+003	9.119524e+001
1.261217e+003	9.122669e+001
1.261699e+003	9.125783e+001
1.262182e+003	9.128866e+001
1.262664e+003	9.131924e+001
1.263146e+003	9.134946e+001
1.263628e+003	9.137931e+001
1.264110e+003	9.140875e+001
1.264592e+003	9.143796e+001
1.265074e+003	9.146712e+001
1.265556e+003	9.149660e+001
1.266038e+003	9.152671e+001
1.266521e+003	9.155779e+001
1.267003e+003	9.158993e+001
1.267485e+003	9.162314e+001
1.267967e+003	9.165707e+001
1.268449e+003	9.169126e+001
1.268931e+003	9.172503e+001
1.269413e+003	9.175767e+001
1.269895e+003	9.178848e+001
1.270377e+003	9.181696e+001
1.270860e+003	9.184274e+001
1.271342e+003	9.186575e+001
1.271824e+003	9.188610e+001
1.272306e+003	9.190413e+001
1.272788e+003	9.192021e+001
1.273270e+003	9.193483e+001
1.273752e+003	9.194839e+001
1.274234e+003	9.196127e+001
1.274717e+003	9.197379e+001
1.275199e+003	9.198630e+001
1.275681e+003	9.199911e+001
1.276163e+003	9.201271e+001
1.276645e+003	9.202764e+001
1.277127e+003	9.204465e+001
1.277609e+003	9.206451e+001
1.278091e+003	9.208810e+001
1.278573e+003	9.211618e+001
1.279056e+003	9.214943e+001
1.279538e+003	9.218824e+001
1.280020e+003	9.223281e+001
1.280502e+003	9.228299e+001
1.280984e+003	9.233848e+001
1.281466e+003	9.239870e+001
1.281948e+003	9.246309e+001
1.282430e+003	9.253092e+001
1.282912e+003	9.260162e+001
1.283395e+003	9.267458e+001
1.283877e+003	9.274926e+001
1.284359e+003	9.282510e+001
1.284841e+003	9.290153e+001
1.285323e+003	9.297777e+001
1.285805e+003	9.305302e+001
1.286287e+003	9.312629e+001
1.286769e+003	9.319655e+001
1.287252e+003	9.326274e+001
1.287734e+003	9.332396e+001
1.288216e+003	9.337946e+001
1.288698e+003	9.342884e+001
1.289180e+003	9.347195e+001
1.289662e+003	9.350906e+001
1.290144e+003	9.354061e+001
1.290626e+003	9.356734e+001
1.291109e+003	9.358995e+001
1.291591e+003	9.360925e+001
1.292073e+003	9.362584e+001
1.292555e+003	9.364028e+001
1.293037e+003	9.365290e+001
1.293519e+003	9.366396e+001
1.294001e+003	9.367361e+001
1.294483e+003	9.368202e+001
1.294965e+003	9.368935e+001
1.295448e+003	9.369589e+001
1.295930e+003	9.370190e+001
1.296412e+003	9.370774e+001
1.296894e+003	9.371369e+001
1.297376e+003	9.372005e+001
1.297858e+003	9.372693e+001
1.298340e+003	9.373445e+001
1.298822e+003	9.374255e+001
1.299304e+003	9.375121e+001
1.299787e+003	9.376034e+001
1.300269e+003	9.377000e+001
1.300751e+003	9.378027e+001
1.301233e+003	9.379139e+001
1.301715e+003	9.380366e+001
1.302197e+003	9.381741e+001
1.302679e+003	9.383289e+001
1.303161e+003	9.385027e+001
1.303644e+003	9.386946e+001
1.304126e+003	9.389023e+001
1.304608e+003	9.391209e+001
1.305090e+003	9.393443e+001
1.305572e+003	9.395654e+001
1.306054e+003	9.397775e+001
1.306536e+003	9.399749e+001
1.307018e+003	9.401540e+001
1.307500e+003	9.403130e+001
1.307983e+003	9.404521e+001
1.308465e+003	9.405729e+001
1.308947e+003	9.406779e+001
1.309429e+003	9.407691e+001
1.309911e+003	9.408482e+001
1.310393e+003	9.409153e+001
1.310875e+003	9.409700e+001
1.311357e+003	9.410106e+001
1.311839e+003	9.410360e+001
1.312322e+003	9.410452e+001
1.312804e+003	9.410390e+001
1.313286e+003	9.410195e+001
1.313768e+003	9.409908e+001
1.314250e+003	9.409576e+001
1.314732e+003	9.409259e+001
1.315214e+003	9.409007e+001
1.315696e+003	9.408868e+001
1.316179e+003	9.408871e+001
1.316661e+003	9.409036e+001
1.317143e+003	9.409368e+001
1.317625e+003	9.409872e+001
1.318107e+003	9.410549e+001
1.318589e+003	9.411415e+001
1.319071e+003	9.412492e+001
1.319553e+003	9.413816e+001
1.320036e+003	9.415428e+001
1.320518e+003	9.417374e+001
1.321000e+003	9.419684e+001
1.321482e+003	9.422381e+001
1.321964e+003	9.425459e+001
1.322446e+003	9.428893e+001
1.322928e+003	9.432633e+001
1.323410e+003	9.436616e+001
1.323892e+003	9.440762e+001
1.324375e+003	9.445000e+001
1.324857e+003	9.449259e+001
1.325339e+003	9.453484e+001
1.325821e+003	9.457625e+001
1.326303e+003	9.461651e+001
1.326785e+003	9.465530e+001
1.327267e+003	9.469234e+001
1.327749e+003	9.472725e+001
1.328231e+003	9.475961e+001
1.328714e+003	9.478889e+001
1.329196e+003	9.481452e+001
1.329678e+003	9.483593e+001
1.330160e+003	9.485267e+001
1.330642e+003	9.486442e+001
1.331124e+003	9.487112e+001
1.331606e+003	9.487292e+001
1.332088e+003	9.487020e+001
1.332571e+003	9.486346e+001
1.333053e+003	9.485324e+001
1.333535e+003	9.484000e+001
1.334017e+003	9.482401e+001
1.334499e+003	9.480525e+001
1.334981e+003	9.478351e+001
1.335463e+003	9.475832e+001
1.335945e+003	9.472919e+001
1.336427e+003	9.469572e+001
1.336910e+003	9.465784e+001
1.337392e+003	9.461577e+001
1.337874e+003	9.457025e+001
1.338356e+003	9.452229e+001
1.338838e+003	9.447318e+001
1.339320e+003	9.442417e+001
1.339802e+003	9.437647e+001
1.340284e+003	9.433093e+001
1.340766e+003	9.428809e+001
1.341249e+003	9.424802e+001
1.341731e+003	9.421047e+001
1.342213e+003	9.417494e+001
1.342695e+003	9.414087e+001
1.343177e+003	9.410773e+001
1.343659e+003	9.407521e+001
1.344141e+003	9.404317e+001
1.344623e+003	9.401167e+001
1.345106e+003	9.398086e+001
1.345588e+003	9.395092e+001
1.346070e+003	9.392196e+001
1.346552e+003	9.389404e+001
1.347034e+003	9.386709e+001
1.347516e+003	9.384107e+001
1.347998e+003	9.381592e+001
1.348480e+003	9.379169e+001
1.348963e+003	9.376850e+001
1.349445e+003	9.374666e+001
1.349927e+003	9.372651e+001
1.350409e+003	9.370847e+001
1.350891e+003	9.369282e+001
1.351373e+003	9.367975e+001
1.351855e+003	9.366920e+001
1.352337e+003	9.366093e+001
1.352819e+003	9.365441e+001
1.353302e+003	9.364905e+001
1.353784e+003	9.364417e+001
1.354266e+003	9.363920e+001
1.354748e+003	9.363371e+001
1.355230e+003	9.362753e+001
1.355712e+003	9.362061e+001
1.356194e+003	9.361318e+001
1.356676e+003	9.360545e+001
1.357158e+003	9.359768e+001
1.357641e+003	9.358994e+001
1.358123e+003	9.358218e+001
1.358605e+003	9.357408e+001
1.359087e+003	9.356524e+001
1.359569e+003	9.355519e+001
1.360051e+003	9.354359e+001
1.360533e+003	9.353028e+001
1.361015e+003	9.351544e+001
1.361498e+003	9.349948e+001
1.361980e+003	9.348304e+001
1.362462e+003	9.346681e+001
1.362944e+003	9.345151e+001
1.363426e+003	9.343758e+001
[truncated: 5,469 more rows]
