# Supplementary material for: Effect of the molecular weight of water-soluble chitosan on its fat-/cholesterol-binding capacities and inhibitory activities to pancreatic lipase
Source: PeerJ. 2017 May 3;5:e3279. doi: 10.7717/peerj.3279 (PMC5419207; doi:10.7717/peerj.3279)
Supplement: Data S1 [file peerj-05-3279-s001.zip › raw data/raw data of Fig.7/raw data of Fig.7c.CSV]

3.996747e+002	0.000000e+000
4.001569e+002	0.000000e+000
4.006390e+002	0.000000e+000
4.011211e+002	0.000000e+000
4.016032e+002	0.000000e+000
4.020853e+002	0.000000e+000
4.025674e+002	0.000000e+000
4.030496e+002	0.000000e+000
4.035317e+002	0.000000e+000
4.040138e+002	0.000000e+000
4.044959e+002	0.000000e+000
4.049780e+002	0.000000e+000
4.054601e+002	0.000000e+000
4.059423e+002	0.000000e+000
4.064244e+002	0.000000e+000
4.069065e+002	0.000000e+000
4.073886e+002	0.000000e+000
4.078707e+002	0.000000e+000
4.083528e+002	0.000000e+000
4.088350e+002	0.000000e+000
4.093171e+002	0.000000e+000
4.097992e+002	0.000000e+000
4.102813e+002	0.000000e+000
4.107634e+002	0.000000e+000
4.112455e+002	0.000000e+000
4.117277e+002	0.000000e+000
4.122098e+002	0.000000e+000
4.126919e+002	0.000000e+000
4.131740e+002	0.000000e+000
4.136561e+002	0.000000e+000
4.141382e+002	0.000000e+000
4.146204e+002	0.000000e+000
4.151025e+002	0.000000e+000
4.155846e+002	0.000000e+000
4.160667e+002	0.000000e+000
4.165488e+002	0.000000e+000
4.170309e+002	0.000000e+000
4.175131e+002	0.000000e+000
4.179952e+002	0.000000e+000
4.184773e+002	0.000000e+000
4.189594e+002	0.000000e+000
4.194415e+002	0.000000e+000
4.199236e+002	0.000000e+000
4.204058e+002	0.000000e+000
4.208879e+002	0.000000e+000
4.213700e+002	0.000000e+000
4.218521e+002	0.000000e+000
4.223342e+002	0.000000e+000
4.228163e+002	0.000000e+000
4.232985e+002	0.000000e+000
4.237806e+002	0.000000e+000
4.242627e+002	0.000000e+000
4.247448e+002	0.000000e+000
4.252269e+002	0.000000e+000
4.257090e+002	0.000000e+000
4.261912e+002	0.000000e+000
4.266733e+002	0.000000e+000
4.271554e+002	0.000000e+000
4.276375e+002	0.000000e+000
4.281196e+002	0.000000e+000
4.286017e+002	0.000000e+000
4.290839e+002	0.000000e+000
4.295660e+002	0.000000e+000
4.300481e+002	0.000000e+000
4.305302e+002	0.000000e+000
4.310123e+002	0.000000e+000
4.314944e+002	0.000000e+000
4.319766e+002	0.000000e+000
4.324587e+002	0.000000e+000
4.329408e+002	0.000000e+000
4.334229e+002	0.000000e+000
4.339050e+002	0.000000e+000
4.343871e+002	0.000000e+000
4.348693e+002	0.000000e+000
4.353514e+002	0.000000e+000
4.358335e+002	0.000000e+000
4.363156e+002	0.000000e+000
4.367977e+002	0.000000e+000
4.372798e+002	0.000000e+000
4.377620e+002	0.000000e+000
4.382441e+002	0.000000e+000
4.387262e+002	0.000000e+000
4.392083e+002	0.000000e+000
4.396904e+002	0.000000e+000
4.401725e+002	0.000000e+000
4.406547e+002	0.000000e+000
4.411368e+002	0.000000e+000
4.416189e+002	0.000000e+000
4.421010e+002	0.000000e+000
4.425831e+002	0.000000e+000
4.430652e+002	0.000000e+000
4.435474e+002	0.000000e+000
4.440295e+002	0.000000e+000
4.445116e+002	0.000000e+000
4.449937e+002	0.000000e+000
4.454758e+002	0.000000e+000
4.459579e+002	0.000000e+000
4.464401e+002	0.000000e+000
4.469222e+002	0.000000e+000
4.474043e+002	0.000000e+000
4.478864e+002	0.000000e+000
4.483685e+002	0.000000e+000
4.488506e+002	0.000000e+000
4.493328e+002	0.000000e+000
4.498149e+002	0.000000e+000
4.502970e+002	0.000000e+000
4.507791e+002	0.000000e+000
4.512612e+002	0.000000e+000
4.517433e+002	0.000000e+000
4.522255e+002	0.000000e+000
4.527076e+002	0.000000e+000
4.531897e+002	0.000000e+000
4.536718e+002	0.000000e+000
4.541539e+002	0.000000e+000
4.546360e+002	0.000000e+000
4.551182e+002	0.000000e+000
4.556003e+002	0.000000e+000
4.560824e+002	0.000000e+000
4.565645e+002	0.000000e+000
4.570466e+002	0.000000e+000
4.575287e+002	0.000000e+000
4.580109e+002	0.000000e+000
4.584930e+002	0.000000e+000
4.589751e+002	0.000000e+000
4.594572e+002	0.000000e+000
4.599393e+002	0.000000e+000
4.604214e+002	0.000000e+000
4.609036e+002	0.000000e+000
4.613857e+002	0.000000e+000
4.618678e+002	0.000000e+000
4.623499e+002	0.000000e+000
4.628320e+002	0.000000e+000
4.633141e+002	0.000000e+000
4.637963e+002	0.000000e+000
4.642784e+002	0.000000e+000
4.647605e+002	0.000000e+000
4.652426e+002	0.000000e+000
4.657247e+002	0.000000e+000
4.662068e+002	0.000000e+000
4.666890e+002	0.000000e+000
4.671711e+002	0.000000e+000
4.676532e+002	0.000000e+000
4.681353e+002	0.000000e+000
4.686174e+002	0.000000e+000
4.690995e+002	0.000000e+000
4.695817e+002	0.000000e+000
4.700638e+002	0.000000e+000
4.705459e+002	0.000000e+000
4.710280e+002	0.000000e+000
4.715101e+002	0.000000e+000
4.719922e+002	0.000000e+000
4.724744e+002	0.000000e+000
4.729565e+002	0.000000e+000
4.734386e+002	0.000000e+000
4.739207e+002	0.000000e+000
4.744028e+002	0.000000e+000
4.748849e+002	0.000000e+000
4.753671e+002	0.000000e+000
4.758492e+002	0.000000e+000
4.763313e+002	0.000000e+000
4.768134e+002	0.000000e+000
4.772955e+002	0.000000e+000
4.777776e+002	0.000000e+000
4.782598e+002	0.000000e+000
4.787419e+002	0.000000e+000
4.792240e+002	0.000000e+000
4.797061e+002	0.000000e+000
4.801882e+002	0.000000e+000
4.806703e+002	0.000000e+000
4.811525e+002	0.000000e+000
4.816346e+002	0.000000e+000
4.821167e+002	0.000000e+000
4.825988e+002	0.000000e+000
4.830809e+002	0.000000e+000
4.835630e+002	0.000000e+000
4.840452e+002	0.000000e+000
4.845273e+002	0.000000e+000
4.850094e+002	0.000000e+000
4.854915e+002	0.000000e+000
4.859736e+002	0.000000e+000
4.864557e+002	0.000000e+000
4.869379e+002	0.000000e+000
4.874200e+002	0.000000e+000
4.879021e+002	0.000000e+000
4.883842e+002	0.000000e+000
4.888663e+002	0.000000e+000
4.893484e+002	0.000000e+000
4.898306e+002	0.000000e+000
4.903127e+002	0.000000e+000
4.907948e+002	0.000000e+000
4.912769e+002	0.000000e+000
4.917590e+002	0.000000e+000
4.922411e+002	0.000000e+000
4.927233e+002	0.000000e+000
4.932054e+002	0.000000e+000
4.936875e+002	0.000000e+000
4.941696e+002	0.000000e+000
4.946517e+002	0.000000e+000
4.951339e+002	0.000000e+000
4.956160e+002	0.000000e+000
4.960981e+002	0.000000e+000
4.965802e+002	0.000000e+000
4.970623e+002	0.000000e+000
4.975444e+002	0.000000e+000
4.980266e+002	0.000000e+000
4.985087e+002	0.000000e+000
4.989908e+002	0.000000e+000
4.994729e+002	0.000000e+000
4.999550e+002	0.000000e+000
5.004371e+002	0.000000e+000
5.009193e+002	0.000000e+000
5.014014e+002	0.000000e+000
5.018835e+002	0.000000e+000
5.023656e+002	0.000000e+000
5.028477e+002	0.000000e+000
5.033298e+002	0.000000e+000
5.038120e+002	0.000000e+000
5.042941e+002	0.000000e+000
5.047762e+002	0.000000e+000
5.052583e+002	0.000000e+000
5.057404e+002	0.000000e+000
5.062225e+002	0.000000e+000
5.067047e+002	0.000000e+000
5.071868e+002	0.000000e+000
5.076689e+002	0.000000e+000
5.081510e+002	0.000000e+000
5.086331e+002	0.000000e+000
5.091152e+002	0.000000e+000
5.095974e+002	0.000000e+000
5.100795e+002	0.000000e+000
5.105616e+002	0.000000e+000
5.110437e+002	0.000000e+000
5.115258e+002	0.000000e+000
5.120079e+002	0.000000e+000
5.124901e+002	0.000000e+000
5.129722e+002	0.000000e+000
5.134543e+002	0.000000e+000
5.139364e+002	0.000000e+000
5.144185e+002	0.000000e+000
5.149006e+002	0.000000e+000
5.153828e+002	0.000000e+000
5.158649e+002	0.000000e+000
5.163470e+002	0.000000e+000
5.168291e+002	0.000000e+000
5.173112e+002	0.000000e+000
5.177933e+002	0.000000e+000
5.182755e+002	0.000000e+000
5.187576e+002	0.000000e+000
5.192397e+002	0.000000e+000
5.197218e+002	0.000000e+000
5.202039e+002	0.000000e+000
5.206860e+002	0.000000e+000
5.211682e+002	0.000000e+000
5.216503e+002	0.000000e+000
5.221324e+002	0.000000e+000
5.226145e+002	0.000000e+000
5.230966e+002	0.000000e+000
5.235787e+002	0.000000e+000
5.240609e+002	0.000000e+000
5.245430e+002	0.000000e+000
5.250251e+002	9.831377e+001
5.255072e+002	9.802179e+001
5.259893e+002	9.804254e+001
5.264714e+002	9.789065e+001
5.269536e+002	9.776350e+001
5.274357e+002	9.749004e+001
5.279178e+002	9.726255e+001
5.283999e+002	9.691393e+001
5.288820e+002	9.661156e+001
5.293641e+002	9.631602e+001
5.298463e+002	9.614230e+001
5.303284e+002	9.602425e+001
5.308105e+002	9.591117e+001
5.312926e+002	9.582087e+001
5.317747e+002	9.575685e+001
5.322568e+002	9.560001e+001
5.327390e+002	9.543023e+001
5.332211e+002	9.512540e+001
5.337032e+002	9.490841e+001
5.341853e+002	9.457742e+001
5.346674e+002	9.429934e+001
5.351495e+002	9.409727e+001
5.356317e+002	9.402519e+001
5.361138e+002	9.402988e+001
5.365959e+002	9.405373e+001
5.370780e+002	9.411386e+001
5.375601e+002	9.416764e+001
5.380422e+002	9.413702e+001
5.385244e+002	9.406120e+001
5.390065e+002	9.386245e+001
5.394886e+002	9.371989e+001
5.399707e+002	9.349897e+001
5.404528e+002	9.328818e+001
5.409349e+002	9.314591e+001
5.414171e+002	9.309936e+001
5.418992e+002	9.317040e+001
5.423813e+002	9.323948e+001
5.428634e+002	9.333875e+001
5.433455e+002	9.346556e+001
5.438276e+002	9.353335e+001
5.443098e+002	9.354046e+001
5.447919e+002	9.345942e+001
5.452740e+002	9.329180e+001
5.457561e+002	9.313045e+001
5.462382e+002	9.290814e+001
5.467203e+002	9.265858e+001
5.472025e+002	9.247915e+001
5.476846e+002	9.235188e+001
5.481667e+002	9.231810e+001
5.486488e+002	9.223751e+001
5.491309e+002	9.222353e+001
5.496130e+002	9.219896e+001
5.500952e+002	9.212885e+001
5.505773e+002	9.199311e+001
5.510594e+002	9.179592e+001
5.515415e+002	9.161922e+001
5.520236e+002	9.140213e+001
5.525057e+002	9.117265e+001
5.529879e+002	9.101906e+001
5.534700e+002	9.093357e+001
5.539521e+002	9.094902e+001
5.544342e+002	9.093432e+001
5.549163e+002	9.097707e+001
5.553984e+002	9.102484e+001
5.558806e+002	9.102582e+001
5.563627e+002	9.096075e+001
5.568448e+002	9.080927e+001
5.573269e+002	9.064178e+001
5.578090e+002	9.047427e+001
5.582911e+002	9.025082e+001
5.587733e+002	9.007216e+001
5.592554e+002	8.997056e+001
5.597375e+002	8.997100e+001
5.602196e+002	9.003251e+001
5.607017e+002	9.007994e+001
5.611838e+002	9.019628e+001
5.616660e+002	9.030338e+001
5.621481e+002	9.034075e+001
5.626302e+002	9.032245e+001
5.631123e+002	9.020601e+001
5.635944e+002	9.011376e+001
5.640765e+002	8.997944e+001
5.645587e+002	8.981986e+001
5.650408e+002	8.970657e+001
5.655229e+002	8.965847e+001
5.660050e+002	8.971065e+001
5.664871e+002	8.974221e+001
5.669692e+002	8.979317e+001
5.674514e+002	8.988014e+001
5.679335e+002	8.991558e+001
5.684156e+002	8.989581e+001
5.688977e+002	8.978503e+001
5.693798e+002	8.965872e+001
5.698619e+002	8.952500e+001
5.703441e+002	8.934483e+001
5.708262e+002	8.919144e+001
5.713083e+002	8.911179e+001
5.717904e+002	8.911078e+001
5.722725e+002	8.915412e+001
5.727546e+002	8.917516e+001
5.732368e+002	8.926470e+001
5.737189e+002	8.932859e+001
5.742010e+002	8.933730e+001
5.746831e+002	8.928036e+001
5.751652e+002	8.916651e+001
5.756473e+002	8.906824e+001
5.761295e+002	8.892139e+001
5.766116e+002	8.876831e+001
5.770937e+002	8.867126e+001
5.775758e+002	8.863139e+001
5.780579e+002	8.865114e+001
5.785400e+002	8.864648e+001
5.790222e+002	8.868501e+001
5.795043e+002	8.872106e+001
5.799864e+002	8.871391e+001
5.804685e+002	8.864921e+001
5.809506e+002	8.852602e+001
5.814327e+002	8.840633e+001
5.819149e+002	8.826794e+001
5.823970e+002	8.809708e+001
5.828791e+002	8.796066e+001
5.833612e+002	8.787132e+001
5.838433e+002	8.784287e+001
5.843254e+002	8.780939e+001
5.848076e+002	8.777770e+001
5.852897e+002	8.778683e+001
5.857718e+002	8.777664e+001
5.862539e+002	8.772363e+001
5.867360e+002	8.761736e+001
5.872181e+002	8.750793e+001
5.877003e+002	8.740476e+001
5.881824e+002	8.726807e+001
5.886645e+002	8.714150e+001
5.891466e+002	8.704857e+001
5.896287e+002	8.701897e+001
5.901108e+002	8.701144e+001
5.905930e+002	8.701489e+001
5.910751e+002	8.703197e+001
5.915572e+002	8.707465e+001
5.920393e+002	8.709600e+001
5.925214e+002	8.707829e+001
5.930035e+002	8.704296e+001
5.934857e+002	8.700688e+001
5.939678e+002	8.696651e+001
5.944499e+002	8.690984e+001
5.949320e+002	8.686184e+001
5.954141e+002	8.685557e+001
5.958962e+002	8.685809e+001
5.963784e+002	8.686855e+001
5.968605e+002	8.687801e+001
5.973426e+002	8.690010e+001
5.978247e+002	8.691206e+001
5.983068e+002	8.689587e+001
5.987889e+002	8.684496e+001
5.992711e+002	8.679025e+001
5.997532e+002	8.672696e+001
6.002353e+002	8.665656e+001
6.007174e+002	8.657763e+001
6.011995e+002	8.652162e+001
6.016816e+002	8.650539e+001
6.021638e+002	8.649373e+001
6.026459e+002	8.648873e+001
6.031280e+002	8.649062e+001
6.036101e+002	8.650311e+001
6.040922e+002	8.650851e+001
6.045743e+002	8.647722e+001
6.050565e+002	8.644320e+001
6.055386e+002	8.640205e+001
6.060207e+002	8.636330e+001
6.065028e+002	8.631491e+001
6.069849e+002	8.627794e+001
6.074670e+002	8.627367e+001
6.079492e+002	8.629521e+001
6.084313e+002	8.632207e+001
6.089134e+002	8.635841e+001
6.093955e+002	8.640146e+001
6.098776e+002	8.645039e+001
6.103597e+002	8.647425e+001
6.108419e+002	8.647624e+001
6.113240e+002	8.647548e+001
6.118061e+002	8.647407e+001
6.122882e+002	8.646783e+001
6.127703e+002	8.645921e+001
6.132524e+002	8.647303e+001
6.137346e+002	8.652311e+001
6.142167e+002	8.657204e+001
6.146988e+002	8.662703e+001
6.151809e+002	8.668349e+001
6.156630e+002	8.674824e+001
6.161451e+002	8.678933e+001
6.166273e+002	8.679037e+001
6.171094e+002	8.678813e+001
6.175915e+002	8.677962e+001
6.180736e+002	8.676672e+001
6.185557e+002	8.674062e+001
6.190378e+002	8.672758e+001
6.195200e+002	8.675508e+001
6.200021e+002	8.678046e+001
6.204842e+002	8.681488e+001
6.209663e+002	8.685103e+001
6.214484e+002	8.689265e+001
6.219305e+002	8.692496e+001
6.224127e+002	8.693118e+001
6.228948e+002	8.692773e+001
6.233769e+002	8.691758e+001
6.238590e+002	8.689747e+001
6.243411e+002	8.688039e+001
6.248232e+002	8.686102e+001
6.253054e+002	8.685907e+001
6.257875e+002	8.686411e+001
6.262696e+002	8.687968e+001
6.267517e+002	8.689955e+001
6.272338e+002	8.692205e+001
6.277159e+002	8.693851e+001
6.281981e+002	8.694835e+001
6.286802e+002	8.694577e+001
6.291623e+002	8.693468e+001
6.296444e+002	8.691376e+001
6.301265e+002	8.689058e+001
6.306086e+002	8.686571e+001
6.310908e+002	8.684663e+001
6.315729e+002	8.683195e+001
6.320550e+002	8.682587e+001
6.325371e+002	8.682332e+001
6.330192e+002	8.682533e+001
6.335013e+002	8.682500e+001
6.339835e+002	8.682327e+001
6.344656e+002	8.681490e+001
6.349477e+002	8.680368e+001
6.354298e+002	8.678771e+001
6.359119e+002	8.677364e+001
6.363940e+002	8.676118e+001
6.368762e+002	8.675698e+001
6.373583e+002	8.675913e+001
6.378404e+002	8.677132e+001
6.383225e+002	8.678820e+001
6.388046e+002	8.681025e+001
6.392867e+002	8.683005e+001
6.397689e+002	8.684754e+001
6.402510e+002	8.685654e+001
6.407331e+002	8.685957e+001
6.412152e+002	8.685375e+001
6.416973e+002	8.684482e+001
6.421794e+002	8.683224e+001
6.426616e+002	8.682267e+001
6.431437e+002	8.681507e+001
6.436258e+002	8.681422e+001
6.441079e+002	8.681637e+001
6.445900e+002	8.682343e+001
6.450721e+002	8.682932e+001
6.455543e+002	8.683466e+001
6.460364e+002	8.683345e+001
6.465185e+002	8.682764e+001
6.470006e+002	8.681347e+001
6.474827e+002	8.679531e+001
6.479648e+002	8.677155e+001
6.484470e+002	8.674771e+001
6.489291e+002	8.672227e+001
6.494112e+002	8.669967e+001
6.498933e+002	8.667641e+001
6.503754e+002	8.665464e+001
6.508575e+002	8.662884e+001
6.513397e+002	8.659980e+001
6.518218e+002	8.656183e+001
6.523039e+002	8.651672e+001
6.527860e+002	8.646078e+001
6.532681e+002	8.639826e+001
6.537502e+002	8.632793e+001
6.542324e+002	8.625582e+001
6.547145e+002	8.618154e+001
6.551966e+002	8.611076e+001
6.556787e+002	8.604171e+001
6.561608e+002	8.597797e+001
6.566429e+002	8.591553e+001
6.571251e+002	8.585612e+001
6.576072e+002	8.579475e+001
6.580893e+002	8.573314e+001
6.585714e+002	8.566746e+001
6.590535e+002	8.560117e+001
6.595356e+002	8.553240e+001
6.600178e+002	8.546626e+001
6.604999e+002	8.540179e+001
6.609820e+002	8.534396e+001
6.614641e+002	8.529076e+001
6.619462e+002	8.524530e+001
6.624283e+002	8.520344e+001
6.629105e+002	8.516634e+001
6.633926e+002	8.512885e+001
6.638747e+002	8.509233e+001
6.643568e+002	8.505327e+001
6.648389e+002	8.501591e+001
6.653210e+002	8.498025e+001
6.658032e+002	8.495364e+001
6.662853e+002	8.493804e+001
6.667674e+002	8.494104e+001
6.672495e+002	8.496291e+001
6.677316e+002	8.500800e+001
6.682137e+002	8.507243e+001
6.686959e+002	8.515635e+001
6.691780e+002	8.525233e+001
6.696601e+002	8.535832e+001
6.701422e+002	8.546638e+001
6.706243e+002	8.557571e+001
6.711064e+002	8.568103e+001
6.715886e+002	8.578490e+001
6.720707e+002	8.588525e+001
6.725528e+002	8.598686e+001
6.730349e+002	8.608850e+001
6.735170e+002	8.619440e+001
6.739991e+002	8.630177e+001
6.744813e+002	8.641285e+001
6.749634e+002	8.652305e+001
6.754455e+002	8.663339e+001
6.759276e+002	8.673888e+001
6.764097e+002	8.684097e+001
6.768918e+002	8.693575e+001
6.773740e+002	8.702603e+001
6.778561e+002	8.710928e+001
6.783382e+002	8.718931e+001
6.788203e+002	8.726404e+001
6.793024e+002	8.733710e+001
6.797845e+002	8.740575e+001
6.802667e+002	8.747259e+001
6.807488e+002	8.753392e+001
6.812309e+002	8.759162e+001
6.817130e+002	8.764178e+001
6.821951e+002	8.768661e+001
6.826772e+002	8.772303e+001
6.831594e+002	8.775436e+001
6.836415e+002	8.777868e+001
6.841236e+002	8.780015e+001
6.846057e+002	8.781731e+001
6.850878e+002	8.783414e+001
6.855699e+002	8.784860e+001
6.860521e+002	8.786369e+001
6.865342e+002	8.787631e+001
6.870163e+002	8.788858e+001
6.874984e+002	8.789692e+001
6.879805e+002	8.790342e+001
6.884626e+002	8.790500e+001
6.889448e+002	8.790456e+001
6.894269e+002	8.789999e+001
6.899090e+002	8.789500e+001
6.903911e+002	8.788799e+001
6.908732e+002	8.788269e+001
6.913553e+002	8.787708e+001
6.918375e+002	8.787411e+001
6.923196e+002	8.787079e+001
6.928017e+002	8.786916e+001
6.932838e+002	8.786565e+001
6.937659e+002	8.786218e+001
6.942480e+002	8.785553e+001
6.947302e+002	8.784832e+001
6.952123e+002	8.783833e+001
6.956944e+002	8.782911e+001
6.961765e+002	8.781911e+001
6.966586e+002	8.781216e+001
6.971407e+002	8.780647e+001
6.976229e+002	8.780518e+001
6.981050e+002	8.780560e+001
6.985871e+002	8.780979e+001
6.990692e+002	8.781421e+001
6.995513e+002	8.782042e+001
7.000334e+002	8.782481e+001
7.005156e+002	8.782931e+001
7.009977e+002	8.783105e+001
7.014798e+002	8.783281e+001
7.019619e+002	8.783249e+001
7.024440e+002	8.783334e+001
7.029261e+002	8.783340e+001
7.034083e+002	8.783560e+001
7.038904e+002	8.783738e+001
7.043725e+002	8.784093e+001
7.048546e+002	8.784298e+001
7.053367e+002	8.784528e+001
7.058188e+002	8.784449e+001
7.063010e+002	8.784266e+001
7.067831e+002	8.783710e+001
7.072652e+002	8.783066e+001
7.077473e+002	8.782146e+001
7.082294e+002	8.781291e+001
7.087115e+002	8.780338e+001
7.091937e+002	8.779606e+001
7.096758e+002	8.778881e+001
7.101579e+002	8.778405e+001
7.106400e+002	8.777882e+001
7.111221e+002	8.777486e+001
7.116042e+002	8.776884e+001
7.120864e+002	8.776254e+001
7.125685e+002	8.775301e+001
7.130506e+002	8.774261e+001
7.135327e+002	8.772915e+001
7.140148e+002	8.771561e+001
7.144969e+002	8.770016e+001
7.149791e+002	8.768587e+001
7.154612e+002	8.767065e+001
7.159433e+002	8.765708e+001
7.164254e+002	8.764256e+001
7.169075e+002	8.762920e+001
7.173896e+002	8.761431e+001
7.178718e+002	8.760023e+001
7.183539e+002	8.758482e+001
7.188360e+002	8.757127e+001
7.193181e+002	8.755838e+001
7.198002e+002	8.755009e+001
7.202823e+002	8.754562e+001
7.207645e+002	8.754888e+001
7.212466e+002	8.755856e+001
7.217287e+002	8.757758e+001
7.222108e+002	8.760337e+001
7.226929e+002	8.763758e+001
7.231750e+002	8.767654e+001
7.236572e+002	8.772118e+001
7.241393e+002	8.776759e+001
7.246214e+002	8.781687e+001
7.251035e+002	8.786575e+001
7.255856e+002	8.791606e+001
7.260677e+002	8.796526e+001
7.265499e+002	8.801573e+001
7.270320e+002	8.806520e+001
7.275141e+002	8.811600e+001
7.279962e+002	8.816565e+001
7.284783e+002	8.821608e+001
7.289604e+002	8.826450e+001
7.294426e+002	8.831268e+001
7.299247e+002	8.835796e+001
7.304068e+002	8.840243e+001
7.308889e+002	8.844395e+001
7.313710e+002	8.848521e+001
7.318531e+002	8.852454e+001
7.323353e+002	8.856487e+001
7.328174e+002	8.860455e+001
7.332995e+002	8.864614e+001
7.337816e+002	8.868747e+001
7.342637e+002	8.873043e+001
7.347458e+002	8.877223e+001
7.352280e+002	8.881432e+001
7.357101e+002	8.885382e+001
7.361922e+002	8.889236e+001
7.366743e+002	8.892753e+001
7.371564e+002	8.896162e+001
7.376385e+002	8.899288e+001
7.381207e+002	8.902413e+001
7.386028e+002	8.905392e+001
7.390849e+002	8.908502e+001
7.395670e+002	8.911571e+001
7.400491e+002	8.914819e+001
7.405313e+002	8.918015e+001
7.410134e+002	8.921325e+001
7.414955e+002	8.924481e+001
7.419776e+002	8.927638e+001
7.424597e+002	8.930548e+001
7.429418e+002	8.933400e+001
7.434240e+002	8.935995e+001
7.439061e+002	8.938567e+001
7.443882e+002	8.940948e+001
7.448703e+002	8.943382e+001
7.453524e+002	8.945689e+001
7.458345e+002	8.948078e+001
7.463167e+002	8.950329e+001
7.467988e+002	8.952609e+001
7.472809e+002	8.954675e+001
7.477630e+002	8.956689e+001
7.482451e+002	8.958425e+001
7.487272e+002	8.960083e+001
7.492094e+002	8.961488e+001
7.496915e+002	8.962885e+001
7.501736e+002	8.964133e+001
7.506557e+002	8.965485e+001
7.511378e+002	8.966789e+001
7.516199e+002	8.968259e+001
7.521021e+002	8.969693e+001
7.525842e+002	8.971250e+001
7.530663e+002	8.972686e+001
7.535484e+002	8.974136e+001
7.540305e+002	8.975357e+001
7.545126e+002	8.976512e+001
7.549948e+002	8.977406e+001
7.554769e+002	8.978247e+001
7.559590e+002	8.978889e+001
7.564411e+002	8.979571e+001
7.569232e+002	8.980150e+001
7.574053e+002	8.980846e+001
7.578875e+002	8.981482e+001
7.583696e+002	8.982229e+001
7.588517e+002	8.982865e+001
7.593338e+002	8.983533e+001
7.598159e+002	8.984001e+001
7.602980e+002	8.984427e+001
7.607802e+002	8.984616e+001
7.612623e+002	8.984771e+001
7.617444e+002	8.984747e+001
7.622265e+002	8.984781e+001
7.627086e+002	8.984745e+001
7.631907e+002	8.984871e+001
7.636729e+002	8.985001e+001
7.641550e+002	8.985322e+001
7.646371e+002	8.985631e+001
7.651192e+002	8.986073e+001
7.656013e+002	8.986423e+001
7.660834e+002	8.986823e+001
7.665656e+002	8.987071e+001
7.670477e+002	8.987344e+001
7.675298e+002	8.987481e+001
7.680119e+002	8.987696e+001
7.684940e+002	8.987851e+001
7.689761e+002	8.988163e+001
7.694583e+002	8.988474e+001
7.699404e+002	8.988966e+001
7.704225e+002	8.989443e+001
7.709046e+002	8.990046e+001
7.713867e+002	8.990554e+001
7.718688e+002	8.991104e+001
7.723510e+002	8.991491e+001
7.728331e+002	8.991882e+001
7.733152e+002	8.992113e+001
7.737973e+002	8.992390e+001
7.742794e+002	8.992576e+001
7.747615e+002	8.992883e+001
7.752437e+002	8.993163e+001
7.757258e+002	8.993593e+001
7.762079e+002	8.993984e+001
7.766900e+002	8.994473e+001
7.771721e+002	8.994838e+001
7.776542e+002	8.995203e+001
7.781364e+002	8.995359e+001
7.786185e+002	8.995460e+001
7.791006e+002	8.995338e+001
7.795827e+002	8.995196e+001
7.800648e+002	8.994907e+001
7.805469e+002	8.994692e+001
7.810291e+002	8.994427e+001
7.815112e+002	8.994310e+001
7.819933e+002	8.994179e+001
7.824754e+002	8.994186e+001
7.829575e+002	8.994132e+001
7.834396e+002	8.994143e+001
7.839218e+002	8.994012e+001
7.844039e+002	8.993883e+001
7.848860e+002	8.993583e+001
7.853681e+002	8.993297e+001
7.858502e+002	8.992893e+001
7.863323e+002	8.992583e+001
7.868145e+002	8.992244e+001
7.872966e+002	8.992071e+001
7.877787e+002	8.991907e+001
7.882608e+002	8.991903e+001
7.887429e+002	8.991857e+001
7.892250e+002	8.991886e+001
7.897072e+002	8.991772e+001
7.901893e+002	8.991640e+001
7.906714e+002	8.991299e+001
7.911535e+002	8.990918e+001
7.916356e+002	8.990353e+001
7.921177e+002	8.989808e+001
7.925999e+002	8.989162e+001
7.930820e+002	8.988616e+001
7.935641e+002	8.988028e+001
7.940462e+002	8.987557e+001
7.945283e+002	8.987019e+001
7.950104e+002	8.986534e+001
7.954926e+002	8.985896e+001
7.959747e+002	8.985228e+001
7.964568e+002	8.984345e+001
7.969389e+002	8.983411e+001
7.974210e+002	8.982289e+001
7.979031e+002	8.981187e+001
7.983853e+002	8.979999e+001
7.988674e+002	8.978934e+001
7.993495e+002	8.977868e+001
7.998316e+002	8.976972e+001
8.003137e+002	8.976071e+001
8.007958e+002	8.975285e+001
8.012780e+002	8.974402e+001
8.017601e+002	8.973528e+001
8.022422e+002	8.972460e+001
8.027243e+002	8.971337e+001
8.032064e+002	8.970003e+001
8.036885e+002	8.968644e+001
8.041707e+002	8.967143e+001
8.046528e+002	8.965707e+001
8.051349e+002	8.964215e+001
8.056170e+002	8.962845e+001
8.060991e+002	8.961436e+001
8.065812e+002	8.960123e+001
8.070634e+002	8.958705e+001
8.075455e+002	8.957297e+001
8.080276e+002	8.955702e+001
8.085097e+002	8.954058e+001
8.089918e+002	8.952211e+001
8.094739e+002	8.950345e+001
8.099561e+002	8.948347e+001
8.104382e+002	8.946421e+001
8.109203e+002	8.944457e+001
8.114024e+002	8.942637e+001
8.118845e+002	8.940807e+001
8.123666e+002	8.939101e+001
8.128488e+002	8.937321e+001
8.133309e+002	8.935570e+001
8.138130e+002	8.933641e+001
8.142951e+002	8.931655e+001
8.147772e+002	8.929442e+001
8.152593e+002	8.927171e+001
8.157415e+002	8.924722e+001
8.162236e+002	8.922296e+001
8.167057e+002	8.919789e+001
8.171878e+002	8.917397e+001
8.176699e+002	8.914983e+001
8.181520e+002	8.912701e+001
8.186342e+002	8.910372e+001
8.191163e+002	8.908116e+001
8.195984e+002	8.905740e+001
8.200805e+002	8.903371e+001
8.205626e+002	8.900848e+001
8.210447e+002	8.898346e+001
8.215269e+002	8.895749e+001
8.220090e+002	8.893269e+001
8.224911e+002	8.890811e+001
8.229732e+002	8.888577e+001
8.234553e+002	8.886438e+001
8.239374e+002	8.884544e+001
8.244196e+002	8.882706e+001
8.249017e+002	8.881023e+001
8.253838e+002	8.879267e+001
8.258659e+002	8.877528e+001
8.263480e+002	8.875598e+001
8.268301e+002	8.873608e+001
8.273123e+002	8.871407e+001
8.277944e+002	8.869180e+001
8.282765e+002	8.866818e+001
8.287586e+002	8.864529e+001
8.292407e+002	8.862200e+001
8.297228e+002	8.860009e+001
8.302050e+002	8.857800e+001
8.306871e+002	8.855700e+001
8.311692e+002	8.853513e+001
8.316513e+002	8.851342e+001
8.321334e+002	8.848990e+001
8.326155e+002	8.846584e+001
8.330977e+002	8.843969e+001
8.335798e+002	8.841317e+001
8.340619e+002	8.838515e+001
8.345440e+002	8.835763e+001
8.350261e+002	8.832951e+001
8.355082e+002	8.830264e+001
8.359904e+002	8.827555e+001
8.364725e+002	8.824962e+001
8.369546e+002	8.822295e+001
8.374367e+002	8.819664e+001
8.379188e+002	8.816870e+001
8.384009e+002	8.814037e+001
8.388831e+002	8.810998e+001
8.393652e+002	8.807922e+001
8.398473e+002	8.804687e+001
8.403294e+002	8.801495e+001
8.408115e+002	8.798241e+001
8.412936e+002	8.795116e+001
8.417758e+002	8.791988e+001
8.422579e+002	8.789007e+001
8.427400e+002	8.785995e+001
8.432221e+002	8.783067e+001
8.437042e+002	8.780024e+001
8.441863e+002	8.776987e+001
8.446685e+002	8.773780e+001
8.451506e+002	8.770560e+001
8.456327e+002	8.767195e+001
8.461148e+002	8.763878e+001
8.465969e+002	8.760496e+001
8.470790e+002	8.757238e+001
8.475612e+002	8.753970e+001
8.480433e+002	8.750842e+001
8.485254e+002	8.747674e+001
8.490075e+002	8.744576e+001
8.494896e+002	8.741341e+001
8.499717e+002	8.738081e+001
8.504539e+002	8.734606e+001
8.509360e+002	8.731068e+001
8.514181e+002	8.727328e+001
8.519002e+002	8.723582e+001
8.523823e+002	8.719724e+001
8.528644e+002	8.715960e+001
8.533466e+002	8.712173e+001
8.538287e+002	8.708533e+001
8.543108e+002	8.704877e+001
8.547929e+002	8.701328e+001
8.552750e+002	8.697681e+001
8.557571e+002	8.694044e+001
8.562393e+002	8.690215e+001
8.567214e+002	8.686329e+001
8.572035e+002	8.682226e+001
8.576856e+002	8.678083e+001
8.581677e+002	8.673781e+001
8.586498e+002	8.669515e+001
8.591320e+002	8.665162e+001
8.596141e+002	8.660893e+001
8.600962e+002	8.656544e+001
8.605783e+002	8.652242e+001
8.610604e+002	8.647781e+001
8.615425e+002	8.643265e+001
8.620247e+002	8.638490e+001
8.625068e+002	8.633586e+001
8.629889e+002	8.628391e+001
8.634710e+002	8.623085e+001
8.639531e+002	8.617554e+001
8.644352e+002	8.612009e+001
8.649174e+002	8.606343e+001
8.653995e+002	8.600748e+001
8.658816e+002	8.595080e+001
8.663637e+002	8.589476e+001
8.668458e+002	8.583740e+001
8.673279e+002	8.577974e+001
8.678101e+002	8.571961e+001
8.682922e+002	8.565813e+001
8.687743e+002	8.559347e+001
8.692564e+002	8.552722e+001
8.697385e+002	8.545806e+001
8.702206e+002	8.538799e+001
8.707028e+002	8.531589e+001
8.711849e+002	8.524371e+001
8.716670e+002	8.517001e+001
8.721491e+002	8.509624e+001
8.726312e+002	8.502044e+001
8.731133e+002	8.494357e+001
8.735955e+002	8.486336e+001
8.740776e+002	8.478077e+001
8.745597e+002	8.469379e+001
8.750418e+002	8.460384e+001
8.755239e+002	8.450951e+001
8.760060e+002	8.441278e+001
8.764882e+002	8.431265e+001
8.769703e+002	8.421129e+001
8.774524e+002	8.410757e+001
8.779345e+002	8.400333e+001
8.784166e+002	8.389696e+001
8.788987e+002	8.378982e+001
8.793809e+002	8.367995e+001
8.798630e+002	8.356858e+001
8.803451e+002	8.345392e+001
8.808272e+002	8.333759e+001
8.813093e+002	8.321836e+001
8.817914e+002	8.309845e+001
8.822736e+002	8.297712e+001
8.827557e+002	8.285682e+001
8.832378e+002	8.273679e+001
8.837199e+002	8.261914e+001
8.842020e+002	8.250260e+001
8.846841e+002	8.238870e+001
8.851663e+002	8.227563e+001
8.856484e+002	8.216462e+001
8.861305e+002	8.205386e+001
8.866126e+002	8.194485e+001
8.870947e+002	8.183631e+001
8.875768e+002	8.173033e+001
8.880590e+002	8.162616e+001
8.885411e+002	8.152625e+001
8.890232e+002	8.142990e+001
8.895053e+002	8.133927e+001
8.899874e+002	8.125314e+001
8.904695e+002	8.117297e+001
8.909517e+002	8.109689e+001
8.914338e+002	8.102592e+001
8.919159e+002	8.095796e+001
8.923980e+002	8.089415e+001
8.928801e+002	8.083286e+001
8.933622e+002	8.077573e+001
8.938443e+002	8.072175e+001
8.943264e+002	8.067301e+001
8.948085e+002	8.062865e+001
8.952906e+002	8.059060e+001
8.957728e+002	8.055758e+001
8.962549e+002	8.053091e+001
8.967370e+002	8.050865e+001
8.972191e+002	8.049162e+001
8.977012e+002	8.047766e+001
8.981833e+002	8.046764e+001
8.986655e+002	8.045980e+001
8.991476e+002	8.045559e+001
8.996297e+002	8.045389e+001
9.001118e+002	8.045668e+001
9.005939e+002	8.046310e+001
9.010760e+002	8.047510e+001
9.015582e+002	8.049139e+001
9.020403e+002	8.051332e+001
9.025224e+002	8.053889e+001
9.030045e+002	8.056875e+001
9.034866e+002	8.060048e+001
9.039688e+002	8.063461e+001
9.044509e+002	8.066890e+001
9.049330e+002	8.070435e+001
9.054151e+002	8.073933e+001
9.058972e+002	8.077543e+001
9.063793e+002	8.081145e+001
9.068615e+002	8.084914e+001
9.073436e+002	8.088719e+001
9.078257e+002	8.092696e+001
9.083078e+002	8.096659e+001
9.087899e+002	8.100692e+001
9.092720e+002	8.104568e+001
9.097542e+002	8.108357e+001
9.102363e+002	8.111845e+001
9.107184e+002	8.115137e+001
9.112005e+002	8.118074e+001
9.116826e+002	8.120821e+001
9.121647e+002	8.123262e+001
9.126469e+002	8.125587e+001
9.131290e+002	8.127676e+001
9.136111e+002	8.129689e+001
9.140932e+002	8.131461e+001
9.145753e+002	8.133101e+001
9.150574e+002	8.134402e+001
9.155396e+002	8.135453e+001
9.160217e+002	8.136057e+001
9.165038e+002	8.136340e+001
9.169859e+002	8.136160e+001
9.174680e+002	8.135711e+001
9.179501e+002	8.134913e+001
9.184323e+002	8.133996e+001
9.189144e+002	8.132893e+001
9.193965e+002	8.131821e+001
9.198786e+002	8.130669e+001
9.203607e+002	8.129593e+001
9.208428e+002	8.128427e+001
9.213250e+002	8.127284e+001
9.218071e+002	8.125977e+001
9.222892e+002	8.124628e+001
9.227713e+002	8.123082e+001
9.232534e+002	8.121508e+001
9.237355e+002	8.119802e+001
9.242177e+002	8.118170e+001
9.246998e+002	8.116521e+001
9.251819e+002	8.115049e+001
9.256640e+002	8.113621e+001
9.261461e+002	8.112370e+001
9.266282e+002	8.111103e+001
9.271104e+002	8.109898e+001
9.275925e+002	8.108530e+001
9.280746e+002	8.107077e+001
9.285567e+002	8.105343e+001
9.290388e+002	8.103458e+001
9.295209e+002	8.101290e+001
9.300031e+002	8.099029e+001
9.304852e+002	8.096583e+001
9.309673e+002	8.094160e+001
9.314494e+002	8.091656e+001
9.319315e+002	8.089244e+001
9.324136e+002	8.086768e+001
9.328958e+002	8.084353e+001
9.333779e+002	8.081808e+001
9.338600e+002	8.079245e+001
9.343421e+002	8.076492e+001
9.348242e+002	8.073699e+001
9.353063e+002	8.070747e+001
9.357885e+002	8.067843e+001
9.362706e+002	8.064906e+001
9.367527e+002	8.062159e+001
9.372348e+002	8.059510e+001
9.377169e+002	8.057142e+001
9.381990e+002	8.054904e+001
9.386812e+002	8.052917e+001
9.391633e+002	8.050978e+001
9.396454e+002	8.049180e+001
9.401275e+002	8.047320e+001
9.406096e+002	8.045518e+001
9.410917e+002	8.043625e+001
9.415739e+002	8.041817e+001
9.420560e+002	8.039997e+001
9.425381e+002	8.038377e+001
9.430202e+002	8.036864e+001
9.435023e+002	8.035641e+001
9.439844e+002	8.034566e+001
9.444666e+002	8.033767e+001
9.449487e+002	8.033040e+001
9.454308e+002	8.032471e+001
9.459129e+002	8.031844e+001
9.463950e+002	8.031259e+001
9.468771e+002	8.030544e+001
9.473593e+002	8.029856e+001
9.478414e+002	8.029076e+001
9.483235e+002	8.028407e+001
9.488056e+002	8.027743e+001
9.492877e+002	8.027275e+001
9.497698e+002	8.026859e+001
9.502520e+002	8.026627e+001
9.507341e+002	8.026373e+001
9.512162e+002	8.026178e+001
9.516983e+002	8.025811e+001
9.521804e+002	8.025355e+001
9.526625e+002	8.024612e+001
9.531447e+002	8.023718e+001
9.536268e+002	8.022536e+001
9.541089e+002	8.021255e+001
9.545910e+002	8.019770e+001
9.550731e+002	8.018277e+001
9.555552e+002	8.016644e+001
9.560374e+002	8.015021e+001
9.565195e+002	8.013216e+001
9.570016e+002	8.011324e+001
9.574837e+002	8.009115e+001
9.579658e+002	8.006676e+001
9.584479e+002	8.003797e+001
9.589301e+002	8.000607e+001
9.594122e+002	7.996956e+001
9.598943e+002	7.993031e+001
9.603764e+002	7.988724e+001
9.608585e+002	7.984240e+001
9.613406e+002	7.979453e+001
9.618228e+002	7.974528e+001
9.623049e+002	7.969276e+001
9.627870e+002	7.963799e+001
9.632691e+002	7.957856e+001
9.637512e+002	7.951523e+001
9.642333e+002	7.944562e+001
9.647155e+002	7.937083e+001
9.651976e+002	7.928906e+001
9.656797e+002	7.920209e+001
9.661618e+002	7.910865e+001
9.666439e+002	7.901090e+001
9.671260e+002	7.890763e+001
9.676082e+002	7.880073e+001
9.680903e+002	7.868843e+001
9.685724e+002	7.857201e+001
9.690545e+002	7.844907e+001
9.695366e+002	7.832043e+001
9.700187e+002	7.818353e+001
9.705009e+002	7.803944e+001
9.709830e+002	7.788606e+001
9.714651e+002	7.772511e+001
9.719472e+002	7.755516e+001
9.724293e+002	7.737843e+001
9.729114e+002	7.719373e+001
9.733936e+002	7.700315e+001
9.738757e+002	7.680506e+001
9.743578e+002	7.660094e+001
9.748399e+002	7.638848e+001
9.753220e+002	7.616866e+001
9.758041e+002	7.593898e+001
9.762863e+002	7.570062e+001
9.767684e+002	7.545168e+001
9.772505e+002	7.519421e+001
9.777326e+002	7.492731e+001
9.782147e+002	7.465394e+001
9.786968e+002	7.437378e+001
9.791790e+002	7.408994e+001
9.796611e+002	7.380185e+001
9.801432e+002	7.351193e+001
9.806253e+002	7.321880e+001
9.811074e+002	7.292403e+001
9.815895e+002	7.262571e+001
9.820717e+002	7.232532e+001
9.825538e+002	7.202139e+001
9.830359e+002	7.171619e+001
9.835180e+002	7.140947e+001
9.840001e+002	7.110459e+001
9.844822e+002	7.080222e+001
9.849644e+002	7.050612e+001
9.854465e+002	7.021680e+001
9.859286e+002	6.993723e+001
9.864107e+002	6.966682e+001
9.868928e+002	6.940717e+001
9.873749e+002	6.915662e+001
9.878571e+002	6.891597e+001
9.883392e+002	6.868340e+001
9.888213e+002	6.846005e+001
9.893034e+002	6.824498e+001
9.897855e+002	6.804023e+001
9.902676e+002	6.784571e+001
9.907498e+002	6.766381e+001
9.912319e+002	6.749429e+001
9.917140e+002	6.733865e+001
9.921961e+002	6.719543e+001
9.926782e+002	6.706457e+001
9.931603e+002	6.694328e+001
9.936425e+002	6.683054e+001
9.941246e+002	6.672327e+001
9.946067e+002	6.662088e+001
9.950888e+002	6.652127e+001
9.955709e+002	6.642509e+001
9.960530e+002	6.633160e+001
9.965352e+002	6.624233e+001
9.970173e+002	6.615696e+001
9.974994e+002	6.607673e+001
9.979815e+002	6.600049e+001
9.984636e+002	6.592825e+001
9.989457e+002	6.585766e+001
9.994279e+002	6.578780e+001
9.999100e+002	6.571594e+001
1.000392e+003	6.564149e+001
1.000874e+003	6.556266e+001
1.001356e+003	6.548021e+001
1.001838e+003	6.539381e+001
1.002321e+003	6.530545e+001
1.002803e+003	6.521545e+001
1.003285e+003	6.512579e+001
1.003767e+003	6.503612e+001
1.004249e+003	6.494714e+001
1.004731e+003	6.485708e+001
1.005213e+003	6.476532e+001
1.005695e+003	6.466926e+001
1.006177e+003	6.456808e+001
1.006660e+003	6.445974e+001
1.007142e+003	6.434455e+001
1.007624e+003	6.422192e+001
1.008106e+003	6.409355e+001
1.008588e+003	6.395989e+001
1.009070e+003	6.382302e+001
1.009552e+003	6.368308e+001
1.010034e+003	6.354119e+001
1.010517e+003	6.339619e+001
1.010999e+003	6.324786e+001
1.011481e+003	6.309407e+001
1.011963e+003	6.293421e+001
1.012445e+003	6.276660e+001
1.012927e+003	6.259174e+001
1.013409e+003	6.240953e+001
1.013891e+003	6.222213e+001
1.014373e+003	6.203085e+001
1.014856e+003	6.183852e+001
1.015338e+003	6.164637e+001
1.015820e+003	6.145630e+001
1.016302e+003	6.126803e+001
1.016784e+003	6.108165e+001
1.017266e+003	6.089536e+001
1.017748e+003	6.070823e+001
1.018230e+003	6.051839e+001
1.018713e+003	6.032566e+001
1.019195e+003	6.012966e+001
1.019677e+003	5.993199e+001
1.020159e+003	5.973405e+001
1.020641e+003	5.953857e+001
1.021123e+003	5.934730e+001
1.021605e+003	5.916230e+001
1.022087e+003	5.898399e+001
1.022569e+003	5.881250e+001
1.023052e+003	5.864640e+001
1.023534e+003	5.848442e+001
1.024016e+003	5.832462e+001
1.024498e+003	5.816609e+001
1.024980e+003	5.800825e+001
1.025462e+003	5.785198e+001
1.025944e+003	5.769869e+001
1.026426e+003	5.755077e+001
1.026909e+003	5.741041e+001
1.027391e+003	5.727970e+001
1.027873e+003	5.715969e+001
1.028355e+003	5.705060e+001
1.028837e+003	5.695145e+001
1.029319e+003	5.686068e+001
1.029801e+003	5.677630e+001
1.030283e+003	5.669666e+001
1.030766e+003	5.662069e+001
1.031248e+003	5.654829e+001
1.031730e+003	5.648031e+001
1.032212e+003	5.641825e+001
1.032694e+003	5.636395e+001
1.033176e+003	5.631891e+001
1.033658e+003	5.628405e+001
1.034140e+003	5.625914e+001
1.034622e+003	5.624303e+001
1.035104e+003	5.623355e+001
1.035587e+003	5.622823e+001
1.036069e+003	5.622449e+001
1.036551e+003	5.622046e+001
1.037033e+003	5.621500e+001
1.037515e+003	5.620813e+001
1.037997e+003	5.620056e+001
1.038479e+003	5.619368e+001
1.038961e+003	5.618874e+001
1.039444e+003	5.618667e+001
1.039926e+003	5.618741e+001
1.040408e+003	5.619004e+001
1.040890e+003	5.619261e+001
1.041372e+003	5.619269e+001
1.041854e+003	5.618765e+001
1.042336e+003	5.617535e+001
1.042818e+003	5.615438e+001
1.043301e+003	5.612444e+001
1.043783e+003	5.608616e+001
1.044265e+003	5.604102e+001
1.044747e+003	5.599073e+001
1.045229e+003	5.593691e+001
1.045711e+003	5.588049e+001
1.046193e+003	5.582160e+001
1.046675e+003	5.575937e+001
1.047157e+003	5.569231e+001
1.047640e+003	5.561855e+001
1.048122e+003	5.553644e+001
1.048604e+003	5.544492e+001
1.049086e+003	5.534393e+001
1.049568e+003	5.523435e+001
1.050050e+003	5.511805e+001
1.050532e+003	5.499726e+001
1.051014e+003	5.487437e+001
1.051496e+003	5.475112e+001
1.051979e+003	5.462859e+001
1.052461e+003	5.450671e+001
1.052943e+003	5.438462e+001
1.053425e+003	5.426077e+001
1.053907e+003	5.413367e+001
1.054389e+003	5.400204e+001
1.054871e+003	5.386562e+001
1.055353e+003	5.372492e+001
1.055836e+003	5.358170e+001
1.056318e+003	5.343809e+001
1.056800e+003	5.329675e+001
1.057282e+003	5.315968e+001
1.057764e+003	5.302852e+001
1.058246e+003	5.290345e+001
1.058728e+003	5.278402e+001
1.059210e+003	5.266856e+001
1.059693e+003	5.255544e+001
1.060175e+003	5.244272e+001
1.060657e+003	5.232958e+001
1.061139e+003	5.221561e+001
1.061621e+003	5.210195e+001
1.062103e+003	5.198998e+001
1.062585e+003	5.188205e+001
1.063067e+003	5.177979e+001
1.063549e+003	5.168480e+001
1.064031e+003	5.159707e+001
1.064514e+003	5.151606e+001
1.064996e+003	5.143961e+001
1.065478e+003	5.136559e+001
1.065960e+003	5.129113e+001
1.066442e+003	5.121445e+001
1.066924e+003	5.113391e+001
1.067406e+003	5.104965e+001
1.067888e+003	5.096204e+001
1.068371e+003	5.087288e+001
1.068853e+003	5.078339e+001
1.069335e+003	5.069528e+001
1.069817e+003	5.060880e+001
1.070299e+003	5.052399e+001
1.070781e+003	5.043933e+001
1.071263e+003	5.035344e+001
1.071745e+003	5.026411e+001
1.072228e+003	5.017031e+001
1.072710e+003	5.007111e+001
1.073192e+003	4.996756e+001
1.073674e+003	4.986101e+001
1.074156e+003	4.975454e+001
1.074638e+003	4.965079e+001
1.075120e+003	4.955314e+001
1.075602e+003	4.946338e+001
1.076084e+003	4.938322e+001
1.076567e+003	4.931231e+001
1.077049e+003	4.925024e+001
1.077531e+003	4.919514e+001
1.078013e+003	4.914600e+001
1.078495e+003	4.910138e+001
1.078977e+003	4.906157e+001
1.079459e+003	4.902696e+001
1.079941e+003	4.899970e+001
1.080423e+003	4.898156e+001
1.080906e+003	4.897519e+001
1.081388e+003	4.898190e+001
1.081870e+003	4.900299e+001
1.082352e+003	4.903785e+001
1.082834e+003	4.908572e+001
1.083316e+003	4.914440e+001
1.083798e+003	4.921229e+001
1.084280e+003	4.928738e+001
1.084763e+003	4.936913e+001
1.085245e+003	4.945729e+001
1.085727e+003	4.955317e+001
1.086209e+003	4.965813e+001
1.086691e+003	4.977432e+001
1.087173e+003	4.990312e+001
1.087655e+003	5.004569e+001
1.088137e+003	5.020189e+001
1.088620e+003	5.037103e+001
1.089102e+003	5.055149e+001
1.089584e+003	5.074164e+001
1.090066e+003	5.093992e+001
1.090548e+003	5.114551e+001
1.091030e+003	5.135847e+001
1.091512e+003	5.157975e+001
1.091994e+003	5.181110e+001
1.092476e+003	5.205446e+001
1.092958e+003	5.231183e+001
1.093441e+003	5.258435e+001
1.093923e+003	5.287268e+001
1.094405e+003	5.317608e+001
1.094887e+003	5.349357e+001
1.095369e+003	5.382301e+001
1.095851e+003	5.416301e+001
1.096333e+003	5.451165e+001
1.096815e+003	5.486858e+001
1.097298e+003	5.523311e+001
1.097780e+003	5.560626e+001
1.098262e+003	5.598814e+001
1.098744e+003	5.638003e+001
1.099226e+003	5.678135e+001
1.099708e+003	5.719219e+001
1.100190e+003	5.761028e+001
1.100672e+003	5.803417e+001
1.101155e+003	5.846026e+001
1.101637e+003	5.888662e+001
1.102119e+003	5.930979e+001
1.102601e+003	5.972884e+001
1.103083e+003	6.014162e+001
1.103565e+003	6.054877e+001
1.104047e+003	6.094938e+001
1.104529e+003	6.134488e+001
1.105011e+003	6.173439e+001
1.105494e+003	6.211883e+001
1.105976e+003	6.249630e+001
1.106458e+003	6.286660e+001
1.106940e+003	6.322679e+001
1.107422e+003	6.357619e+001
1.107904e+003	6.391189e+001
1.108386e+003	6.423390e+001
1.108868e+003	6.454049e+001
1.109350e+003	6.483314e+001
1.109833e+003	6.511147e+001
1.110315e+003	6.537804e+001
1.110797e+003	6.563306e+001
1.111279e+003	6.587917e+001
1.111761e+003	6.611617e+001
1.112243e+003	6.634605e+001
1.112725e+003	6.656789e+001
1.113207e+003	6.678324e+001
1.113690e+003	6.699104e+001
1.114172e+003	6.719318e+001
1.114654e+003	6.738931e+001
1.115136e+003	6.758223e+001
1.115618e+003	6.777251e+001
1.116100e+003	6.796363e+001
1.116582e+003	6.815639e+001
1.117064e+003	6.835398e+001
1.117547e+003	6.855646e+001
1.118029e+003	6.876596e+001
1.118511e+003	6.898130e+001
1.118993e+003	6.920350e+001
1.119475e+003	6.943054e+001
1.119957e+003	6.966302e+001
1.120439e+003	6.989895e+001
1.120921e+003	7.013921e+001
1.121403e+003	7.038229e+001
1.121885e+003	7.062952e+001
1.122368e+003	7.087958e+001
1.122850e+003	7.113370e+001
1.123332e+003	7.139008e+001
1.123814e+003	7.164921e+001
1.124296e+003	7.190841e+001
1.124778e+003	7.216737e+001
1.125260e+003	7.242281e+001
1.125742e+003	7.267417e+001
1.126225e+003	7.291833e+001
1.126707e+003	7.315518e+001
1.127189e+003	7.338225e+001
1.127671e+003	7.360008e+001
1.128153e+003	7.380680e+001
1.128635e+003	7.400319e+001
1.129117e+003	7.418736e+001
1.129599e+003	7.435976e+001
1.130082e+003	7.451801e+001
1.130564e+003	7.466199e+001
1.131046e+003	7.478890e+001
1.131528e+003	7.489847e+001
1.132010e+003	7.498804e+001
1.132492e+003	7.505779e+001
1.132974e+003	7.510580e+001
1.133456e+003	7.513304e+001
1.133938e+003	7.513842e+001
1.134421e+003	7.512347e+001
1.134903e+003	7.508747e+001
1.135385e+003	7.503201e+001
1.135867e+003	7.495614e+001
1.136349e+003	7.486117e+001
1.136831e+003	7.474588e+001
1.137313e+003	7.461140e+001
1.137795e+003	7.445664e+001
1.138277e+003	7.428313e+001
1.138760e+003	7.409045e+001
1.139242e+003	7.388092e+001
1.139724e+003	7.365497e+001
1.140206e+003	7.341563e+001
1.140688e+003	7.316377e+001
1.141170e+003	7.290256e+001
1.141652e+003	7.263268e+001
1.142134e+003	7.235694e+001
1.142617e+003	7.207557e+001
1.143099e+003	7.179100e+001
1.143581e+003	7.150333e+001
1.144063e+003	7.121517e+001
1.144545e+003	7.092709e+001
1.145027e+003	7.064243e+001
1.145509e+003	7.036253e+001
1.145991e+003	7.009141e+001
1.146474e+003	6.983089e+001
1.146956e+003	6.958504e+001
1.147438e+003	6.935530e+001
1.147920e+003	6.914505e+001
1.148402e+003	6.895480e+001
1.148884e+003	6.878699e+001
1.149366e+003	6.864136e+001
1.149848e+003	6.851984e+001
1.150330e+003	6.842194e+001
1.150813e+003	6.834974e+001
1.151295e+003	6.830299e+001
1.151777e+003	6.828402e+001
1.152259e+003	6.829263e+001
1.152741e+003	6.833092e+001
1.153223e+003	6.839806e+001
1.153705e+003	6.849523e+001
1.154187e+003	6.862048e+001
1.154669e+003	6.877390e+001
1.155152e+003	6.895258e+001
1.155634e+003	6.915609e+001
1.156116e+003	6.938126e+001
1.156598e+003	6.962785e+001
1.157080e+003	6.989307e+001
1.157562e+003	7.017716e+001
1.158044e+003	7.047770e+001
1.158526e+003	7.079509e+001
1.159009e+003	7.112673e+001
1.159491e+003	7.147261e+001
1.159973e+003	7.182951e+001
1.160455e+003	7.219677e+001
1.160937e+003	7.257070e+001
1.161419e+003	7.295043e+001
1.161901e+003	7.333239e+001
1.162383e+003	7.371618e+001
1.162865e+003	7.409893e+001
1.163348e+003	7.448107e+001
1.163830e+003	7.486052e+001
1.164312e+003	7.523827e+001
1.164794e+003	7.561262e+001
1.165276e+003	7.598454e+001
1.165758e+003	7.635213e+001
1.166240e+003	7.671603e+001
1.166722e+003	7.707396e+001
1.167204e+003	7.742632e+001
1.167687e+003	7.777084e+001
1.168169e+003	7.810807e+001
1.168651e+003	7.843623e+001
1.169133e+003	7.875643e+001
1.169615e+003	7.906753e+001
1.170097e+003	7.937117e+001
1.170579e+003	7.966656e+001
1.171061e+003	7.995545e+001
1.171544e+003	8.023697e+001
1.172026e+003	8.051252e+001
1.172508e+003	8.078085e+001
1.172990e+003	8.104294e+001
1.173472e+003	8.129725e+001
1.173954e+003	8.154461e+001
1.174436e+003	8.178359e+001
1.174918e+003	8.201521e+001
1.175401e+003	8.223846e+001
1.175883e+003	8.245471e+001
1.176365e+003	8.266328e+001
1.176847e+003	8.286572e+001
1.177329e+003	8.306137e+001
1.177811e+003	8.325161e+001
1.178293e+003	8.343554e+001
1.178775e+003	8.361418e+001
1.179257e+003	8.378638e+001
1.179740e+003	8.395296e+001
1.180222e+003	8.411275e+001
1.180704e+003	8.426672e+001
1.181186e+003	8.441403e+001
1.181668e+003	8.455595e+001
1.182150e+003	8.469198e+001
1.182632e+003	8.482362e+001
1.183114e+003	8.495049e+001
1.183596e+003	8.507398e+001
1.184079e+003	8.519349e+001
1.184561e+003	8.531005e+001
1.185043e+003	8.542271e+001
1.185525e+003	8.553220e+001
1.186007e+003	8.563736e+001
1.186489e+003	8.573888e+001
1.186971e+003	8.583580e+001
1.187453e+003	8.592903e+001
1.187936e+003	8.601796e+001
1.188418e+003	8.610386e+001
1.188900e+003	8.618637e+001
1.189382e+003	8.626689e+001
1.189864e+003	8.634509e+001
1.190346e+003	8.642223e+001
1.190828e+003	8.649784e+001
1.191310e+003	8.657297e+001
1.191792e+003	8.664700e+001
1.192275e+003	8.672091e+001
1.192757e+003	8.679417e+001
1.193239e+003	8.686787e+001
1.193721e+003	8.694166e+001
1.194203e+003	8.701677e+001
1.194685e+003	8.709290e+001
1.195167e+003	8.717123e+001
1.195649e+003	8.725122e+001
1.196131e+003	8.733368e+001
1.196614e+003	8.741768e+001
1.197096e+003	8.750356e+001
1.197578e+003	8.759000e+001
1.198060e+003	8.767709e+001
1.198542e+003	8.776345e+001
1.199024e+003	8.784921e+001
1.199506e+003	8.793320e+001
1.199988e+003	8.801585e+001
1.200471e+003	8.809629e+001
1.200953e+003	8.817513e+001
1.201435e+003	8.825163e+001
1.201917e+003	8.832633e+001
1.202399e+003	8.839835e+001
1.202881e+003	8.846802e+001
1.203363e+003	8.853424e+001
1.203845e+003	8.859718e+001
1.204328e+003	8.865572e+001
1.204810e+003	8.871014e+001
1.205292e+003	8.875959e+001
1.205774e+003	8.880467e+001
1.206256e+003	8.884492e+001
1.206738e+003	8.888127e+001
1.207220e+003	8.891348e+001
1.207702e+003	8.894254e+001
1.208184e+003	8.896814e+001
1.208667e+003	8.899110e+001
1.209149e+003	8.901088e+001
1.209631e+003	8.902802e+001
1.210113e+003	8.904179e+001
1.210595e+003	8.905273e+001
1.211077e+003	8.906017e+001
1.211559e+003	8.906481e+001
1.212041e+003	8.906625e+001
1.212523e+003	8.906541e+001
1.213006e+003	8.906207e+001
1.213488e+003	8.905720e+001
1.213970e+003	8.905051e+001
1.214452e+003	8.904278e+001
1.214934e+003	8.903347e+001
1.215416e+003	8.902309e+001
1.215898e+003	8.901091e+001
1.216380e+003	8.899736e+001
1.216863e+003	8.898172e+001
1.217345e+003	8.896461e+001
1.217827e+003	8.894553e+001
1.218309e+003	8.892535e+001
1.218791e+003	8.890378e+001
1.219273e+003	8.888174e+001
1.219755e+003	8.885893e+001
1.220237e+003	8.883608e+001
1.220719e+003	8.881261e+001
1.221202e+003	8.878899e+001
1.221684e+003	8.876437e+001
1.222166e+003	8.873911e+001
1.222648e+003	8.871236e+001
1.223130e+003	8.868459e+001
1.223612e+003	8.865523e+001
1.224094e+003	8.862500e+001
1.224576e+003	8.859357e+001
1.225058e+003	8.856182e+001
1.225541e+003	8.852942e+001
1.226023e+003	8.849712e+001
1.226505e+003	8.846432e+001
1.226987e+003	8.843153e+001
1.227469e+003	8.839784e+001
1.227951e+003	8.836356e+001
1.228433e+003	8.832777e+001
1.228915e+003	8.829084e+001
1.229398e+003	8.825211e+001
1.229880e+003	8.821223e+001
1.230362e+003	8.817083e+001
1.230844e+003	8.812883e+001
1.231326e+003	8.808594e+001
1.231808e+003	8.804301e+001
1.232290e+003	8.799958e+001
1.232772e+003	8.795624e+001
1.233255e+003	8.791222e+001
1.233737e+003	8.786788e+001
1.234219e+003	8.782233e+001
1.234701e+003	8.777596e+001
1.235183e+003	8.772803e+001
1.235665e+003	8.767921e+001
1.236147e+003	8.762909e+001
1.236629e+003	8.757858e+001
1.237111e+003	8.752746e+001
1.237594e+003	8.747666e+001
1.238076e+003	8.742587e+001
1.238558e+003	8.737585e+001
1.239040e+003	8.732599e+001
1.239522e+003	8.727686e+001
1.240004e+003	8.722775e+001
1.240486e+003	8.717918e+001
1.240968e+003	8.713057e+001
1.241450e+003	8.708271e+001
1.241933e+003	8.703526e+001
1.242415e+003	8.698927e+001
1.242897e+003	8.694454e+001
1.243379e+003	8.690210e+001
1.243861e+003	8.686164e+001
1.244343e+003	8.682390e+001
1.244825e+003	8.678822e+001
1.245307e+003	8.675507e+001
1.245790e+003	8.672350e+001
1.246272e+003	8.669383e+001
1.246754e+003	8.666521e+001
1.247236e+003	8.663811e+001
1.247718e+003	8.661188e+001
1.248200e+003	8.658730e+001
1.248682e+003	8.656393e+001
1.249164e+003	8.654262e+001
1.249646e+003	8.652291e+001
1.250129e+003	8.650549e+001
1.250611e+003	8.648967e+001
1.251093e+003	8.647587e+001
1.251575e+003	8.646320e+001
1.252057e+003	8.645200e+001
1.252539e+003	8.644145e+001
1.253021e+003	8.643209e+001
1.253503e+003	8.642337e+001
1.253985e+003	8.641618e+001
1.254468e+003	8.641024e+001
1.254950e+003	8.640659e+001
1.255432e+003	8.640495e+001
1.255914e+003	8.640622e+001
1.256396e+003	8.640981e+001
1.256878e+003	8.641627e+001
1.257360e+003	8.642470e+001
1.257842e+003	8.643539e+001
1.258325e+003	8.644738e+001
1.258807e+003	8.646104e+001
1.259289e+003	8.647564e+001
1.259771e+003	8.649187e+001
1.260253e+003	8.650934e+001
1.260735e+003	8.652895e+001
1.261217e+003	8.655039e+001
1.261699e+003	8.657452e+001
1.262182e+003	8.660083e+001
1.262664e+003	8.662984e+001
1.263146e+003	8.666071e+001
1.263628e+003	8.669373e+001
1.264110e+003	8.672791e+001
1.264592e+003	8.676355e+001
1.265074e+003	8.679988e+001
1.265556e+003	8.683749e+001
1.266038e+003	8.687592e+001
1.266521e+003	8.691600e+001
1.267003e+003	8.695741e+001
1.267485e+003	8.700094e+001
1.267967e+003	8.704604e+001
1.268449e+003	8.709315e+001
1.268931e+003	8.714130e+001
1.269413e+003	8.719052e+001
1.269895e+003	8.723953e+001
1.270377e+003	8.728819e+001
1.270860e+003	8.733523e+001
1.271342e+003	8.738065e+001
1.271824e+003	8.742346e+001
1.272306e+003	8.746394e+001
1.272788e+003	8.750134e+001
1.273270e+003	8.753610e+001
1.273752e+003	8.756754e+001
1.274234e+003	8.759605e+001
1.274717e+003	8.762084e+001
1.275199e+003	8.764218e+001
1.275681e+003	8.765924e+001
1.276163e+003	8.767231e+001
1.276645e+003	8.768073e+001
1.277127e+003	8.768508e+001
1.277609e+003	8.768501e+001
1.278091e+003	8.768140e+001
1.278573e+003	8.767416e+001
1.279056e+003	8.766425e+001
1.279538e+003	8.765147e+001
1.280020e+003	8.763654e+001
1.280502e+003	8.761889e+001
1.280984e+003	8.759879e+001
1.281466e+003	8.757530e+001
1.281948e+003	8.754844e+001
1.282430e+003	8.751712e+001
1.282912e+003	8.748143e+001
1.283395e+003	8.744053e+001
1.283877e+003	8.739479e+001
1.284359e+003	8.734369e+001
1.284841e+003	8.728785e+001
1.285323e+003	8.722687e+001
1.285805e+003	8.716138e+001
1.286287e+003	8.709086e+001
1.286769e+003	8.701579e+001
1.287252e+003	8.693550e+001
1.287734e+003	8.685044e+001
1.288216e+003	8.676003e+001
1.288698e+003	8.666494e+001
1.289180e+003	8.656499e+001
1.289662e+003	8.646128e+001
1.290144e+003	8.635400e+001
1.290626e+003	8.624455e+001
1.291109e+003	8.613324e+001
1.291591e+003	8.602144e+001
1.292073e+003	8.590922e+001
1.292555e+003	8.579765e+001
1.293037e+003	8.568649e+001
1.293519e+003	8.557661e+001
1.294001e+003	8.546766e+001
1.294483e+003	8.536060e+001
1.294965e+003	8.525535e+001
1.295448e+003	8.515318e+001
1.295930e+003	8.505428e+001
1.296412e+003	8.496015e+001
1.296894e+003	8.487100e+001
1.297376e+003	8.478812e+001
1.297858e+003	8.471136e+001
1.298340e+003	8.464146e+001
1.298822e+003	8.457773e+001
1.299304e+003	8.452043e+001
1.299787e+003	8.446848e+001
1.300269e+003	8.442195e+001
1.300751e+003	8.437979e+001
1.301233e+003	8.434225e+001
1.301715e+003	8.430849e+001
1.302197e+003	8.427892e+001
1.302679e+003	8.425276e+001
1.303161e+003	8.423034e+001
1.303644e+003	8.421059e+001
1.304126e+003	8.419346e+001
1.304608e+003	8.417745e+001
1.305090e+003	8.416216e+001
1.305572e+003	8.414587e+001
1.306054e+003	8.412820e+001
1.306536e+003	8.410765e+001
1.307018e+003	8.408429e+001
1.307500e+003	8.405718e+001
1.307983e+003	8.402695e+001
1.308465e+003	8.399313e+001
1.308947e+003	8.395663e+001
1.309429e+003	8.391711e+001
1.309911e+003	8.387538e+001
1.310393e+003	8.383092e+001
1.310875e+003	8.378429e+001
1.311357e+003	8.373483e+001
1.311839e+003	8.368314e+001
1.312322e+003	8.362874e+001
1.312804e+003	8.357262e+001
1.313286e+003	8.351480e+001
1.313768e+003	8.345679e+001
1.314250e+003	8.339902e+001
1.314732e+003	8.334326e+001
1.315214e+003	8.328994e+001
1.315696e+003	8.324063e+001
1.316179e+003	8.319539e+001
1.316661e+003	8.315533e+001
1.317143e+003	8.312010e+001
1.317625e+003	8.309049e+001
1.318107e+003	8.306597e+001
1.318589e+003	8.304735e+001
1.319071e+003	8.303422e+001
1.319553e+003	8.302753e+001
1.320036e+003	8.302698e+001
1.320518e+003	8.303349e+001
1.321000e+003	8.304654e+001
1.321482e+003	8.306673e+001
1.321964e+003	8.309307e+001
1.322446e+003	8.312565e+001
1.322928e+003	8.316302e+001
1.323410e+003	8.320499e+001
1.323892e+003	8.325002e+001
1.324375e+003	8.329800e+001
1.324857e+003	8.334769e+001
1.325339e+003	8.339940e+001
1.325821e+003	8.345226e+001
1.326303e+003	8.350685e+001
1.326785e+003	8.356252e+001
1.327267e+003	8.361978e+001
1.327749e+003	8.367778e+001
1.328231e+003	8.373671e+001
1.328714e+003	8.379530e+001
1.329196e+003	8.385337e+001
1.329678e+003	8.390942e+001
1.330160e+003	8.396317e+001
1.330642e+003	8.401328e+001
1.331124e+003	8.405978e+001
1.331606e+003	8.410172e+001
1.332088e+003	8.413963e+001
1.332571e+003	8.417300e+001
1.333053e+003	8.420258e+001
1.333535e+003	8.422797e+001
1.334017e+003	8.424986e+001
1.334499e+003	8.426762e+001
1.334981e+003	8.428164e+001
1.335463e+003	8.429107e+001
1.335945e+003	8.429628e+001
1.336427e+003	8.429660e+001
1.336910e+003	8.429283e+001
1.337392e+003	8.428490e+001
1.337874e+003	8.427419e+001
1.338356e+003	8.426105e+001
1.338838e+003	8.424706e+001
1.339320e+003	8.423243e+001
1.339802e+003	8.421827e+001
1.340284e+003	8.420412e+001
1.340766e+003	8.419029e+001
1.341249e+003	8.417552e+001
1.341731e+003	8.415952e+001
1.342213e+003	8.414076e+001
1.342695e+003	8.411904e+001
1.343177e+003	8.409325e+001
1.343659e+003	8.406385e+001
1.344141e+003	8.403044e+001
1.344623e+003	8.399408e+001
1.345106e+003	8.395473e+001
1.345588e+003	8.391354e+001
1.346070e+003	8.387027e+001
1.346552e+003	8.382572e+001
1.347034e+003	8.377927e+001
1.347516e+003	8.373133e+001
1.347998e+003	8.368111e+001
1.348480e+003	8.362904e+001
1.348963e+003	8.357449e+001
1.349445e+003	8.351824e+001
1.349927e+003	8.345998e+001
1.350409e+003	8.340073e+001
1.350891e+003	8.334027e+001
1.351373e+003	8.327943e+001
1.351855e+003	8.321764e+001
1.352337e+003	8.315524e+001
1.352819e+003	8.309113e+001
1.353302e+003	8.302528e+001
1.353784e+003	8.295650e+001
1.354266e+003	8.288491e+001
1.354748e+003	8.280975e+001
1.355230e+003	8.273182e+001
1.355712e+003	8.265101e+001
1.356194e+003	8.256866e+001
1.356676e+003	8.248494e+001
1.357158e+003	8.240110e+001
1.357641e+003	8.231683e+001
1.358123e+003	8.223262e+001
1.358605e+003	8.214730e+001
1.359087e+003	8.206063e+001
1.359569e+003	8.197110e+001
1.360051e+003	8.187868e+001
1.360533e+003	8.178262e+001
1.361015e+003	8.168404e+001
1.361498e+003	8.158344e+001
1.361980e+003	8.148306e+001
1.362462e+003	8.138410e+001
1.362944e+003	8.128898e+001
1.363426e+003	8.119846e+001
[truncated: 5,469 more rows]
