# Supplementary material for: Effect of the molecular weight of water-soluble chitosan on its fat-/cholesterol-binding capacities and inhibitory activities to pancreatic lipase
Source: PeerJ. 2017 May 3;5:e3279. doi: 10.7717/peerj.3279 (PMC5419207; doi:10.7717/peerj.3279)
Supplement: Data S1 [file peerj-05-3279-s001.zip › raw data/raw data of Fig.8/raw data of Fig.8b.CSV]

3.996747e+002	0.000000e+000
4.001569e+002	0.000000e+000
4.006390e+002	0.000000e+000
4.011211e+002	0.000000e+000
4.016032e+002	0.000000e+000
4.020853e+002	0.000000e+000
4.025674e+002	0.000000e+000
4.030496e+002	0.000000e+000
4.035317e+002	0.000000e+000
4.040138e+002	0.000000e+000
4.044959e+002	0.000000e+000
4.049780e+002	0.000000e+000
4.054601e+002	0.000000e+000
4.059423e+002	0.000000e+000
4.064244e+002	0.000000e+000
4.069065e+002	0.000000e+000
4.073886e+002	0.000000e+000
4.078707e+002	0.000000e+000
4.083528e+002	0.000000e+000
4.088350e+002	0.000000e+000
4.093171e+002	0.000000e+000
4.097992e+002	0.000000e+000
4.102813e+002	0.000000e+000
4.107634e+002	0.000000e+000
4.112455e+002	0.000000e+000
4.117277e+002	0.000000e+000
4.122098e+002	0.000000e+000
4.126919e+002	0.000000e+000
4.131740e+002	0.000000e+000
4.136561e+002	0.000000e+000
4.141382e+002	0.000000e+000
4.146204e+002	0.000000e+000
4.151025e+002	0.000000e+000
4.155846e+002	0.000000e+000
4.160667e+002	0.000000e+000
4.165488e+002	0.000000e+000
4.170309e+002	0.000000e+000
4.175131e+002	0.000000e+000
4.179952e+002	0.000000e+000
4.184773e+002	0.000000e+000
4.189594e+002	0.000000e+000
4.194415e+002	0.000000e+000
4.199236e+002	0.000000e+000
4.204058e+002	0.000000e+000
4.208879e+002	0.000000e+000
4.213700e+002	0.000000e+000
4.218521e+002	0.000000e+000
4.223342e+002	0.000000e+000
4.228163e+002	0.000000e+000
4.232985e+002	0.000000e+000
4.237806e+002	0.000000e+000
4.242627e+002	0.000000e+000
4.247448e+002	0.000000e+000
4.252269e+002	0.000000e+000
4.257090e+002	0.000000e+000
4.261912e+002	0.000000e+000
4.266733e+002	0.000000e+000
4.271554e+002	0.000000e+000
4.276375e+002	0.000000e+000
4.281196e+002	0.000000e+000
4.286017e+002	0.000000e+000
4.290839e+002	0.000000e+000
4.295660e+002	0.000000e+000
4.300481e+002	0.000000e+000
4.305302e+002	0.000000e+000
4.310123e+002	0.000000e+000
4.314944e+002	0.000000e+000
4.319766e+002	0.000000e+000
4.324587e+002	0.000000e+000
4.329408e+002	0.000000e+000
4.334229e+002	0.000000e+000
4.339050e+002	0.000000e+000
4.343871e+002	0.000000e+000
4.348693e+002	0.000000e+000
4.353514e+002	0.000000e+000
4.358335e+002	0.000000e+000
4.363156e+002	0.000000e+000
4.367977e+002	0.000000e+000
4.372798e+002	0.000000e+000
4.377620e+002	0.000000e+000
4.382441e+002	0.000000e+000
4.387262e+002	0.000000e+000
4.392083e+002	0.000000e+000
4.396904e+002	0.000000e+000
4.401725e+002	0.000000e+000
4.406547e+002	0.000000e+000
4.411368e+002	0.000000e+000
4.416189e+002	0.000000e+000
4.421010e+002	0.000000e+000
4.425831e+002	0.000000e+000
4.430652e+002	0.000000e+000
4.435474e+002	0.000000e+000
4.440295e+002	0.000000e+000
4.445116e+002	0.000000e+000
4.449937e+002	0.000000e+000
4.454758e+002	0.000000e+000
4.459579e+002	0.000000e+000
4.464401e+002	0.000000e+000
4.469222e+002	0.000000e+000
4.474043e+002	0.000000e+000
4.478864e+002	0.000000e+000
4.483685e+002	0.000000e+000
4.488506e+002	0.000000e+000
4.493328e+002	0.000000e+000
4.498149e+002	0.000000e+000
4.502970e+002	0.000000e+000
4.507791e+002	0.000000e+000
4.512612e+002	0.000000e+000
4.517433e+002	0.000000e+000
4.522255e+002	0.000000e+000
4.527076e+002	0.000000e+000
4.531897e+002	0.000000e+000
4.536718e+002	0.000000e+000
4.541539e+002	0.000000e+000
4.546360e+002	0.000000e+000
4.551182e+002	0.000000e+000
4.556003e+002	0.000000e+000
4.560824e+002	0.000000e+000
4.565645e+002	0.000000e+000
4.570466e+002	0.000000e+000
4.575287e+002	0.000000e+000
4.580109e+002	0.000000e+000
4.584930e+002	0.000000e+000
4.589751e+002	0.000000e+000
4.594572e+002	0.000000e+000
4.599393e+002	0.000000e+000
4.604214e+002	0.000000e+000
4.609036e+002	0.000000e+000
4.613857e+002	0.000000e+000
4.618678e+002	0.000000e+000
4.623499e+002	0.000000e+000
4.628320e+002	0.000000e+000
4.633141e+002	0.000000e+000
4.637963e+002	0.000000e+000
4.642784e+002	0.000000e+000
4.647605e+002	0.000000e+000
4.652426e+002	0.000000e+000
4.657247e+002	0.000000e+000
4.662068e+002	0.000000e+000
4.666890e+002	0.000000e+000
4.671711e+002	0.000000e+000
4.676532e+002	0.000000e+000
4.681353e+002	0.000000e+000
4.686174e+002	0.000000e+000
4.690995e+002	0.000000e+000
4.695817e+002	0.000000e+000
4.700638e+002	0.000000e+000
4.705459e+002	0.000000e+000
4.710280e+002	0.000000e+000
4.715101e+002	0.000000e+000
4.719922e+002	0.000000e+000
4.724744e+002	0.000000e+000
4.729565e+002	0.000000e+000
4.734386e+002	0.000000e+000
4.739207e+002	0.000000e+000
4.744028e+002	0.000000e+000
4.748849e+002	0.000000e+000
4.753671e+002	0.000000e+000
4.758492e+002	0.000000e+000
4.763313e+002	0.000000e+000
4.768134e+002	0.000000e+000
4.772955e+002	0.000000e+000
4.777776e+002	0.000000e+000
4.782598e+002	0.000000e+000
4.787419e+002	0.000000e+000
4.792240e+002	0.000000e+000
4.797061e+002	0.000000e+000
4.801882e+002	0.000000e+000
4.806703e+002	0.000000e+000
4.811525e+002	0.000000e+000
4.816346e+002	0.000000e+000
4.821167e+002	0.000000e+000
4.825988e+002	0.000000e+000
4.830809e+002	0.000000e+000
4.835630e+002	0.000000e+000
4.840452e+002	0.000000e+000
4.845273e+002	0.000000e+000
4.850094e+002	0.000000e+000
4.854915e+002	0.000000e+000
4.859736e+002	0.000000e+000
4.864557e+002	0.000000e+000
4.869379e+002	0.000000e+000
4.874200e+002	0.000000e+000
4.879021e+002	0.000000e+000
4.883842e+002	0.000000e+000
4.888663e+002	0.000000e+000
4.893484e+002	0.000000e+000
4.898306e+002	0.000000e+000
4.903127e+002	0.000000e+000
4.907948e+002	0.000000e+000
4.912769e+002	0.000000e+000
4.917590e+002	0.000000e+000
4.922411e+002	0.000000e+000
4.927233e+002	0.000000e+000
4.932054e+002	0.000000e+000
4.936875e+002	0.000000e+000
4.941696e+002	0.000000e+000
4.946517e+002	0.000000e+000
4.951339e+002	0.000000e+000
4.956160e+002	0.000000e+000
4.960981e+002	0.000000e+000
4.965802e+002	0.000000e+000
4.970623e+002	0.000000e+000
4.975444e+002	0.000000e+000
4.980266e+002	0.000000e+000
4.985087e+002	0.000000e+000
4.989908e+002	0.000000e+000
4.994729e+002	0.000000e+000
4.999550e+002	0.000000e+000
5.004371e+002	0.000000e+000
5.009193e+002	0.000000e+000
5.014014e+002	0.000000e+000
5.018835e+002	0.000000e+000
5.023656e+002	0.000000e+000
5.028477e+002	0.000000e+000
5.033298e+002	0.000000e+000
5.038120e+002	0.000000e+000
5.042941e+002	0.000000e+000
5.047762e+002	0.000000e+000
5.052583e+002	0.000000e+000
5.057404e+002	0.000000e+000
5.062225e+002	0.000000e+000
5.067047e+002	0.000000e+000
5.071868e+002	0.000000e+000
5.076689e+002	0.000000e+000
5.081510e+002	0.000000e+000
5.086331e+002	0.000000e+000
5.091152e+002	0.000000e+000
5.095974e+002	0.000000e+000
5.100795e+002	0.000000e+000
5.105616e+002	0.000000e+000
5.110437e+002	0.000000e+000
5.115258e+002	0.000000e+000
5.120079e+002	0.000000e+000
5.124901e+002	0.000000e+000
5.129722e+002	0.000000e+000
5.134543e+002	0.000000e+000
5.139364e+002	0.000000e+000
5.144185e+002	0.000000e+000
5.149006e+002	0.000000e+000
5.153828e+002	0.000000e+000
5.158649e+002	0.000000e+000
5.163470e+002	0.000000e+000
5.168291e+002	0.000000e+000
5.173112e+002	0.000000e+000
5.177933e+002	0.000000e+000
5.182755e+002	0.000000e+000
5.187576e+002	0.000000e+000
5.192397e+002	0.000000e+000
5.197218e+002	0.000000e+000
5.202039e+002	0.000000e+000
5.206860e+002	0.000000e+000
5.211682e+002	0.000000e+000
5.216503e+002	0.000000e+000
5.221324e+002	0.000000e+000
5.226145e+002	0.000000e+000
5.230966e+002	0.000000e+000
5.235787e+002	0.000000e+000
5.240609e+002	0.000000e+000
5.245430e+002	0.000000e+000
5.250251e+002	9.968786e+001
5.255072e+002	9.956622e+001
5.259893e+002	9.945566e+001
5.264714e+002	9.934386e+001
5.269536e+002	9.918364e+001
5.274357e+002	9.897474e+001
5.279178e+002	9.871610e+001
5.283999e+002	9.847751e+001
5.288820e+002	9.820937e+001
5.293641e+002	9.797949e+001
5.298463e+002	9.783693e+001
5.303284e+002	9.777704e+001
5.308105e+002	9.776094e+001
5.312926e+002	9.773112e+001
5.317747e+002	9.774228e+001
5.322568e+002	9.775379e+001
5.327390e+002	9.772972e+001
5.332211e+002	9.766077e+001
5.337032e+002	9.755807e+001
5.341853e+002	9.747604e+001
5.346674e+002	9.738509e+001
5.351495e+002	9.727733e+001
5.356317e+002	9.721944e+001
5.361138e+002	9.721498e+001
5.365959e+002	9.720904e+001
5.370780e+002	9.719553e+001
5.375601e+002	9.718502e+001
5.380422e+002	9.717941e+001
5.385244e+002	9.712942e+001
5.390065e+002	9.702850e+001
5.394886e+002	9.688868e+001
5.399707e+002	9.676349e+001
5.404528e+002	9.664140e+001
5.409349e+002	9.648930e+001
5.414171e+002	9.639240e+001
5.418992e+002	9.635612e+001
5.423813e+002	9.637291e+001
5.428634e+002	9.638269e+001
5.433455e+002	9.640524e+001
5.438276e+002	9.644191e+001
5.443098e+002	9.647581e+001
5.447919e+002	9.647331e+001
5.452740e+002	9.642429e+001
5.457561e+002	9.638126e+001
5.462382e+002	9.633263e+001
5.467203e+002	9.628544e+001
5.472025e+002	9.622198e+001
5.476846e+002	9.619875e+001
5.481667e+002	9.621444e+001
5.486488e+002	9.622585e+001
5.491309e+002	9.624683e+001
5.496130e+002	9.626831e+001
5.500952e+002	9.628595e+001
5.505773e+002	9.628841e+001
5.510594e+002	9.626649e+001
5.515415e+002	9.623386e+001
5.520236e+002	9.619255e+001
5.525057e+002	9.614745e+001
5.529879e+002	9.610741e+001
5.534700e+002	9.607318e+001
5.539521e+002	9.605615e+001
5.544342e+002	9.604743e+001
5.549163e+002	9.604585e+001
5.553984e+002	9.604417e+001
5.558806e+002	9.603668e+001
5.563627e+002	9.601800e+001
5.568448e+002	9.598506e+001
5.573269e+002	9.594039e+001
5.578090e+002	9.589020e+001
5.582911e+002	9.583961e+001
5.587733e+002	9.579892e+001
5.592554e+002	9.576023e+001
5.597375e+002	9.575921e+001
5.602196e+002	9.577084e+001
5.607017e+002	9.579562e+001
5.611838e+002	9.582915e+001
5.616660e+002	9.586346e+001
5.621481e+002	9.589079e+001
5.626302e+002	9.590612e+001
5.631123e+002	9.590717e+001
5.635944e+002	9.589597e+001
5.640765e+002	9.587621e+001
5.645587e+002	9.585385e+001
5.650408e+002	9.583337e+001
5.655229e+002	9.581853e+001
5.660050e+002	9.580943e+001
5.664871e+002	9.580386e+001
5.669692e+002	9.579588e+001
5.674514e+002	9.577890e+001
5.679335e+002	9.575734e+001
5.684156e+002	9.571552e+001
5.688977e+002	9.563440e+001
5.693798e+002	9.554045e+001
5.698619e+002	9.544331e+001
5.703441e+002	9.534795e+001
5.708262e+002	9.524187e+001
5.713083e+002	9.515900e+001
5.717904e+002	9.511814e+001
5.722725e+002	9.511055e+001
5.727546e+002	9.510679e+001
5.732368e+002	9.511584e+001
5.737189e+002	9.512991e+001
5.742010e+002	9.515077e+001
5.746831e+002	9.515258e+001
5.751652e+002	9.514306e+001
5.756473e+002	9.512960e+001
5.761295e+002	9.511130e+001
5.766116e+002	9.509378e+001
5.770937e+002	9.507609e+001
5.775758e+002	9.507278e+001
5.780579e+002	9.507319e+001
5.785400e+002	9.507662e+001
5.790222e+002	9.507883e+001
5.795043e+002	9.507242e+001
5.799864e+002	9.505881e+001
5.804685e+002	9.502213e+001
5.809506e+002	9.496227e+001
5.814327e+002	9.489139e+001
5.819149e+002	9.481026e+001
5.823970e+002	9.472473e+001
5.828791e+002	9.463602e+001
5.833612e+002	9.455444e+001
5.838433e+002	9.449269e+001
5.843254e+002	9.443294e+001
5.848076e+002	9.437749e+001
5.852897e+002	9.432242e+001
5.857718e+002	9.426060e+001
5.862539e+002	9.419261e+001
5.867360e+002	9.410233e+001
5.872181e+002	9.400047e+001
5.877003e+002	9.388731e+001
5.881824e+002	9.376653e+001
5.886645e+002	9.364497e+001
5.891466e+002	9.352822e+001
5.896287e+002	9.342224e+001
5.901108e+002	9.333023e+001
5.905930e+002	9.325453e+001
5.910751e+002	9.319466e+001
5.915572e+002	9.314985e+001
5.920393e+002	9.311796e+001
5.925214e+002	9.309818e+001
5.930035e+002	9.308972e+001
5.934857e+002	9.309378e+001
5.939678e+002	9.311140e+001
5.944499e+002	9.314452e+001
5.949320e+002	9.319345e+001
5.954141e+002	9.325783e+001
5.958962e+002	9.333456e+001
5.963784e+002	9.341940e+001
5.968605e+002	9.350600e+001
5.973426e+002	9.358809e+001
5.978247e+002	9.365920e+001
5.983068e+002	9.371497e+001
5.987889e+002	9.375244e+001
5.992711e+002	9.377156e+001
5.997532e+002	9.377365e+001
6.002353e+002	9.376212e+001
6.007174e+002	9.374039e+001
6.011995e+002	9.371246e+001
6.016816e+002	9.368089e+001
6.021638e+002	9.364769e+001
6.026459e+002	9.361302e+001
6.031280e+002	9.357664e+001
6.036101e+002	9.353722e+001
6.040922e+002	9.349438e+001
6.045743e+002	9.344807e+001
6.050565e+002	9.340018e+001
6.055386e+002	9.335342e+001
6.060207e+002	9.331209e+001
6.065028e+002	9.328016e+001
6.069849e+002	9.326167e+001
6.074670e+002	9.325862e+001
6.079492e+002	9.327164e+001
6.084313e+002	9.329853e+001
6.089134e+002	9.333567e+001
6.093955e+002	9.337759e+001
6.098776e+002	9.341910e+001
6.103597e+002	9.345525e+001
6.108419e+002	9.348330e+001
6.113240e+002	9.350208e+001
6.118061e+002	9.351300e+001
6.122882e+002	9.351845e+001
6.127703e+002	9.352203e+001
6.132524e+002	9.352655e+001
6.137346e+002	9.353432e+001
6.142167e+002	9.354546e+001
6.146988e+002	9.355888e+001
6.151809e+002	9.357140e+001
6.156630e+002	9.357959e+001
6.161451e+002	9.357947e+001
6.166273e+002	9.356847e+001
6.171094e+002	9.354496e+001
6.175915e+002	9.350951e+001
6.180736e+002	9.346360e+001
6.185557e+002	9.341018e+001
6.190378e+002	9.335194e+001
6.195200e+002	9.329173e+001
6.200021e+002	9.323096e+001
6.204842e+002	9.317060e+001
6.209663e+002	9.311017e+001
6.214484e+002	9.304931e+001
6.219305e+002	9.298739e+001
6.224127e+002	9.292515e+001
6.228948e+002	9.286403e+001
6.233769e+002	9.280727e+001
6.238590e+002	9.275847e+001
6.243411e+002	9.272201e+001
6.248232e+002	9.270119e+001
6.253054e+002	9.269852e+001
6.257875e+002	9.271419e+001
6.262696e+002	9.274680e+001
6.267517e+002	9.279262e+001
6.272338e+002	9.284714e+001
6.277159e+002	9.290485e+001
6.281981e+002	9.296112e+001
6.286802e+002	9.301192e+001
6.291623e+002	9.305515e+001
6.296444e+002	9.308974e+001
6.301265e+002	9.311634e+001
6.306086e+002	9.313580e+001
6.310908e+002	9.314966e+001
6.315729e+002	9.315868e+001
6.320550e+002	9.316347e+001
6.325371e+002	9.316354e+001
6.330192e+002	9.315826e+001
6.335013e+002	9.314639e+001
6.339835e+002	9.312733e+001
6.344656e+002	9.310061e+001
6.349477e+002	9.306709e+001
6.354298e+002	9.302811e+001
6.359119e+002	9.298617e+001
6.363940e+002	9.294376e+001
6.368762e+002	9.290381e+001
6.373583e+002	9.286832e+001
6.378404e+002	9.283899e+001
6.383225e+002	9.281615e+001
6.388046e+002	9.279967e+001
6.392867e+002	9.278841e+001
6.397689e+002	9.278142e+001
6.402510e+002	9.277747e+001
6.407331e+002	9.277625e+001
6.412152e+002	9.277766e+001
6.416973e+002	9.278258e+001
6.421794e+002	9.279176e+001
6.426616e+002	9.280634e+001
6.431437e+002	9.282664e+001
6.436258e+002	9.285277e+001
6.441079e+002	9.288358e+001
6.445900e+002	9.291767e+001
6.450721e+002	9.295274e+001
6.455543e+002	9.298679e+001
6.460364e+002	9.301767e+001
6.465185e+002	9.304425e+001
6.470006e+002	9.306580e+001
6.474827e+002	9.308276e+001
6.479648e+002	9.309583e+001
6.484470e+002	9.310641e+001
6.489291e+002	9.311558e+001
6.494112e+002	9.312444e+001
6.498933e+002	9.313328e+001
6.503754e+002	9.314214e+001
6.508575e+002	9.315022e+001
6.513397e+002	9.315676e+001
6.518218e+002	9.316067e+001
6.523039e+002	9.316145e+001
6.527860e+002	9.315872e+001
6.532681e+002	9.315305e+001
6.537502e+002	9.314517e+001
6.542324e+002	9.313650e+001
6.547145e+002	9.312817e+001
6.551966e+002	9.312150e+001
6.556787e+002	9.311704e+001
6.561608e+002	9.311516e+001
6.566429e+002	9.311533e+001
6.571251e+002	9.311698e+001
6.576072e+002	9.311899e+001
6.580893e+002	9.312063e+001
6.585714e+002	9.312107e+001
6.590535e+002	9.312023e+001
6.595356e+002	9.311804e+001
6.600178e+002	9.311509e+001
6.604999e+002	9.311170e+001
6.609820e+002	9.310844e+001
6.614641e+002	9.310526e+001
6.619462e+002	9.310195e+001
6.624283e+002	9.309758e+001
6.629105e+002	9.309114e+001
6.633926e+002	9.308115e+001
6.638747e+002	9.306660e+001
6.643568e+002	9.304666e+001
6.648389e+002	9.302159e+001
6.653210e+002	9.299226e+001
6.658032e+002	9.296072e+001
6.662853e+002	9.292925e+001
6.667674e+002	9.290072e+001
6.672495e+002	9.287740e+001
6.677316e+002	9.286128e+001
6.682137e+002	9.285318e+001
6.686959e+002	9.285324e+001
6.691780e+002	9.286038e+001
6.696601e+002	9.287312e+001
6.701422e+002	9.288929e+001
6.706243e+002	9.290701e+001
6.711064e+002	9.292446e+001
6.715886e+002	9.294073e+001
6.720707e+002	9.295525e+001
6.725528e+002	9.296822e+001
6.730349e+002	9.297984e+001
6.735170e+002	9.299064e+001
6.739991e+002	9.300063e+001
6.744813e+002	9.300983e+001
6.749634e+002	9.301779e+001
6.754455e+002	9.302415e+001
6.759276e+002	9.302834e+001
6.764097e+002	9.303025e+001
6.768918e+002	9.302982e+001
6.773740e+002	9.302761e+001
6.778561e+002	9.302420e+001
6.783382e+002	9.302065e+001
6.788203e+002	9.301776e+001
6.793024e+002	9.301644e+001
6.797845e+002	9.301701e+001
6.802667e+002	9.301971e+001
6.807488e+002	9.302406e+001
6.812309e+002	9.302961e+001
6.817130e+002	9.303546e+001
6.821951e+002	9.304104e+001
6.826772e+002	9.304570e+001
6.831594e+002	9.304938e+001
6.836415e+002	9.305206e+001
6.841236e+002	9.305431e+001
6.846057e+002	9.305652e+001
6.850878e+002	9.305940e+001
6.855699e+002	9.306320e+001
6.860521e+002	9.306818e+001
6.865342e+002	9.307404e+001
6.870163e+002	9.308046e+001
6.874984e+002	9.308671e+001
6.879805e+002	9.309230e+001
6.884626e+002	9.309659e+001
6.889448e+002	9.309943e+001
6.894269e+002	9.310067e+001
6.899090e+002	9.310066e+001
6.903911e+002	9.309965e+001
6.908732e+002	9.309813e+001
6.913553e+002	9.309624e+001
6.918375e+002	9.309415e+001
6.923196e+002	9.309155e+001
6.928017e+002	9.308810e+001
6.932838e+002	9.308315e+001
6.937659e+002	9.307627e+001
6.942480e+002	9.306700e+001
6.947302e+002	9.305540e+001
6.952123e+002	9.304163e+001
6.956944e+002	9.302647e+001
6.961765e+002	9.301070e+001
6.966586e+002	9.299544e+001
6.971407e+002	9.298156e+001
6.976229e+002	9.296996e+001
6.981050e+002	9.296101e+001
6.985871e+002	9.295499e+001
6.990692e+002	9.295167e+001
6.995513e+002	9.295086e+001
7.000334e+002	9.295211e+001
7.005156e+002	9.295526e+001
7.009977e+002	9.296011e+001
7.014798e+002	9.296684e+001
7.019619e+002	9.297563e+001
7.024440e+002	9.298689e+001
7.029261e+002	9.300074e+001
7.034083e+002	9.301734e+001
7.038904e+002	9.303632e+001
7.043725e+002	9.305720e+001
7.048546e+002	9.307905e+001
7.053367e+002	9.310094e+001
7.058188e+002	9.312175e+001
7.063010e+002	9.314069e+001
7.067831e+002	9.315703e+001
7.072652e+002	9.317057e+001
7.077473e+002	9.318121e+001
7.082294e+002	9.318929e+001
7.087115e+002	9.319504e+001
7.091937e+002	9.319881e+001
7.096758e+002	9.320058e+001
7.101579e+002	9.320028e+001
7.106400e+002	9.319733e+001
7.111221e+002	9.319119e+001
7.116042e+002	9.318106e+001
7.120864e+002	9.316640e+001
7.125685e+002	9.314680e+001
7.130506e+002	9.312241e+001
7.135327e+002	9.309360e+001
7.140148e+002	9.306140e+001
7.144969e+002	9.302692e+001
7.149791e+002	9.299166e+001
7.154612e+002	9.295690e+001
7.159433e+002	9.292398e+001
7.164254e+002	9.289375e+001
7.169075e+002	9.286695e+001
7.173896e+002	9.284384e+001
7.178718e+002	9.282464e+001
7.183539e+002	9.280923e+001
7.188360e+002	9.279765e+001
7.193181e+002	9.278979e+001
7.198002e+002	9.278575e+001
7.202823e+002	9.278542e+001
7.207645e+002	9.278883e+001
7.212466e+002	9.279565e+001
7.217287e+002	9.280551e+001
7.222108e+002	9.281759e+001
7.226929e+002	9.283102e+001
7.231750e+002	9.284454e+001
7.236572e+002	9.285712e+001
7.241393e+002	9.286752e+001
7.246214e+002	9.287498e+001
7.251035e+002	9.287878e+001
7.255856e+002	9.287872e+001
7.260677e+002	9.287466e+001
7.265499e+002	9.286675e+001
7.270320e+002	9.285503e+001
7.275141e+002	9.283962e+001
7.279962e+002	9.282024e+001
7.284783e+002	9.279661e+001
7.289604e+002	9.276810e+001
7.294426e+002	9.273421e+001
7.299247e+002	9.269431e+001
7.304068e+002	9.264817e+001
7.308889e+002	9.259576e+001
7.313710e+002	9.253767e+001
7.318531e+002	9.247471e+001
7.323353e+002	9.240826e+001
7.328174e+002	9.233975e+001
7.332995e+002	9.227093e+001
7.337816e+002	9.220327e+001
7.342637e+002	9.213831e+001
7.347458e+002	9.207710e+001
7.352280e+002	9.202074e+001
7.357101e+002	9.196990e+001
7.361922e+002	9.192537e+001
7.366743e+002	9.188776e+001
7.371564e+002	9.185797e+001
7.376385e+002	9.183676e+001
7.381207e+002	9.182519e+001
7.386028e+002	9.182407e+001
7.390849e+002	9.183427e+001
7.395670e+002	9.185622e+001
7.400491e+002	9.189014e+001
7.405313e+002	9.193562e+001
7.410134e+002	9.199208e+001
7.414955e+002	9.205837e+001
7.419776e+002	9.213330e+001
7.424597e+002	9.221537e+001
7.429418e+002	9.230328e+001
7.434240e+002	9.239561e+001
7.439061e+002	9.249122e+001
7.443882e+002	9.258892e+001
7.448703e+002	9.268775e+001
7.453524e+002	9.278660e+001
7.458345e+002	9.288450e+001
7.463167e+002	9.298032e+001
7.467988e+002	9.307310e+001
7.472809e+002	9.316180e+001
7.477630e+002	9.324570e+001
7.482451e+002	9.332421e+001
7.487272e+002	9.339716e+001
7.492094e+002	9.346458e+001
7.496915e+002	9.352693e+001
7.501736e+002	9.358479e+001
7.506557e+002	9.363894e+001
7.511378e+002	9.369005e+001
7.516199e+002	9.373879e+001
7.521021e+002	9.378552e+001
7.525842e+002	9.383051e+001
7.530663e+002	9.387365e+001
7.535484e+002	9.391487e+001
7.540305e+002	9.395390e+001
7.545126e+002	9.399062e+001
7.549948e+002	9.402493e+001
7.554769e+002	9.405696e+001
7.559590e+002	9.408691e+001
7.564411e+002	9.411517e+001
7.569232e+002	9.414208e+001
7.574053e+002	9.416801e+001
7.578875e+002	9.419309e+001
7.583696e+002	9.421745e+001
7.588517e+002	9.424093e+001
7.593338e+002	9.426337e+001
7.598159e+002	9.428448e+001
7.602980e+002	9.430410e+001
7.607802e+002	9.432212e+001
7.612623e+002	9.433868e+001
7.617444e+002	9.435397e+001
7.622265e+002	9.436844e+001
7.627086e+002	9.438245e+001
7.631907e+002	9.439646e+001
7.636729e+002	9.441068e+001
7.641550e+002	9.442525e+001
7.646371e+002	9.444001e+001
7.651192e+002	9.445471e+001
7.656013e+002	9.446892e+001
7.660834e+002	9.448227e+001
7.665656e+002	9.449438e+001
7.670477e+002	9.450513e+001
7.675298e+002	9.451446e+001
7.680119e+002	9.452264e+001
7.684940e+002	9.452992e+001
7.689761e+002	9.453677e+001
7.694583e+002	9.454347e+001
7.699404e+002	9.455035e+001
7.704225e+002	9.455744e+001
7.709046e+002	9.456475e+001
7.713867e+002	9.457202e+001
7.718688e+002	9.457906e+001
7.723510e+002	9.458559e+001
7.728331e+002	9.459148e+001
7.733152e+002	9.459669e+001
7.737973e+002	9.460137e+001
7.742794e+002	9.460570e+001
7.747615e+002	9.460999e+001
7.752437e+002	9.461442e+001
7.757258e+002	9.461917e+001
7.762079e+002	9.462415e+001
7.766900e+002	9.462920e+001
7.771721e+002	9.463390e+001
7.776542e+002	9.463785e+001
7.781364e+002	9.464056e+001
7.786185e+002	9.464171e+001
7.791006e+002	9.464104e+001
7.795827e+002	9.463857e+001
7.800648e+002	9.463438e+001
7.805469e+002	9.462877e+001
7.810291e+002	9.462195e+001
7.815112e+002	9.461417e+001
7.819933e+002	9.460544e+001
7.824754e+002	9.459564e+001
7.829575e+002	9.458437e+001
7.834396e+002	9.457107e+001
7.839218e+002	9.455497e+001
7.844039e+002	9.453529e+001
7.848860e+002	9.451110e+001
7.853681e+002	9.448154e+001
7.858502e+002	9.444564e+001
7.863323e+002	9.440244e+001
7.868145e+002	9.435077e+001
7.872966e+002	9.428936e+001
7.877787e+002	9.421664e+001
7.882608e+002	9.413092e+001
7.887429e+002	9.403036e+001
7.892250e+002	9.391325e+001
7.897072e+002	9.377805e+001
7.901893e+002	9.362389e+001
7.906714e+002	9.345055e+001
7.911535e+002	9.325893e+001
7.916356e+002	9.305093e+001
7.921177e+002	9.282976e+001
7.925999e+002	9.259959e+001
7.930820e+002	9.236572e+001
7.935641e+002	9.213404e+001
7.940462e+002	9.191099e+001
7.945283e+002	9.170299e+001
7.950104e+002	9.151633e+001
7.954926e+002	9.135658e+001
7.959747e+002	9.122852e+001
7.964568e+002	9.113564e+001
7.969389e+002	9.108015e+001
7.974210e+002	9.106252e+001
7.979031e+002	9.108182e+001
7.983853e+002	9.113535e+001
7.988674e+002	9.121913e+001
7.993495e+002	9.132790e+001
7.998316e+002	9.145572e+001
8.003137e+002	9.159615e+001
8.007958e+002	9.174304e+001
8.012780e+002	9.189069e+001
8.017601e+002	9.203455e+001
8.022422e+002	9.217117e+001
8.027243e+002	9.229868e+001
8.032064e+002	9.241644e+001
8.036885e+002	9.252518e+001
8.041707e+002	9.262634e+001
8.046528e+002	9.272209e+001
8.051349e+002	9.281464e+001
8.056170e+002	9.290615e+001
8.060991e+002	9.299823e+001
8.065812e+002	9.309202e+001
8.070634e+002	9.318790e+001
8.075455e+002	9.328575e+001
8.080276e+002	9.338485e+001
8.085097e+002	9.348426e+001
8.089918e+002	9.358277e+001
8.094739e+002	9.367924e+001
8.099561e+002	9.377247e+001
8.104382e+002	9.386147e+001
8.109203e+002	9.394524e+001
8.114024e+002	9.402290e+001
8.118845e+002	9.409354e+001
8.123666e+002	9.415636e+001
8.128488e+002	9.421048e+001
8.133309e+002	9.425522e+001
8.138130e+002	9.428994e+001
8.142951e+002	9.431435e+001
8.147772e+002	9.432832e+001
8.152593e+002	9.433215e+001
8.157415e+002	9.432635e+001
8.162236e+002	9.431174e+001
8.167057e+002	9.428920e+001
8.171878e+002	9.425970e+001
8.176699e+002	9.422410e+001
8.181520e+002	9.418314e+001
8.186342e+002	9.413734e+001
8.191163e+002	9.408715e+001
8.195984e+002	9.403288e+001
8.200805e+002	9.397497e+001
8.205626e+002	9.391391e+001
8.210447e+002	9.385053e+001
8.215269e+002	9.378588e+001
8.220090e+002	9.372134e+001
8.224911e+002	9.365842e+001
8.229732e+002	9.359871e+001
8.234553e+002	9.354366e+001
8.239374e+002	9.349448e+001
8.244196e+002	9.345190e+001
8.249017e+002	9.341624e+001
8.253838e+002	9.338714e+001
8.258659e+002	9.336385e+001
8.263480e+002	9.334513e+001
8.268301e+002	9.332948e+001
8.273123e+002	9.331518e+001
8.277944e+002	9.330053e+001
8.282765e+002	9.328381e+001
8.287586e+002	9.326352e+001
8.292407e+002	9.323829e+001
8.297228e+002	9.320708e+001
8.302050e+002	9.316905e+001
8.306871e+002	9.312379e+001
8.311692e+002	9.307117e+001
8.316513e+002	9.301162e+001
8.321334e+002	9.294588e+001
8.326155e+002	9.287527e+001
8.330977e+002	9.280142e+001
8.335798e+002	9.272634e+001
8.340619e+002	9.265220e+001
8.345440e+002	9.258126e+001
8.350261e+002	9.251560e+001
8.355082e+002	9.245715e+001
8.359904e+002	9.240734e+001
8.364725e+002	9.236738e+001
8.369546e+002	9.233792e+001
8.374367e+002	9.231945e+001
8.379188e+002	9.231208e+001
8.384009e+002	9.231590e+001
8.388831e+002	9.233083e+001
8.393652e+002	9.235685e+001
8.398473e+002	9.239375e+001
8.403294e+002	9.244128e+001
8.408115e+002	9.249885e+001
8.412936e+002	9.256564e+001
8.417758e+002	9.264033e+001
8.422579e+002	9.272133e+001
8.427400e+002	9.280663e+001
8.432221e+002	9.289419e+001
8.437042e+002	9.298190e+001
8.441863e+002	9.306803e+001
8.446685e+002	9.315125e+001
8.451506e+002	9.323091e+001
8.456327e+002	9.330702e+001
8.461148e+002	9.338033e+001
8.465969e+002	9.345210e+001
8.470790e+002	9.352399e+001
8.475612e+002	9.359781e+001
8.480433e+002	9.367533e+001
8.485254e+002	9.375794e+001
8.490075e+002	9.384660e+001
8.494896e+002	9.394166e+001
8.499717e+002	9.404285e+001
8.504539e+002	9.414929e+001
8.509360e+002	9.425966e+001
8.514181e+002	9.437220e+001
8.519002e+002	9.448500e+001
8.523823e+002	9.459602e+001
8.528644e+002	9.470335e+001
8.533466e+002	9.480513e+001
8.538287e+002	9.489987e+001
8.543108e+002	9.498629e+001
8.547929e+002	9.506352e+001
8.552750e+002	9.513100e+001
8.557571e+002	9.518861e+001
8.562393e+002	9.523654e+001
8.567214e+002	9.527538e+001
8.572035e+002	9.530598e+001
8.576856e+002	9.532945e+001
8.581677e+002	9.534703e+001
8.586498e+002	9.536002e+001
8.591320e+002	9.536962e+001
8.596141e+002	9.537696e+001
8.600962e+002	9.538285e+001
8.605783e+002	9.538793e+001
8.610604e+002	9.539249e+001
8.615425e+002	9.539665e+001
8.620247e+002	9.540028e+001
8.625068e+002	9.540322e+001
8.629889e+002	9.540519e+001
8.634710e+002	9.540599e+001
8.639531e+002	9.540544e+001
8.644352e+002	9.540345e+001
8.649174e+002	9.539992e+001
8.653995e+002	9.539480e+001
8.658816e+002	9.538795e+001
8.663637e+002	9.537925e+001
8.668458e+002	9.536839e+001
8.673279e+002	9.535506e+001
8.678101e+002	9.533886e+001
8.682922e+002	9.531940e+001
8.687743e+002	9.529628e+001
8.692564e+002	9.526918e+001
8.697385e+002	9.523779e+001
8.702206e+002	9.520184e+001
8.707028e+002	9.516104e+001
8.711849e+002	9.511504e+001
8.716670e+002	9.506335e+001
8.721491e+002	9.500536e+001
8.726312e+002	9.494031e+001
8.731133e+002	9.486740e+001
8.735955e+002	9.478580e+001
8.740776e+002	9.469484e+001
8.745597e+002	9.459410e+001
8.750418e+002	9.448361e+001
8.755239e+002	9.436385e+001
8.760060e+002	9.423588e+001
8.764882e+002	9.410133e+001
8.769703e+002	9.396239e+001
8.774524e+002	9.382162e+001
8.779345e+002	9.368198e+001
8.784166e+002	9.354652e+001
8.788987e+002	9.341843e+001
8.793809e+002	9.330074e+001
8.798630e+002	9.319633e+001
8.803451e+002	9.310769e+001
8.808272e+002	9.303699e+001
8.813093e+002	9.298586e+001
8.817914e+002	9.295541e+001
8.822736e+002	9.294610e+001
8.827557e+002	9.295780e+001
8.832378e+002	9.298971e+001
8.837199e+002	9.304045e+001
8.842020e+002	9.310808e+001
8.846841e+002	9.319028e+001
8.851663e+002	9.328444e+001
8.856484e+002	9.338789e+001
8.861305e+002	9.349794e+001
8.866126e+002	9.361217e+001
8.870947e+002	9.372839e+001
8.875768e+002	9.384479e+001
8.880590e+002	9.395986e+001
8.885411e+002	9.407246e+001
8.890232e+002	9.418170e+001
8.895053e+002	9.428696e+001
8.899874e+002	9.438772e+001
8.904695e+002	9.448366e+001
8.909517e+002	9.457451e+001
8.914338e+002	9.466014e+001
8.919159e+002	9.474048e+001
8.923980e+002	9.481558e+001
8.928801e+002	9.488553e+001
8.933622e+002	9.495054e+001
8.938443e+002	9.501082e+001
8.943264e+002	9.506662e+001
8.948085e+002	9.511811e+001
8.952906e+002	9.516546e+001
8.957728e+002	9.520867e+001
8.962549e+002	9.524773e+001
8.967370e+002	9.528250e+001
8.972191e+002	9.531286e+001
8.977012e+002	9.533867e+001
8.981833e+002	9.535991e+001
8.986655e+002	9.537661e+001
8.991476e+002	9.538898e+001
8.996297e+002	9.539735e+001
9.001118e+002	9.540211e+001
9.005939e+002	9.540374e+001
9.010760e+002	9.540269e+001
9.015582e+002	9.539930e+001
9.020403e+002	9.539386e+001
9.025224e+002	9.538644e+001
9.030045e+002	9.537705e+001
9.034866e+002	9.536552e+001
9.039688e+002	9.535167e+001
9.044509e+002	9.533526e+001
9.049330e+002	9.531615e+001
9.054151e+002	9.529422e+001
9.058972e+002	9.526951e+001
9.063793e+002	9.524208e+001
9.068615e+002	9.521211e+001
9.073436e+002	9.517977e+001
9.078257e+002	9.514525e+001
9.083078e+002	9.510870e+001
9.087899e+002	9.507024e+001
9.092720e+002	9.502996e+001
9.097542e+002	9.498797e+001
9.102363e+002	9.494436e+001
9.107184e+002	9.489931e+001
9.112005e+002	9.485305e+001
9.116826e+002	9.480591e+001
9.121647e+002	9.475822e+001
9.126469e+002	9.471040e+001
9.131290e+002	9.466276e+001
9.136111e+002	9.461557e+001
9.140932e+002	9.456895e+001
9.145753e+002	9.452292e+001
9.150574e+002	9.447723e+001
9.155396e+002	9.443156e+001
9.160217e+002	9.438530e+001
9.165038e+002	9.433778e+001
9.169859e+002	9.428812e+001
9.174680e+002	9.423539e+001
9.179501e+002	9.417853e+001
9.184323e+002	9.411649e+001
9.189144e+002	9.404828e+001
9.193965e+002	9.397309e+001
9.198786e+002	9.389037e+001
9.203607e+002	9.380006e+001
9.208428e+002	9.370266e+001
9.213250e+002	9.359940e+001
9.218071e+002	9.349223e+001
9.222892e+002	9.338395e+001
9.227713e+002	9.327789e+001
9.232534e+002	9.317791e+001
9.237355e+002	9.308794e+001
9.242177e+002	9.301173e+001
9.246998e+002	9.295239e+001
9.251819e+002	9.291210e+001
9.256640e+002	9.289180e+001
9.261461e+002	9.289111e+001
9.266282e+002	9.290833e+001
9.271104e+002	9.294064e+001
9.275925e+002	9.298435e+001
9.280746e+002	9.303545e+001
9.285567e+002	9.308986e+001
9.290388e+002	9.314394e+001
9.295209e+002	9.319473e+001
9.300031e+002	9.324010e+001
9.304852e+002	9.327883e+001
9.309673e+002	9.331055e+001
9.314494e+002	9.333553e+001
9.319315e+002	9.335458e+001
9.324136e+002	9.336877e+001
9.328958e+002	9.337942e+001
9.333779e+002	9.338779e+001
9.338600e+002	9.339523e+001
9.343421e+002	9.340293e+001
9.348242e+002	9.341212e+001
9.353063e+002	9.342387e+001
9.357885e+002	9.343918e+001
9.362706e+002	9.345879e+001
9.367527e+002	9.348322e+001
9.372348e+002	9.351255e+001
9.377169e+002	9.354640e+001
9.381990e+002	9.358382e+001
9.386812e+002	9.362332e+001
9.391633e+002	9.366288e+001
9.396454e+002	9.370010e+001
9.401275e+002	9.373229e+001
9.406096e+002	9.375671e+001
9.410917e+002	9.377065e+001
9.415739e+002	9.377162e+001
9.420560e+002	9.375736e+001
9.425381e+002	9.372594e+001
9.430202e+002	9.367570e+001
9.435023e+002	9.360526e+001
9.439844e+002	9.351343e+001
9.444666e+002	9.339929e+001
9.449487e+002	9.326221e+001
9.454308e+002	9.310194e+001
9.459129e+002	9.291873e+001
9.463950e+002	9.271350e+001
9.468771e+002	9.248795e+001
9.473593e+002	9.224467e+001
9.478414e+002	9.198712e+001
9.483235e+002	9.171967e+001
9.488056e+002	9.144726e+001
9.492877e+002	9.117541e+001
9.497698e+002	9.090971e+001
9.502520e+002	9.065571e+001
9.507341e+002	9.041846e+001
9.512162e+002	9.020241e+001
9.516983e+002	9.001109e+001
9.521804e+002	8.984715e+001
9.526625e+002	8.971229e+001
9.531447e+002	8.960738e+001
9.536268e+002	8.953257e+001
9.541089e+002	8.948753e+001
9.545910e+002	8.947150e+001
9.550731e+002	8.948358e+001
9.555552e+002	8.952271e+001
9.560374e+002	8.958781e+001
9.565195e+002	8.967776e+001
9.570016e+002	8.979141e+001
9.574837e+002	8.992747e+001
9.579658e+002	9.008453e+001
9.584479e+002	9.026086e+001
9.589301e+002	9.045440e+001
9.594122e+002	9.066266e+001
9.598943e+002	9.088271e+001
9.603764e+002	9.111110e+001
9.608585e+002	9.134400e+001
9.613406e+002	9.157722e+001
9.618228e+002	9.180641e+001
9.623049e+002	9.202720e+001
9.627870e+002	9.223549e+001
9.632691e+002	9.242754e+001
9.637512e+002	9.260030e+001
9.642333e+002	9.275147e+001
9.647155e+002	9.287965e+001
9.651976e+002	9.298434e+001
9.656797e+002	9.306594e+001
9.661618e+002	9.312560e+001
9.666439e+002	9.316514e+001
9.671260e+002	9.318687e+001
9.676082e+002	9.319341e+001
9.680903e+002	9.318752e+001
9.685724e+002	9.317197e+001
9.690545e+002	9.314944e+001
9.695366e+002	9.312247e+001
9.700187e+002	9.309335e+001
9.705009e+002	9.306419e+001
9.709830e+002	9.303681e+001
9.714651e+002	9.301285e+001
9.719472e+002	9.299358e+001
9.724293e+002	9.298000e+001
9.729114e+002	9.297269e+001
9.733936e+002	9.297183e+001
9.738757e+002	9.297712e+001
9.743578e+002	9.298781e+001
9.748399e+002	9.300269e+001
9.753220e+002	9.302021e+001
9.758041e+002	9.303857e+001
9.762863e+002	9.305585e+001
9.767684e+002	9.307010e+001
9.772505e+002	9.307952e+001
9.777326e+002	9.308251e+001
9.782147e+002	9.307781e+001
9.786968e+002	9.306442e+001
9.791790e+002	9.304176e+001
9.796611e+002	9.300956e+001
9.801432e+002	9.296798e+001
9.806253e+002	9.291756e+001
9.811074e+002	9.285928e+001
9.815895e+002	9.279453e+001
9.820717e+002	9.272523e+001
9.825538e+002	9.265372e+001
9.830359e+002	9.258273e+001
9.835180e+002	9.251530e+001
9.840001e+002	9.245457e+001
9.844822e+002	9.240363e+001
9.849644e+002	9.236526e+001
9.854465e+002	9.234165e+001
9.859286e+002	9.233436e+001
9.864107e+002	9.234398e+001
9.868928e+002	9.237025e+001
9.873749e+002	9.241196e+001
9.878571e+002	9.246717e+001
9.883392e+002	9.253329e+001
9.888213e+002	9.260738e+001
9.893034e+002	9.268629e+001
9.897855e+002	9.276690e+001
9.902676e+002	9.284628e+001
9.907498e+002	9.292181e+001
9.912319e+002	9.299117e+001
9.917140e+002	9.305244e+001
9.921961e+002	9.310407e+001
9.926782e+002	9.314488e+001
9.931603e+002	9.317403e+001
9.936425e+002	9.319102e+001
9.941246e+002	9.319572e+001
9.946067e+002	9.318834e+001
9.950888e+002	9.316936e+001
9.955709e+002	9.313958e+001
9.960530e+002	9.309998e+001
9.965352e+002	9.305169e+001
9.970173e+002	9.299580e+001
9.974994e+002	9.293338e+001
9.979815e+002	9.286530e+001
9.984636e+002	9.279223e+001
9.989457e+002	9.271458e+001
9.994279e+002	9.263258e+001
9.999100e+002	9.254629e+001
1.000392e+003	9.245568e+001
1.000874e+003	9.236073e+001
1.001356e+003	9.226150e+001
1.001838e+003	9.215810e+001
1.002321e+003	9.205077e+001
1.002803e+003	9.193983e+001
1.003285e+003	9.182560e+001
1.003767e+003	9.170843e+001
1.004249e+003	9.158861e+001
1.004731e+003	9.146640e+001
1.005213e+003	9.134206e+001
1.005695e+003	9.121590e+001
1.006177e+003	9.108831e+001
1.006660e+003	9.095988e+001
1.007142e+003	9.083139e+001
1.007624e+003	9.070379e+001
1.008106e+003	9.057814e+001
1.008588e+003	9.045554e+001
1.009070e+003	9.033696e+001
1.009552e+003	9.022310e+001
1.010034e+003	9.011430e+001
1.010517e+003	9.001045e+001
1.010999e+003	8.991095e+001
1.011481e+003	8.981474e+001
1.011963e+003	8.972038e+001
1.012445e+003	8.962611e+001
1.012927e+003	8.952998e+001
1.013409e+003	8.942988e+001
1.013891e+003	8.932363e+001
1.014373e+003	8.920901e+001
1.014856e+003	8.908379e+001
1.015338e+003	8.894579e+001
1.015820e+003	8.879295e+001
1.016302e+003	8.862357e+001
1.016784e+003	8.843642e+001
1.017266e+003	8.823122e+001
1.017748e+003	8.800868e+001
1.018230e+003	8.777113e+001
1.018713e+003	8.752232e+001
1.019195e+003	8.726799e+001
1.019677e+003	8.701521e+001
1.020159e+003	8.677290e+001
1.020641e+003	8.655021e+001
1.021123e+003	8.635809e+001
1.021605e+003	8.619610e+001
1.022087e+003	8.608341e+001
1.022569e+003	8.602816e+001
1.023052e+003	8.603274e+001
1.023534e+003	8.609955e+001
1.024016e+003	8.621542e+001
1.024498e+003	8.637791e+001
1.024980e+003	8.658064e+001
1.025462e+003	8.681351e+001
1.025944e+003	8.706532e+001
1.026426e+003	8.732446e+001
1.026909e+003	8.757958e+001
1.027391e+003	8.782030e+001
1.027873e+003	8.803751e+001
1.028355e+003	8.822374e+001
1.028837e+003	8.837321e+001
1.029319e+003	8.848199e+001
1.029801e+003	8.854770e+001
1.030283e+003	8.856959e+001
1.030766e+003	8.854807e+001
1.031248e+003	8.848470e+001
1.031730e+003	8.838177e+001
1.032212e+003	8.824219e+001
1.032694e+003	8.806913e+001
1.033176e+003	8.786600e+001
1.033658e+003	8.763618e+001
1.034140e+003	8.738303e+001
1.034622e+003	8.710984e+001
1.035104e+003	8.681992e+001
1.035587e+003	8.651655e+001
1.036069e+003	8.620318e+001
1.036551e+003	8.588329e+001
1.037033e+003	8.556054e+001
1.037515e+003	8.523845e+001
1.037997e+003	8.492034e+001
1.038479e+003	8.460899e+001
1.038961e+003	8.430638e+001
1.039444e+003	8.401333e+001
1.039926e+003	8.372946e+001
1.040408e+003	8.345293e+001
1.040890e+003	8.318076e+001
1.041372e+003	8.290884e+001
1.041854e+003	8.263259e+001
1.042336e+003	8.234721e+001
1.042818e+003	8.204839e+001
1.043301e+003	8.173256e+001
1.043783e+003	8.139741e+001
1.044265e+003	8.104195e+001
1.044747e+003	8.066673e+001
1.045229e+003	8.027371e+001
1.045711e+003	7.986629e+001
1.046193e+003	7.944897e+001
1.046675e+003	7.902735e+001
1.047157e+003	7.860785e+001
1.047640e+003	7.819758e+001
1.048122e+003	7.780403e+001
1.048604e+003	7.743492e+001
1.049086e+003	7.709766e+001
1.049568e+003	7.679912e+001
1.050050e+003	7.654499e+001
1.050532e+003	7.633944e+001
1.051014e+003	7.618459e+001
1.051496e+003	7.608041e+001
1.051979e+003	7.602448e+001
1.052461e+003	7.601241e+001
1.052943e+003	7.603807e+001
1.053425e+003	7.609437e+001
1.053907e+003	7.617377e+001
1.054389e+003	7.626910e+001
1.054871e+003	7.637394e+001
1.055353e+003	7.648306e+001
1.055836e+003	7.659247e+001
1.056318e+003	7.669940e+001
1.056800e+003	7.680207e+001
1.057282e+003	7.689948e+001
1.057764e+003	7.699108e+001
1.058246e+003	7.707674e+001
1.058728e+003	7.715655e+001
1.059210e+003	7.723106e+001
1.059693e+003	7.730127e+001
1.060175e+003	7.736892e+001
1.060657e+003	7.743649e+001
1.061139e+003	7.750743e+001
1.061621e+003	7.758588e+001
1.062103e+003	7.767664e+001
1.062585e+003	7.778475e+001
1.063067e+003	7.791524e+001
1.063549e+003	7.807264e+001
1.064031e+003	7.826083e+001
1.064514e+003	7.848270e+001
1.064996e+003	7.874020e+001
1.065478e+003	7.903425e+001
1.065960e+003	7.936491e+001
1.066442e+003	7.973142e+001
1.066924e+003	8.013242e+001
1.067406e+003	8.056590e+001
1.067888e+003	8.102922e+001
1.068371e+003	8.151906e+001
1.068853e+003	8.203137e+001
1.069335e+003	8.256129e+001
1.069817e+003	8.310323e+001
1.070299e+003	8.365090e+001
1.070781e+003	8.419765e+001
1.071263e+003	8.473661e+001
1.071745e+003	8.526114e+001
1.072228e+003	8.576504e+001
1.072710e+003	8.624290e+001
1.073192e+003	8.669023e+001
1.073674e+003	8.710358e+001
1.074156e+003	8.748048e+001
1.074638e+003	8.781944e+001
1.075120e+003	8.811969e+001
1.075602e+003	8.838118e+001
1.076084e+003	8.860434e+001
1.076567e+003	8.879009e+001
1.077049e+003	8.893974e+001
1.077531e+003	8.905502e+001
1.078013e+003	8.913817e+001
1.078495e+003	8.919193e+001
1.078977e+003	8.921957e+001
1.079459e+003	8.922494e+001
1.079941e+003	8.921227e+001
1.080423e+003	8.918616e+001
1.080906e+003	8.915126e+001
1.081388e+003	8.911218e+001
1.081870e+003	8.907318e+001
1.082352e+003	8.903806e+001
1.082834e+003	8.901002e+001
1.083316e+003	8.899164e+001
1.083798e+003	8.898489e+001
1.084280e+003	8.899124e+001
1.084763e+003	8.901168e+001
1.085245e+003	8.904694e+001
1.085727e+003	8.909746e+001
1.086209e+003	8.916344e+001
1.086691e+003	8.924485e+001
1.087173e+003	8.934138e+001
1.087655e+003	8.945232e+001
1.088137e+003	8.957664e+001
1.088620e+003	8.971284e+001
1.089102e+003	8.985912e+001
1.089584e+003	9.001335e+001
1.090066e+003	9.017328e+001
1.090548e+003	9.033657e+001
1.091030e+003	9.050098e+001
1.091512e+003	9.066438e+001
1.091994e+003	9.082484e+001
1.092476e+003	9.098061e+001
1.092958e+003	9.113008e+001
1.093441e+003	9.127171e+001
1.093923e+003	9.140402e+001
1.094405e+003	9.152555e+001
1.094887e+003	9.163486e+001
1.095369e+003	9.173058e+001
1.095851e+003	9.181149e+001
1.096333e+003	9.187653e+001
1.096815e+003	9.192497e+001
1.097298e+003	9.195639e+001
1.097780e+003	9.197068e+001
1.098262e+003	9.196801e+001
1.098744e+003	9.194877e+001
1.099226e+003	9.191344e+001
1.099708e+003	9.186253e+001
1.100190e+003	9.179649e+001
1.100672e+003	9.171576e+001
1.101155e+003	9.162069e+001
1.101637e+003	9.151176e+001
1.102119e+003	9.138960e+001
1.102601e+003	9.125517e+001
1.103083e+003	9.110988e+001
1.103565e+003	9.095564e+001
1.104047e+003	9.079485e+001
1.104529e+003	9.063046e+001
1.105011e+003	9.046572e+001
1.105494e+003	9.030424e+001
1.105976e+003	9.014970e+001
1.106458e+003	9.000577e+001
1.106940e+003	8.987606e+001
1.107422e+003	8.976400e+001
1.107904e+003	8.967277e+001
1.108386e+003	8.960528e+001
1.108868e+003	8.956403e+001
1.109350e+003	8.955112e+001
1.109833e+003	8.956799e+001
1.110315e+003	8.961536e+001
1.110797e+003	8.969306e+001
1.111279e+003	8.979991e+001
1.111761e+003	8.993368e+001
1.112243e+003	9.009114e+001
1.112725e+003	9.026822e+001
1.113207e+003	9.046022e+001
1.113690e+003	9.066216e+001
1.114172e+003	9.086907e+001
1.114654e+003	9.107629e+001
1.115136e+003	9.127977e+001
1.115618e+003	9.147614e+001
1.116100e+003	9.166284e+001
1.116582e+003	9.183799e+001
1.117064e+003	9.200030e+001
1.117547e+003	9.214890e+001
1.118029e+003	9.228316e+001
1.118511e+003	9.240256e+001
1.118993e+003	9.250654e+001
1.119475e+003	9.259450e+001
1.119957e+003	9.266584e+001
1.120439e+003	9.271998e+001
1.120921e+003	9.275648e+001
1.121403e+003	9.277515e+001
1.121885e+003	9.277607e+001
1.122368e+003	9.275964e+001
1.122850e+003	9.272663e+001
1.123332e+003	9.267805e+001
1.123814e+003	9.261517e+001
1.124296e+003	9.253942e+001
1.124778e+003	9.245238e+001
1.125260e+003	9.235571e+001
1.125742e+003	9.225118e+001
1.126225e+003	9.214070e+001
1.126707e+003	9.202628e+001
1.127189e+003	9.191003e+001
1.127671e+003	9.179416e+001
1.128153e+003	9.168087e+001
1.128635e+003	9.157227e+001
1.129117e+003	9.147022e+001
1.129599e+003	9.137634e+001
1.130082e+003	9.129176e+001
1.130564e+003	9.121722e+001
1.131046e+003	9.115306e+001
1.131528e+003	9.109925e+001
1.132010e+003	9.105553e+001
1.132492e+003	9.102155e+001
1.132974e+003	9.099693e+001
1.133456e+003	9.098136e+001
1.133938e+003	9.097469e+001
1.134421e+003	9.097681e+001
1.134903e+003	9.098765e+001
1.135385e+003	9.100714e+001
1.135867e+003	9.103506e+001
1.136349e+003	9.107107e+001
1.136831e+003	9.111469e+001
1.137313e+003	9.116534e+001
1.137795e+003	9.122240e+001
1.138277e+003	9.128529e+001
1.138760e+003	9.135355e+001
1.139242e+003	9.142690e+001
1.139724e+003	9.150518e+001
1.140206e+003	9.158833e+001
1.140688e+003	9.167628e+001
1.141170e+003	9.176881e+001
1.141652e+003	9.186548e+001
1.142134e+003	9.196551e+001
1.142617e+003	9.206778e+001
1.143099e+003	9.217085e+001
1.143581e+003	9.227305e+001
1.144063e+003	9.237260e+001
1.144545e+003	9.246779e+001
1.145027e+003	9.255707e+001
1.145509e+003	9.263919e+001
1.145991e+003	9.271323e+001
1.146474e+003	9.277858e+001
1.146956e+003	9.283490e+001
1.147438e+003	9.288199e+001
1.147920e+003	9.291975e+001
1.148402e+003	9.294808e+001
1.148884e+003	9.296679e+001
1.149366e+003	9.297566e+001
1.149848e+003	9.297448e+001
1.150330e+003	9.296308e+001
1.150813e+003	9.294144e+001
1.151295e+003	9.290981e+001
1.151777e+003	9.286861e+001
1.152259e+003	9.281860e+001
1.152741e+003	9.276073e+001
1.153223e+003	9.269607e+001
1.153705e+003	9.262582e+001
1.154187e+003	9.255113e+001
1.154669e+003	9.247315e+001
1.155152e+003	9.239296e+001
1.155634e+003	9.231165e+001
1.156116e+003	9.223031e+001
1.156598e+003	9.215015e+001
1.157080e+003	9.207243e+001
1.157562e+003	9.199853e+001
1.158044e+003	9.192981e+001
1.158526e+003	9.186752e+001
1.159009e+003	9.181263e+001
1.159491e+003	9.176563e+001
1.159973e+003	9.172643e+001
1.160455e+003	9.169429e+001
1.160937e+003	9.166776e+001
1.161419e+003	9.164485e+001
1.161901e+003	9.162317e+001
1.162383e+003	9.160016e+001
1.162865e+003	9.157341e+001
1.163348e+003	9.154090e+001
1.163830e+003	9.150115e+001
1.164312e+003	9.145343e+001
1.164794e+003	9.139769e+001
1.165276e+003	9.133460e+001
1.165758e+003	9.126536e+001
1.166240e+003	9.119154e+001
1.166722e+003	9.111494e+001
1.167204e+003	9.103738e+001
1.167687e+003	9.096052e+001
1.168169e+003	9.088585e+001
1.168651e+003	9.081456e+001
1.169133e+003	9.074751e+001
1.169615e+003	9.068526e+001
1.170097e+003	9.062809e+001
1.170579e+003	9.057602e+001
1.171061e+003	9.052886e+001
1.171544e+003	9.048627e+001
1.172026e+003	9.044785e+001
1.172508e+003	9.041319e+001
1.172990e+003	9.038204e+001
1.173472e+003	9.035432e+001
1.173954e+003	9.033028e+001
1.174436e+003	9.031047e+001
1.174918e+003	9.029580e+001
1.175401e+003	9.028743e+001
1.175883e+003	9.028667e+001
1.176365e+003	9.029476e+001
1.176847e+003	9.031278e+001
1.177329e+003	9.034137e+001
1.177811e+003	9.038065e+001
1.178293e+003	9.043008e+001
1.178775e+003	9.048859e+001
1.179257e+003	9.055447e+001
1.179740e+003	9.062572e+001
1.180222e+003	9.070011e+001
1.180704e+003	9.077543e+001
1.181186e+003	9.084965e+001
1.181668e+003	9.092100e+001
1.182150e+003	9.098803e+001
1.182632e+003	9.104956e+001
1.183114e+003	9.110455e+001
1.183596e+003	9.115202e+001
1.184079e+003	9.119087e+001
1.184561e+003	9.121984e+001
1.185043e+003	9.123746e+001
1.185525e+003	9.124207e+001
1.186007e+003	9.123200e+001
1.186489e+003	9.120566e+001
1.186971e+003	9.116181e+001
1.187453e+003	9.109972e+001
1.187936e+003	9.101934e+001
1.188418e+003	9.092141e+001
1.188900e+003	9.080753e+001
1.189382e+003	9.068013e+001
1.189864e+003	9.054245e+001
1.190346e+003	9.039841e+001
1.190828e+003	9.025252e+001
1.191310e+003	9.010969e+001
1.191792e+003	8.997513e+001
1.192275e+003	8.985410e+001
1.192757e+003	8.975172e+001
1.193239e+003	8.967275e+001
1.193721e+003	8.962128e+001
1.194203e+003	8.960051e+001
1.194685e+003	8.961249e+001
1.195167e+003	8.965793e+001
1.195649e+003	8.973613e+001
1.196131e+003	8.984498e+001
1.196614e+003	8.998108e+001
1.197096e+003	9.014002e+001
1.197578e+003	9.031670e+001
1.198060e+003	9.050569e+001
1.198542e+003	9.070170e+001
1.199024e+003	9.089982e+001
1.199506e+003	9.109582e+001
1.199988e+003	9.128628e+001
1.200471e+003	9.146863e+001
1.200953e+003	9.164110e+001
1.201435e+003	9.180257e+001
1.201917e+003	9.195250e+001
1.202399e+003	9.209068e+001
1.202881e+003	9.221721e+001
1.203363e+003	9.233234e+001
1.203845e+003	9.243649e+001
1.204328e+003	9.253021e+001
1.204810e+003	9.261420e+001
1.205292e+003	9.268929e+001
1.205774e+003	9.275642e+001
1.206256e+003	9.281660e+001
1.206738e+003	9.287077e+001
1.207220e+003	9.291975e+001
1.207702e+003	9.296410e+001
1.208184e+003	9.300406e+001
1.208667e+003	9.303955e+001
1.209149e+003	9.307016e+001
1.209631e+003	9.309526e+001
1.210113e+003	9.311411e+001
1.210595e+003	9.312607e+001
1.211077e+003	9.313062e+001
1.211559e+003	9.312756e+001
1.212041e+003	9.311698e+001
1.212523e+003	9.309927e+001
1.213006e+003	9.307501e+001
1.213488e+003	9.304487e+001
1.213970e+003	9.300950e+001
1.214452e+003	9.296945e+001
1.214934e+003	9.292514e+001
1.215416e+003	9.287685e+001
1.215898e+003	9.282484e+001
1.216380e+003	9.276942e+001
1.216863e+003	9.271113e+001
1.217345e+003	9.265074e+001
1.217827e+003	9.258942e+001
1.218309e+003	9.252856e+001
1.218791e+003	9.246982e+001
1.219273e+003	9.241487e+001
1.219755e+003	9.236526e+001
1.220237e+003	9.232220e+001
1.220719e+003	9.228644e+001
1.221202e+003	9.225813e+001
1.221684e+003	9.223688e+001
1.222166e+003	9.222166e+001
1.222648e+003	9.221107e+001
1.223130e+003	9.220329e+001
1.223612e+003	9.219636e+001
1.224094e+003	9.218825e+001
1.224576e+003	9.217693e+001
1.225058e+003	9.216045e+001
1.225541e+003	9.213704e+001
1.226023e+003	9.210505e+001
1.226505e+003	9.206309e+001
1.226987e+003	9.201002e+001
1.227469e+003	9.194508e+001
1.227951e+003	9.186804e+001
1.228433e+003	9.177922e+001
1.228915e+003	9.167963e+001
1.229398e+003	9.157101e+001
1.229880e+003	9.145576e+001
1.230362e+003	9.133694e+001
1.230844e+003	9.121799e+001
1.231326e+003	9.110261e+001
1.231808e+003	9.099445e+001
1.232290e+003	9.089688e+001
1.232772e+003	9.081278e+001
1.233255e+003	9.074435e+001
1.233737e+003	9.069299e+001
1.234219e+003	9.065928e+001
1.234701e+003	9.064295e+001
1.235183e+003	9.064301e+001
1.235665e+003	9.065776e+001
1.236147e+003	9.068499e+001
1.236629e+003	9.072207e+001
1.237111e+003	9.076604e+001
1.237594e+003	9.081387e+001
1.238076e+003	9.086249e+001
1.238558e+003	9.090901e+001
1.239040e+003	9.095093e+001
1.239522e+003	9.098621e+001
1.240004e+003	9.101355e+001
1.240486e+003	9.103234e+001
1.240968e+003	9.104284e+001
1.241450e+003	9.104604e+001
1.241933e+003	9.104364e+001
1.242415e+003	9.103778e+001
1.242897e+003	9.103090e+001
1.243379e+003	9.102540e+001
1.243861e+003	9.102349e+001
1.244343e+003	9.102693e+001
1.244825e+003	9.103696e+001
1.245307e+003	9.105416e+001
1.245790e+003	9.107858e+001
1.246272e+003	9.110976e+001
1.246754e+003	9.114692e+001
1.247236e+003	9.118902e+001
1.247718e+003	9.123501e+001
1.248200e+003	9.128385e+001
1.248682e+003	9.133462e+001
1.249164e+003	9.138651e+001
1.249646e+003	9.143888e+001
1.250129e+003	9.149121e+001
1.250611e+003	9.154317e+001
1.251093e+003	9.159461e+001
1.251575e+003	9.164559e+001
1.252057e+003	9.169646e+001
1.252539e+003	9.174787e+001
1.253021e+003	9.180077e+001
1.253503e+003	9.185638e+001
1.253985e+003	9.191602e+001
1.254468e+003	9.198107e+001
1.254950e+003	9.205260e+001
1.255432e+003	9.213130e+001
1.255914e+003	9.221722e+001
1.256396e+003	9.230962e+001
1.256878e+003	9.240691e+001
1.257360e+003	9.250681e+001
1.257842e+003	9.260634e+001
1.258325e+003	9.270219e+001
1.258807e+003	9.279097e+001
1.259289e+003	9.286955e+001
1.259771e+003	9.293530e+001
1.260253e+003	9.298627e+001
1.260735e+003	9.302133e+001
1.261217e+003	9.304013e+001
1.261699e+003	9.304304e+001
1.262182e+003	9.303101e+001
1.262664e+003	9.300542e+001
1.263146e+003	9.296796e+001
1.263628e+003	9.292046e+001
1.264110e+003	9.286485e+001
1.264592e+003	9.280309e+001
1.265074e+003	9.273715e+001
1.265556e+003	9.266894e+001
1.266038e+003	9.260027e+001
1.266521e+003	9.253276e+001
1.267003e+003	9.246781e+001
1.267485e+003	9.240641e+001
1.267967e+003	9.234914e+001
1.268449e+003	9.229615e+001
1.268931e+003	9.224720e+001
1.269413e+003	9.220175e+001
1.269895e+003	9.215912e+001
1.270377e+003	9.211864e+001
1.270860e+003	9.207983e+001
1.271342e+003	9.204244e+001
1.271824e+003	9.200655e+001
1.272306e+003	9.197249e+001
1.272788e+003	9.194076e+001
1.273270e+003	9.191191e+001
1.273752e+003	9.188638e+001
1.274234e+003	9.186441e+001
1.274717e+003	9.184599e+001
1.275199e+003	9.183085e+001
1.275681e+003	9.181856e+001
1.276163e+003	9.180862e+001
1.276645e+003	9.180062e+001
1.277127e+003	9.179433e+001
1.277609e+003	9.178976e+001
1.278091e+003	9.178714e+001
1.278573e+003	9.178689e+001
1.279056e+003	9.178943e+001
1.279538e+003	9.179512e+001
1.280020e+003	9.180404e+001
1.280502e+003	9.181601e+001
1.280984e+003	9.183046e+001
1.281466e+003	9.184658e+001
1.281948e+003	9.186337e+001
1.282430e+003	9.187982e+001
1.282912e+003	9.189502e+001
1.283395e+003	9.190834e+001
1.283877e+003	9.191941e+001
1.284359e+003	9.192817e+001
1.284841e+003	9.193472e+001
1.285323e+003	9.193924e+001
1.285805e+003	9.194183e+001
1.286287e+003	9.194238e+001
1.286769e+003	9.194055e+001
1.287252e+003	9.193576e+001
1.287734e+003	9.192725e+001
1.288216e+003	9.191433e+001
1.288698e+003	9.189639e+001
1.289180e+003	9.187318e+001
1.289662e+003	9.184484e+001
1.290144e+003	9.181193e+001
1.290626e+003	9.177534e+001
1.291109e+003	9.173625e+001
1.291591e+003	9.169583e+001
1.292073e+003	9.165518e+001
1.292555e+003	9.161504e+001
1.293037e+003	9.157587e+001
1.293519e+003	9.153764e+001
1.294001e+003	9.150005e+001
1.294483e+003	9.146251e+001
1.294965e+003	9.142434e+001
1.295448e+003	9.138487e+001
1.295930e+003	9.134357e+001
1.296412e+003	9.130000e+001
1.296894e+003	9.125394e+001
1.297376e+003	9.120523e+001
1.297858e+003	9.115385e+001
1.298340e+003	9.109975e+001
1.298822e+003	9.104301e+001
1.299304e+003	9.098372e+001
1.299787e+003	9.092212e+001
1.300269e+003	9.085863e+001
1.300751e+003	9.079401e+001
1.301233e+003	9.072920e+001
1.301715e+003	9.066547e+001
1.302197e+003	9.060414e+001
1.302679e+003	9.054657e+001
1.303161e+003	9.049384e+001
1.303644e+003	9.044666e+001
1.304126e+003	9.040517e+001
1.304608e+003	9.036897e+001
1.305090e+003	9.033702e+001
1.305572e+003	9.030795e+001
1.306054e+003	9.028006e+001
1.306536e+003	9.025180e+001
1.307018e+003	9.022178e+001
1.307500e+003	9.018913e+001
1.307983e+003	9.015343e+001
1.308465e+003	9.011487e+001
1.308947e+003	9.007399e+001
1.309429e+003	9.003169e+001
1.309911e+003	8.998885e+001
1.310393e+003	8.994637e+001
1.310875e+003	8.990479e+001
1.311357e+003	8.986445e+001
1.311839e+003	8.982530e+001
1.312322e+003	8.978716e+001
1.312804e+003	8.974954e+001
1.313286e+003	8.971198e+001
1.313768e+003	8.967390e+001
1.314250e+003	8.963478e+001
1.314732e+003	8.959399e+001
1.315214e+003	8.955093e+001
1.315696e+003	8.950480e+001
1.316179e+003	8.945483e+001
1.316661e+003	8.940016e+001
1.317143e+003	8.934018e+001
1.317625e+003	8.927447e+001
1.318107e+003	8.920319e+001
1.318589e+003	8.912700e+001
1.319071e+003	8.904732e+001
1.319553e+003	8.896601e+001
1.320036e+003	8.888548e+001
1.320518e+003	8.880811e+001
1.321000e+003	8.873634e+001
1.321482e+003	8.867197e+001
1.321964e+003	8.861626e+001
1.322446e+003	8.856950e+001
1.322928e+003	8.853123e+001
1.323410e+003	8.850012e+001
1.323892e+003	8.847440e+001
1.324375e+003	8.845183e+001
1.324857e+003	8.843033e+001
1.325339e+003	8.840782e+001
1.325821e+003	8.838271e+001
1.326303e+003	8.835361e+001
1.326785e+003	8.831979e+001
1.327267e+003	8.828062e+001
1.327749e+003	8.823608e+001
1.328231e+003	8.818626e+001
1.328714e+003	8.813178e+001
1.329196e+003	8.807349e+001
1.329678e+003	8.801286e+001
1.330160e+003	8.795168e+001
1.330642e+003	8.789243e+001
1.331124e+003	8.783778e+001
1.331606e+003	8.779095e+001
1.332088e+003	8.775497e+001
1.332571e+003	8.773286e+001
1.333053e+003	8.772696e+001
1.333535e+003	8.773904e+001
1.334017e+003	8.776965e+001
1.334499e+003	8.781848e+001
1.334981e+003	8.788382e+001
1.335463e+003	8.796319e+001
1.335945e+003	8.805299e+001
1.336427e+003	8.814939e+001
1.336910e+003	8.824807e+001
1.337392e+003	8.834515e+001
1.337874e+003	8.843693e+001
1.338356e+003	8.852058e+001
1.338838e+003	8.859376e+001
1.339320e+003	8.865511e+001
1.339802e+003	8.870367e+001
1.340284e+003	8.873931e+001
1.340766e+003	8.876201e+001
1.341249e+003	8.877234e+001
1.341731e+003	8.877074e+001
1.342213e+003	8.875811e+001
1.342695e+003	8.873512e+001
1.343177e+003	8.870287e+001
1.343659e+003	8.866228e+001
1.344141e+003	8.861461e+001
1.344623e+003	8.856074e+001
1.345106e+003	8.850175e+001
1.345588e+003	8.843795e+001
1.346070e+003	8.836964e+001
1.346552e+003	8.829615e+001
1.347034e+003	8.821687e+001
1.347516e+003	8.813042e+001
1.347998e+003	8.803587e+001
1.348480e+003	8.793204e+001
1.348963e+003	8.781867e+001
1.349445e+003	8.769559e+001
1.349927e+003	8.756377e+001
1.350409e+003	8.742418e+001
1.350891e+003	8.727872e+001
1.351373e+003	8.712878e+001
1.351855e+003	8.697633e+001
1.352337e+003	8.682234e+001
1.352819e+003	8.666822e+001
1.353302e+003	8.651425e+001
1.353784e+003	8.636144e+001
1.354266e+003	8.620981e+001
1.354748e+003	8.606052e+001
1.355230e+003	8.591367e+001
1.355712e+003	8.577065e+001
1.356194e+003	8.563112e+001
1.356676e+003	8.549559e+001
1.357158e+003	8.536163e+001
1.357641e+003	8.522713e+001
1.358123e+003	8.508566e+001
1.358605e+003	8.493187e+001
1.359087e+003	8.475439e+001
1.359569e+003	8.457034e+001
1.360051e+003	8.434731e+001
1.360533e+003	8.407799e+001
1.361015e+003	8.375854e+001
1.361498e+003	8.339199e+001
1.361980e+003	8.297896e+001
1.362462e+003	8.257375e+001
1.362944e+003	8.215578e+001
1.363426e+003	8.175070e+001
[truncated: 5,469 more rows]
