# Supplementary material for: Effect of the molecular weight of water-soluble chitosan on its fat-/cholesterol-binding capacities and inhibitory activities to pancreatic lipase
Source: PeerJ. 2017 May 3;5:e3279. doi: 10.7717/peerj.3279 (PMC5419207; doi:10.7717/peerj.3279)
Supplement: Data S1 [file peerj-05-3279-s001.zip › raw data/raw data of Fig.8/raw data of Fig.8c.CSV]

3.996747e+002	0.000000e+000
4.001569e+002	0.000000e+000
4.006390e+002	0.000000e+000
4.011211e+002	0.000000e+000
4.016032e+002	0.000000e+000
4.020853e+002	0.000000e+000
4.025674e+002	0.000000e+000
4.030496e+002	0.000000e+000
4.035317e+002	0.000000e+000
4.040138e+002	0.000000e+000
4.044959e+002	0.000000e+000
4.049780e+002	0.000000e+000
4.054601e+002	0.000000e+000
4.059423e+002	0.000000e+000
4.064244e+002	0.000000e+000
4.069065e+002	0.000000e+000
4.073886e+002	0.000000e+000
4.078707e+002	0.000000e+000
4.083528e+002	0.000000e+000
4.088350e+002	0.000000e+000
4.093171e+002	0.000000e+000
4.097992e+002	0.000000e+000
4.102813e+002	0.000000e+000
4.107634e+002	0.000000e+000
4.112455e+002	0.000000e+000
4.117277e+002	0.000000e+000
4.122098e+002	0.000000e+000
4.126919e+002	0.000000e+000
4.131740e+002	0.000000e+000
4.136561e+002	0.000000e+000
4.141382e+002	0.000000e+000
4.146204e+002	0.000000e+000
4.151025e+002	0.000000e+000
4.155846e+002	0.000000e+000
4.160667e+002	0.000000e+000
4.165488e+002	0.000000e+000
4.170309e+002	0.000000e+000
4.175131e+002	0.000000e+000
4.179952e+002	0.000000e+000
4.184773e+002	0.000000e+000
4.189594e+002	0.000000e+000
4.194415e+002	0.000000e+000
4.199236e+002	0.000000e+000
4.204058e+002	0.000000e+000
4.208879e+002	0.000000e+000
4.213700e+002	0.000000e+000
4.218521e+002	0.000000e+000
4.223342e+002	0.000000e+000
4.228163e+002	0.000000e+000
4.232985e+002	0.000000e+000
4.237806e+002	0.000000e+000
4.242627e+002	0.000000e+000
4.247448e+002	0.000000e+000
4.252269e+002	0.000000e+000
4.257090e+002	0.000000e+000
4.261912e+002	0.000000e+000
4.266733e+002	0.000000e+000
4.271554e+002	0.000000e+000
4.276375e+002	0.000000e+000
4.281196e+002	0.000000e+000
4.286017e+002	0.000000e+000
4.290839e+002	0.000000e+000
4.295660e+002	0.000000e+000
4.300481e+002	0.000000e+000
4.305302e+002	0.000000e+000
4.310123e+002	0.000000e+000
4.314944e+002	0.000000e+000
4.319766e+002	0.000000e+000
4.324587e+002	0.000000e+000
4.329408e+002	0.000000e+000
4.334229e+002	0.000000e+000
4.339050e+002	0.000000e+000
4.343871e+002	0.000000e+000
4.348693e+002	0.000000e+000
4.353514e+002	0.000000e+000
4.358335e+002	0.000000e+000
4.363156e+002	0.000000e+000
4.367977e+002	0.000000e+000
4.372798e+002	0.000000e+000
4.377620e+002	0.000000e+000
4.382441e+002	0.000000e+000
4.387262e+002	0.000000e+000
4.392083e+002	0.000000e+000
4.396904e+002	0.000000e+000
4.401725e+002	0.000000e+000
4.406547e+002	0.000000e+000
4.411368e+002	0.000000e+000
4.416189e+002	0.000000e+000
4.421010e+002	0.000000e+000
4.425831e+002	0.000000e+000
4.430652e+002	0.000000e+000
4.435474e+002	0.000000e+000
4.440295e+002	0.000000e+000
4.445116e+002	0.000000e+000
4.449937e+002	0.000000e+000
4.454758e+002	0.000000e+000
4.459579e+002	0.000000e+000
4.464401e+002	0.000000e+000
4.469222e+002	0.000000e+000
4.474043e+002	0.000000e+000
4.478864e+002	0.000000e+000
4.483685e+002	0.000000e+000
4.488506e+002	0.000000e+000
4.493328e+002	0.000000e+000
4.498149e+002	0.000000e+000
4.502970e+002	0.000000e+000
4.507791e+002	0.000000e+000
4.512612e+002	0.000000e+000
4.517433e+002	0.000000e+000
4.522255e+002	0.000000e+000
4.527076e+002	0.000000e+000
4.531897e+002	0.000000e+000
4.536718e+002	0.000000e+000
4.541539e+002	0.000000e+000
4.546360e+002	0.000000e+000
4.551182e+002	0.000000e+000
4.556003e+002	0.000000e+000
4.560824e+002	0.000000e+000
4.565645e+002	0.000000e+000
4.570466e+002	0.000000e+000
4.575287e+002	0.000000e+000
4.580109e+002	0.000000e+000
4.584930e+002	0.000000e+000
4.589751e+002	0.000000e+000
4.594572e+002	0.000000e+000
4.599393e+002	0.000000e+000
4.604214e+002	0.000000e+000
4.609036e+002	0.000000e+000
4.613857e+002	0.000000e+000
4.618678e+002	0.000000e+000
4.623499e+002	0.000000e+000
4.628320e+002	0.000000e+000
4.633141e+002	0.000000e+000
4.637963e+002	0.000000e+000
4.642784e+002	0.000000e+000
4.647605e+002	0.000000e+000
4.652426e+002	0.000000e+000
4.657247e+002	0.000000e+000
4.662068e+002	0.000000e+000
4.666890e+002	0.000000e+000
4.671711e+002	0.000000e+000
4.676532e+002	0.000000e+000
4.681353e+002	0.000000e+000
4.686174e+002	0.000000e+000
4.690995e+002	0.000000e+000
4.695817e+002	0.000000e+000
4.700638e+002	0.000000e+000
4.705459e+002	0.000000e+000
4.710280e+002	0.000000e+000
4.715101e+002	0.000000e+000
4.719922e+002	0.000000e+000
4.724744e+002	0.000000e+000
4.729565e+002	0.000000e+000
4.734386e+002	0.000000e+000
4.739207e+002	0.000000e+000
4.744028e+002	0.000000e+000
4.748849e+002	0.000000e+000
4.753671e+002	0.000000e+000
4.758492e+002	0.000000e+000
4.763313e+002	0.000000e+000
4.768134e+002	0.000000e+000
4.772955e+002	0.000000e+000
4.777776e+002	0.000000e+000
4.782598e+002	0.000000e+000
4.787419e+002	0.000000e+000
4.792240e+002	0.000000e+000
4.797061e+002	0.000000e+000
4.801882e+002	0.000000e+000
4.806703e+002	0.000000e+000
4.811525e+002	0.000000e+000
4.816346e+002	0.000000e+000
4.821167e+002	0.000000e+000
4.825988e+002	0.000000e+000
4.830809e+002	0.000000e+000
4.835630e+002	0.000000e+000
4.840452e+002	0.000000e+000
4.845273e+002	0.000000e+000
4.850094e+002	0.000000e+000
4.854915e+002	0.000000e+000
4.859736e+002	0.000000e+000
4.864557e+002	0.000000e+000
4.869379e+002	0.000000e+000
4.874200e+002	0.000000e+000
4.879021e+002	0.000000e+000
4.883842e+002	0.000000e+000
4.888663e+002	0.000000e+000
4.893484e+002	0.000000e+000
4.898306e+002	0.000000e+000
4.903127e+002	0.000000e+000
4.907948e+002	0.000000e+000
4.912769e+002	0.000000e+000
4.917590e+002	0.000000e+000
4.922411e+002	0.000000e+000
4.927233e+002	0.000000e+000
4.932054e+002	0.000000e+000
4.936875e+002	0.000000e+000
4.941696e+002	0.000000e+000
4.946517e+002	0.000000e+000
4.951339e+002	0.000000e+000
4.956160e+002	0.000000e+000
4.960981e+002	0.000000e+000
4.965802e+002	0.000000e+000
4.970623e+002	0.000000e+000
4.975444e+002	0.000000e+000
4.980266e+002	0.000000e+000
4.985087e+002	0.000000e+000
4.989908e+002	0.000000e+000
4.994729e+002	0.000000e+000
4.999550e+002	0.000000e+000
5.004371e+002	0.000000e+000
5.009193e+002	0.000000e+000
5.014014e+002	0.000000e+000
5.018835e+002	0.000000e+000
5.023656e+002	0.000000e+000
5.028477e+002	0.000000e+000
5.033298e+002	0.000000e+000
5.038120e+002	0.000000e+000
5.042941e+002	0.000000e+000
5.047762e+002	0.000000e+000
5.052583e+002	0.000000e+000
5.057404e+002	0.000000e+000
5.062225e+002	0.000000e+000
5.067047e+002	0.000000e+000
5.071868e+002	0.000000e+000
5.076689e+002	0.000000e+000
5.081510e+002	0.000000e+000
5.086331e+002	0.000000e+000
5.091152e+002	0.000000e+000
5.095974e+002	0.000000e+000
5.100795e+002	0.000000e+000
5.105616e+002	0.000000e+000
5.110437e+002	0.000000e+000
5.115258e+002	0.000000e+000
5.120079e+002	0.000000e+000
5.124901e+002	0.000000e+000
5.129722e+002	0.000000e+000
5.134543e+002	0.000000e+000
5.139364e+002	0.000000e+000
5.144185e+002	0.000000e+000
5.149006e+002	0.000000e+000
5.153828e+002	0.000000e+000
5.158649e+002	0.000000e+000
5.163470e+002	0.000000e+000
5.168291e+002	0.000000e+000
5.173112e+002	0.000000e+000
5.177933e+002	0.000000e+000
5.182755e+002	0.000000e+000
5.187576e+002	0.000000e+000
5.192397e+002	0.000000e+000
5.197218e+002	0.000000e+000
5.202039e+002	0.000000e+000
5.206860e+002	0.000000e+000
5.211682e+002	0.000000e+000
5.216503e+002	0.000000e+000
5.221324e+002	0.000000e+000
5.226145e+002	0.000000e+000
5.230966e+002	0.000000e+000
5.235787e+002	0.000000e+000
5.240609e+002	0.000000e+000
5.245430e+002	0.000000e+000
5.250251e+002	9.888160e+001
5.255072e+002	9.876165e+001
5.259893e+002	9.866328e+001
5.264714e+002	9.854985e+001
5.269536e+002	9.845863e+001
5.274357e+002	9.838562e+001
5.279178e+002	9.835175e+001
5.283999e+002	9.833837e+001
5.288820e+002	9.833337e+001
5.293641e+002	9.833671e+001
5.298463e+002	9.834962e+001
5.303284e+002	9.835667e+001
5.308105e+002	9.835716e+001
5.312926e+002	9.833913e+001
5.317747e+002	9.830534e+001
5.322568e+002	9.825110e+001
5.327390e+002	9.818569e+001
5.332211e+002	9.811065e+001
5.337032e+002	9.803797e+001
5.341853e+002	9.796951e+001
5.346674e+002	9.791491e+001
5.351495e+002	9.787272e+001
5.356317e+002	9.784821e+001
5.361138e+002	9.783581e+001
5.365959e+002	9.783611e+001
5.370780e+002	9.784018e+001
5.375601e+002	9.784598e+001
5.380422e+002	9.784461e+001
5.385244e+002	9.783575e+001
5.390065e+002	9.781460e+001
5.394886e+002	9.778514e+001
5.399707e+002	9.774654e+001
5.404528e+002	9.770490e+001
5.409349e+002	9.766020e+001
5.414171e+002	9.761787e+001
5.418992e+002	9.757651e+001
5.423813e+002	9.753957e+001
5.428634e+002	9.750394e+001
5.433455e+002	9.747157e+001
5.438276e+002	9.743887e+001
5.443098e+002	9.740810e+001
5.447919e+002	9.737692e+001
5.452740e+002	9.734906e+001
5.457561e+002	9.732339e+001
5.462382e+002	9.730376e+001
5.467203e+002	9.728825e+001
5.472025e+002	9.727889e+001
5.476846e+002	9.727156e+001
5.481667e+002	9.726583e+001
5.486488e+002	9.725589e+001
5.491309e+002	9.724052e+001
5.496130e+002	9.721487e+001
5.500952e+002	9.718012e+001
5.505773e+002	9.713536e+001
5.510594e+002	9.708613e+001
5.515415e+002	9.703532e+001
5.520236e+002	9.699081e+001
5.525057e+002	9.695585e+001
5.529879e+002	9.693665e+001
5.534700e+002	9.693324e+001
5.539521e+002	9.694740e+001
5.544342e+002	9.697437e+001
5.549163e+002	9.701131e+001
5.553984e+002	9.705009e+001
5.558806e+002	9.708604e+001
5.563627e+002	9.711163e+001
5.568448e+002	9.712468e+001
5.573269e+002	9.712183e+001
5.578090e+002	9.710531e+001
5.582911e+002	9.707583e+001
5.587733e+002	9.703854e+001
5.592554e+002	9.699581e+001
5.597375e+002	9.695323e+001
5.602196e+002	9.691263e+001
5.607017e+002	9.687839e+001
5.611838e+002	9.685076e+001
5.616660e+002	9.683244e+001
5.621481e+002	9.682223e+001
5.626302e+002	9.682166e+001
5.631123e+002	9.682877e+001
5.635944e+002	9.684438e+001
5.640765e+002	9.686593e+001
5.645587e+002	9.689332e+001
5.650408e+002	9.692292e+001
5.655229e+002	9.695338e+001
5.660050e+002	9.698008e+001
5.664871e+002	9.700102e+001
5.669692e+002	9.701185e+001
5.674514e+002	9.701166e+001
5.679335e+002	9.699824e+001
5.684156e+002	9.697358e+001
5.688977e+002	9.693870e+001
5.693798e+002	9.689835e+001
5.698619e+002	9.685542e+001
5.703441e+002	9.681523e+001
5.708262e+002	9.677990e+001
5.713083e+002	9.675284e+001
5.717904e+002	9.673344e+001
5.722725e+002	9.672211e+001
5.727546e+002	9.671548e+001
5.732368e+002	9.671185e+001
5.737189e+002	9.670696e+001
5.742010e+002	9.669955e+001
5.746831e+002	9.668707e+001
5.751652e+002	9.667063e+001
5.756473e+002	9.665014e+001
5.761295e+002	9.662859e+001
5.766116e+002	9.660678e+001
5.770937e+002	9.658752e+001
5.775758e+002	9.657054e+001
5.780579e+002	9.655702e+001
5.785400e+002	9.654492e+001
5.790222e+002	9.653391e+001
5.795043e+002	9.652115e+001
5.799864e+002	9.650639e+001
5.804685e+002	9.648780e+001
5.809506e+002	9.646672e+001
5.814327e+002	9.644310e+001
5.819149e+002	9.641967e+001
5.823970e+002	9.639707e+001
5.828791e+002	9.637788e+001
5.833612e+002	9.636184e+001
5.838433e+002	9.635007e+001
5.843254e+002	9.634077e+001
5.848076e+002	9.633369e+001
5.852897e+002	9.632623e+001
5.857718e+002	9.631809e+001
5.862539e+002	9.630745e+001
5.867360e+002	9.629540e+001
5.872181e+002	9.628180e+001
5.877003e+002	9.626923e+001
5.881824e+002	9.625856e+001
5.886645e+002	9.625256e+001
5.891466e+002	9.625153e+001
5.896287e+002	9.625697e+001
5.901108e+002	9.626759e+001
5.905930e+002	9.628326e+001
5.910751e+002	9.630125e+001
5.915572e+002	9.632054e+001
5.920393e+002	9.633823e+001
5.925214e+002	9.635368e+001
5.930035e+002	9.636497e+001
5.934857e+002	9.637260e+001
5.939678e+002	9.637578e+001
5.944499e+002	9.637581e+001
5.949320e+002	9.637228e+001
5.954141e+002	9.636642e+001
5.958962e+002	9.635749e+001
5.963784e+002	9.634620e+001
5.968605e+002	9.633135e+001
5.973426e+002	9.631351e+001
5.978247e+002	9.629169e+001
5.983068e+002	9.626701e+001
5.987889e+002	9.623937e+001
5.992711e+002	9.621087e+001
5.997532e+002	9.618221e+001
6.002353e+002	9.615591e+001
6.007174e+002	9.613267e+001
6.011995e+002	9.611447e+001
6.016816e+002	9.610101e+001
6.021638e+002	9.609305e+001
6.026459e+002	9.608900e+001
6.031280e+002	9.608850e+001
6.036101e+002	9.608929e+001
6.040922e+002	9.609081e+001
6.045743e+002	9.609113e+001
6.050565e+002	9.609038e+001
6.055386e+002	9.608754e+001
6.060207e+002	9.608358e+001
6.065028e+002	9.607809e+001
6.069849e+002	9.607224e+001
6.074670e+002	9.606550e+001
6.079492e+002	9.605866e+001
6.084313e+002	9.605074e+001
6.089134e+002	9.604215e+001
6.093955e+002	9.603181e+001
6.098776e+002	9.602044e+001
6.103597e+002	9.600761e+001
6.108419e+002	9.599496e+001
6.113240e+002	9.598306e+001
6.118061e+002	9.597421e+001
6.122882e+002	9.596925e+001
6.127703e+002	9.597016e+001
6.132524e+002	9.597688e+001
6.137346e+002	9.599001e+001
6.142167e+002	9.600789e+001
6.146988e+002	9.602962e+001
6.151809e+002	9.605245e+001
6.156630e+002	9.607491e+001
6.161451e+002	9.609441e+001
6.166273e+002	9.611033e+001
6.171094e+002	9.612138e+001
6.175915e+002	9.612835e+001
6.180736e+002	9.613128e+001
6.185557e+002	9.613184e+001
6.190378e+002	9.613048e+001
6.195200e+002	9.612870e+001
6.200021e+002	9.612643e+001
6.204842e+002	9.612447e+001
6.209663e+002	9.612197e+001
6.214484e+002	9.611923e+001
6.219305e+002	9.611523e+001
6.224127e+002	9.611039e+001
6.228948e+002	9.610418e+001
6.233769e+002	9.609760e+001
6.238590e+002	9.609061e+001
6.243411e+002	9.608456e+001
6.248232e+002	9.607941e+001
6.253054e+002	9.607617e+001
6.257875e+002	9.607427e+001
6.262696e+002	9.607404e+001
6.267517e+002	9.607432e+001
6.272338e+002	9.607498e+001
6.277159e+002	9.607473e+001
6.281981e+002	9.607363e+001
6.286802e+002	9.607082e+001
6.291623e+002	9.606696e+001
6.296444e+002	9.606181e+001
6.301265e+002	9.605651e+001
6.306086e+002	9.605111e+001
6.310908e+002	9.604671e+001
6.315729e+002	9.604314e+001
6.320550e+002	9.604113e+001
6.325371e+002	9.604007e+001
6.330192e+002	9.604036e+001
6.335013e+002	9.604119e+001
6.339835e+002	9.604296e+001
6.344656e+002	9.604501e+001
6.349477e+002	9.604797e+001
6.354298e+002	9.605141e+001
6.359119e+002	9.605609e+001
6.363940e+002	9.606152e+001
6.368762e+002	9.606818e+001
6.373583e+002	9.607522e+001
6.378404e+002	9.608260e+001
6.383225e+002	9.608908e+001
6.388046e+002	9.609438e+001
6.392867e+002	9.609722e+001
6.397689e+002	9.609765e+001
6.402510e+002	9.609497e+001
6.407331e+002	9.608994e+001
6.412152e+002	9.608266e+001
6.416973e+002	9.607457e+001
6.421794e+002	9.606622e+001
6.426616e+002	9.605918e+001
6.431437e+002	9.605382e+001
6.436258e+002	9.605124e+001
6.441079e+002	9.605118e+001
6.445900e+002	9.605405e+001
6.450721e+002	9.605894e+001
6.455543e+002	9.606580e+001
6.460364e+002	9.607349e+001
6.465185e+002	9.608196e+001
6.470006e+002	9.609029e+001
6.474827e+002	9.609872e+001
6.479648e+002	9.610665e+001
6.484470e+002	9.611459e+001
6.489291e+002	9.612207e+001
6.494112e+002	9.612958e+001
6.498933e+002	9.613654e+001
6.503754e+002	9.614324e+001
6.508575e+002	9.614894e+001
6.513397e+002	9.615377e+001
6.518218e+002	9.615699e+001
6.523039e+002	9.615886e+001
6.527860e+002	9.615884e+001
6.532681e+002	9.615751e+001
6.537502e+002	9.615462e+001
6.542324e+002	9.615099e+001
6.547145e+002	9.614656e+001
6.551966e+002	9.614217e+001
6.556787e+002	9.613770e+001
6.561608e+002	9.613384e+001
6.566429e+002	9.613032e+001
6.571251e+002	9.612764e+001
6.576072e+002	9.612540e+001
6.580893e+002	9.612406e+001
6.585714e+002	9.612321e+001
6.590535e+002	9.612334e+001
6.595356e+002	9.612408e+001
6.600178e+002	9.612594e+001
6.604999e+002	9.612854e+001
6.609820e+002	9.613230e+001
6.614641e+002	9.613673e+001
6.619462e+002	9.614211e+001
6.624283e+002	9.614785e+001
6.629105e+002	9.615414e+001
6.633926e+002	9.616042e+001
6.638747e+002	9.616696e+001
6.643568e+002	9.617335e+001
6.648389e+002	9.618003e+001
6.653210e+002	9.618671e+001
6.658032e+002	9.619392e+001
6.662853e+002	9.620129e+001
6.667674e+002	9.620919e+001
6.672495e+002	9.621712e+001
6.677316e+002	9.622522e+001
6.682137e+002	9.623282e+001
6.686959e+002	9.624001e+001
6.691780e+002	9.624615e+001
6.696601e+002	9.625146e+001
6.701422e+002	9.625552e+001
6.706243e+002	9.625883e+001
6.711064e+002	9.626121e+001
6.715886e+002	9.626333e+001
6.720707e+002	9.626510e+001
6.725528e+002	9.626709e+001
6.730349e+002	9.626903e+001
6.735170e+002	9.627121e+001
6.739991e+002	9.627309e+001
6.744813e+002	9.627478e+001
6.749634e+002	9.627561e+001
6.754455e+002	9.627570e+001
6.759276e+002	9.627454e+001
6.764097e+002	9.627247e+001
6.768918e+002	9.626930e+001
6.773740e+002	9.626564e+001
6.778561e+002	9.626149e+001
6.783382e+002	9.625757e+001
6.788203e+002	9.625385e+001
6.793024e+002	9.625089e+001
6.797845e+002	9.624843e+001
6.802667e+002	9.624671e+001
6.807488e+002	9.624520e+001
6.812309e+002	9.624396e+001
6.817130e+002	9.624236e+001
6.821951e+002	9.624049e+001
6.826772e+002	9.623787e+001
6.831594e+002	9.623484e+001
6.836415e+002	9.623116e+001
6.841236e+002	9.622736e+001
6.846057e+002	9.622337e+001
6.850878e+002	9.621976e+001
6.855699e+002	9.621638e+001
6.860521e+002	9.621365e+001
6.865342e+002	9.621122e+001
6.870163e+002	9.620935e+001
6.874984e+002	9.620755e+001
6.879805e+002	9.620599e+001
6.884626e+002	9.620421e+001
6.889448e+002	9.620246e+001
6.894269e+002	9.620045e+001
6.899090e+002	9.619856e+001
6.903911e+002	9.619662e+001
6.908732e+002	9.619513e+001
6.913553e+002	9.619390e+001
6.918375e+002	9.619337e+001
6.923196e+002	9.619329e+001
6.928017e+002	9.619397e+001
6.932838e+002	9.619506e+001
6.937659e+002	9.619682e+001
6.942480e+002	9.619884e+001
6.947302e+002	9.620142e+001
6.952123e+002	9.620417e+001
6.956944e+002	9.620738e+001
6.961765e+002	9.621070e+001
6.966586e+002	9.621436e+001
6.971407e+002	9.621793e+001
6.976229e+002	9.622153e+001
6.981050e+002	9.622463e+001
6.985871e+002	9.622728e+001
6.990692e+002	9.622891e+001
6.995513e+002	9.622963e+001
7.000334e+002	9.622901e+001
7.005156e+002	9.622734e+001
7.009977e+002	9.622443e+001
7.014798e+002	9.622080e+001
7.019619e+002	9.621646e+001
7.024440e+002	9.621204e+001
7.029261e+002	9.620756e+001
7.034083e+002	9.620359e+001
7.038904e+002	9.620002e+001
7.043725e+002	9.619720e+001
7.048546e+002	9.619481e+001
7.053367e+002	9.619303e+001
7.058188e+002	9.619141e+001
7.063010e+002	9.619008e+001
7.067831e+002	9.618860e+001
7.072652e+002	9.618716e+001
7.077473e+002	9.618545e+001
7.082294e+002	9.618373e+001
7.087115e+002	9.618176e+001
7.091937e+002	9.617981e+001
7.096758e+002	9.617760e+001
7.101579e+002	9.617537e+001
7.106400e+002	9.617274e+001
7.111221e+002	9.616988e+001
7.116042e+002	9.616640e+001
7.120864e+002	9.616245e+001
7.125685e+002	9.615768e+001
7.130506e+002	9.615232e+001
7.135327e+002	9.614613e+001
7.140148e+002	9.613941e+001
7.144969e+002	9.613196e+001
7.149791e+002	9.612411e+001
7.154612e+002	9.611565e+001
7.159433e+002	9.610684e+001
7.164254e+002	9.609743e+001
7.169075e+002	9.608771e+001
7.173896e+002	9.607741e+001
7.178718e+002	9.606693e+001
7.183539e+002	9.605618e+001
7.188360e+002	9.604569e+001
7.193181e+002	9.603557e+001
7.198002e+002	9.602650e+001
7.202823e+002	9.601862e+001
7.207645e+002	9.601259e+001
7.212466e+002	9.600843e+001
7.217287e+002	9.600658e+001
7.222108e+002	9.600677e+001
7.226929e+002	9.600910e+001
7.231750e+002	9.601305e+001
7.236572e+002	9.601851e+001
7.241393e+002	9.602480e+001
7.246214e+002	9.603178e+001
7.251035e+002	9.603884e+001
7.255856e+002	9.604595e+001
7.260677e+002	9.605265e+001
7.265499e+002	9.605909e+001
7.270320e+002	9.606496e+001
7.275141e+002	9.607050e+001
7.279962e+002	9.607551e+001
7.284783e+002	9.608029e+001
7.289604e+002	9.608465e+001
7.294426e+002	9.608894e+001
7.299247e+002	9.609303e+001
7.304068e+002	9.609729e+001
7.308889e+002	9.610167e+001
7.313710e+002	9.610659e+001
7.318531e+002	9.611198e+001
7.323353e+002	9.611827e+001
7.328174e+002	9.612531e+001
7.332995e+002	9.613339e+001
7.337816e+002	9.614226e+001
7.342637e+002	9.615203e+001
7.347458e+002	9.616232e+001
7.352280e+002	9.617317e+001
7.357101e+002	9.618416e+001
7.361922e+002	9.619535e+001
7.366743e+002	9.620641e+001
7.371564e+002	9.621752e+001
7.376385e+002	9.622852e+001
7.381207e+002	9.623971e+001
7.386028e+002	9.625101e+001
7.390849e+002	9.626283e+001
7.395670e+002	9.627505e+001
7.400491e+002	9.628806e+001
7.405313e+002	9.630170e+001
7.410134e+002	9.631625e+001
7.414955e+002	9.633147e+001
7.419776e+002	9.634756e+001
7.424597e+002	9.636425e+001
7.429418e+002	9.638166e+001
7.434240e+002	9.639948e+001
7.439061e+002	9.641777e+001
7.443882e+002	9.643615e+001
7.448703e+002	9.645462e+001
7.453524e+002	9.647272e+001
7.458345e+002	9.649039e+001
7.463167e+002	9.650715e+001
7.467988e+002	9.652293e+001
7.472809e+002	9.653731e+001
7.477630e+002	9.655034e+001
7.482451e+002	9.656174e+001
7.487272e+002	9.657175e+001
7.492094e+002	9.658025e+001
7.496915e+002	9.658761e+001
7.501736e+002	9.659383e+001
7.506557e+002	9.659930e+001
7.511378e+002	9.660400e+001
7.516199e+002	9.660826e+001
7.521021e+002	9.661194e+001
7.525842e+002	9.661524e+001
7.530663e+002	9.661797e+001
7.535484e+002	9.662025e+001
7.540305e+002	9.662189e+001
7.545126e+002	9.662308e+001
7.549948e+002	9.662369e+001
7.554769e+002	9.662400e+001
7.559590e+002	9.662399e+001
7.564411e+002	9.662398e+001
7.569232e+002	9.662394e+001
7.574053e+002	9.662418e+001
7.578875e+002	9.662455e+001
7.583696e+002	9.662524e+001
7.588517e+002	9.662599e+001
7.593338e+002	9.662686e+001
7.598159e+002	9.662754e+001
7.602980e+002	9.662806e+001
7.607802e+002	9.662814e+001
7.612623e+002	9.662792e+001
7.617444e+002	9.662721e+001
7.622265e+002	9.662627e+001
7.627086e+002	9.662500e+001
7.631907e+002	9.662373e+001
7.636729e+002	9.662241e+001
7.641550e+002	9.662131e+001
7.646371e+002	9.662033e+001
7.651192e+002	9.661968e+001
7.656013e+002	9.661919e+001
7.660834e+002	9.661897e+001
7.665656e+002	9.661878e+001
7.670477e+002	9.661871e+001
7.675298e+002	9.661851e+001
7.680119e+002	9.661824e+001
7.684940e+002	9.661765e+001
7.689761e+002	9.661684e+001
7.694583e+002	9.661555e+001
7.699404e+002	9.661388e+001
7.704225e+002	9.661163e+001
7.709046e+002	9.660895e+001
7.713867e+002	9.660565e+001
7.718688e+002	9.660198e+001
7.723510e+002	9.659787e+001
7.728331e+002	9.659364e+001
7.733152e+002	9.658928e+001
7.737973e+002	9.658516e+001
7.742794e+002	9.658129e+001
7.747615e+002	9.657798e+001
7.752437e+002	9.657515e+001
7.757258e+002	9.657301e+001
7.762079e+002	9.657134e+001
7.766900e+002	9.657025e+001
7.771721e+002	9.656944e+001
7.776542e+002	9.656898e+001
7.781364e+002	9.656863e+001
7.786185e+002	9.656852e+001
7.791006e+002	9.656851e+001
7.795827e+002	9.656886e+001
7.800648e+002	9.656954e+001
7.805469e+002	9.657085e+001
7.810291e+002	9.657273e+001
7.815112e+002	9.657542e+001
7.819933e+002	9.657872e+001
7.824754e+002	9.658270e+001
7.829575e+002	9.658698e+001
7.834396e+002	9.659145e+001
7.839218e+002	9.659564e+001
7.844039e+002	9.659938e+001
7.848860e+002	9.660220e+001
7.853681e+002	9.660402e+001
7.858502e+002	9.660450e+001
7.863323e+002	9.660373e+001
7.868145e+002	9.660151e+001
7.872966e+002	9.659807e+001
7.877787e+002	9.659330e+001
7.882608e+002	9.658746e+001
7.887429e+002	9.658047e+001
7.892250e+002	9.657253e+001
7.897072e+002	9.656350e+001
7.901893e+002	9.655352e+001
7.906714e+002	9.654237e+001
7.911535e+002	9.653016e+001
7.916356e+002	9.651665e+001
7.921177e+002	9.650199e+001
7.925999e+002	9.648598e+001
7.930820e+002	9.646886e+001
7.935641e+002	9.645054e+001
7.940462e+002	9.643140e+001
7.945283e+002	9.641155e+001
7.950104e+002	9.639154e+001
7.954926e+002	9.637167e+001
7.959747e+002	9.635266e+001
7.964568e+002	9.633499e+001
7.969389e+002	9.631947e+001
7.974210e+002	9.630656e+001
7.979031e+002	9.629702e+001
7.983853e+002	9.629110e+001
7.988674e+002	9.628925e+001
7.993495e+002	9.629137e+001
7.998316e+002	9.629747e+001
8.003137e+002	9.630703e+001
8.007958e+002	9.631969e+001
8.012780e+002	9.633463e+001
8.017601e+002	9.635133e+001
8.022422e+002	9.636894e+001
8.027243e+002	9.638699e+001
8.032064e+002	9.640482e+001
8.036885e+002	9.642220e+001
8.041707e+002	9.643872e+001
8.046528e+002	9.645441e+001
8.051349e+002	9.646904e+001
8.056170e+002	9.648280e+001
8.060991e+002	9.649554e+001
8.065812e+002	9.650748e+001
8.070634e+002	9.651852e+001
8.075455e+002	9.652881e+001
8.080276e+002	9.653825e+001
8.085097e+002	9.654701e+001
8.089918e+002	9.655500e+001
8.094739e+002	9.656243e+001
8.099561e+002	9.656921e+001
8.104382e+002	9.657558e+001
8.109203e+002	9.658146e+001
8.114024e+002	9.658704e+001
8.118845e+002	9.659222e+001
8.123666e+002	9.659714e+001
8.128488e+002	9.660162e+001
8.133309e+002	9.660577e+001
8.138130e+002	9.660940e+001
8.142951e+002	9.661263e+001
8.147772e+002	9.661528e+001
8.152593e+002	9.661752e+001
8.157415e+002	9.661925e+001
8.162236e+002	9.662065e+001
8.167057e+002	9.662165e+001
8.171878e+002	9.662244e+001
8.176699e+002	9.662293e+001
8.181520e+002	9.662325e+001
8.186342e+002	9.662325e+001
8.191163e+002	9.662302e+001
8.195984e+002	9.662239e+001
8.200805e+002	9.662145e+001
8.205626e+002	9.662007e+001
8.210447e+002	9.661840e+001
8.215269e+002	9.661639e+001
8.220090e+002	9.661427e+001
8.224911e+002	9.661208e+001
8.229732e+002	9.661008e+001
8.234553e+002	9.660831e+001
8.239374e+002	9.660705e+001
8.244196e+002	9.660625e+001
8.249017e+002	9.660612e+001
8.253838e+002	9.660654e+001
8.258659e+002	9.660764e+001
8.263480e+002	9.660921e+001
8.268301e+002	9.661134e+001
8.273123e+002	9.661378e+001
8.277944e+002	9.661655e+001
8.282765e+002	9.661945e+001
8.287586e+002	9.662244e+001
8.292407e+002	9.662532e+001
8.297228e+002	9.662805e+001
8.302050e+002	9.663040e+001
8.306871e+002	9.663237e+001
8.311692e+002	9.663371e+001
8.316513e+002	9.663447e+001
8.321334e+002	9.663445e+001
8.326155e+002	9.663375e+001
8.330977e+002	9.663224e+001
8.335798e+002	9.663007e+001
8.340619e+002	9.662715e+001
8.345440e+002	9.662368e+001
8.350261e+002	9.661960e+001
8.355082e+002	9.661510e+001
8.359904e+002	9.661012e+001
8.364725e+002	9.660487e+001
8.369546e+002	9.659931e+001
8.374367e+002	9.659369e+001
8.379188e+002	9.658802e+001
8.384009e+002	9.658263e+001
8.388831e+002	9.657761e+001
8.393652e+002	9.657335e+001
8.398473e+002	9.656995e+001
8.403294e+002	9.656776e+001
8.408115e+002	9.656686e+001
8.412936e+002	9.656743e+001
8.417758e+002	9.656937e+001
8.422579e+002	9.657269e+001
8.427400e+002	9.657706e+001
8.432221e+002	9.658234e+001
8.437042e+002	9.658806e+001
8.441863e+002	9.659396e+001
8.446685e+002	9.659959e+001
8.451506e+002	9.660472e+001
8.456327e+002	9.660898e+001
8.461148e+002	9.661227e+001
8.465969e+002	9.661439e+001
8.470790e+002	9.661538e+001
8.475612e+002	9.661516e+001
8.480433e+002	9.661391e+001
8.485254e+002	9.661165e+001
8.490075e+002	9.660864e+001
8.494896e+002	9.660494e+001
8.499717e+002	9.660088e+001
8.504539e+002	9.659653e+001
8.509360e+002	9.659221e+001
8.514181e+002	9.658797e+001
8.519002e+002	9.658412e+001
8.523823e+002	9.658066e+001
8.528644e+002	9.657780e+001
8.533466e+002	9.657548e+001
8.538287e+002	9.657385e+001
8.543108e+002	9.657284e+001
8.547929e+002	9.657256e+001
8.552750e+002	9.657294e+001
8.557571e+002	9.657420e+001
8.562393e+002	9.657635e+001
8.567214e+002	9.657966e+001
8.572035e+002	9.658423e+001
8.576856e+002	9.659039e+001
8.581677e+002	9.659818e+001
8.586498e+002	9.660788e+001
8.591320e+002	9.661938e+001
8.596141e+002	9.663270e+001
8.600962e+002	9.664754e+001
8.605783e+002	9.666368e+001
8.610604e+002	9.668060e+001
8.615425e+002	9.669794e+001
8.620247e+002	9.671510e+001
8.625068e+002	9.673174e+001
8.629889e+002	9.674734e+001
8.634710e+002	9.676173e+001
8.639531e+002	9.677457e+001
8.644352e+002	9.678589e+001
8.649174e+002	9.679555e+001
8.653995e+002	9.680369e+001
8.658816e+002	9.681030e+001
8.663637e+002	9.681557e+001
8.668458e+002	9.681950e+001
8.673279e+002	9.682227e+001
8.678101e+002	9.682384e+001
8.682922e+002	9.682435e+001
8.687743e+002	9.682375e+001
8.692564e+002	9.682218e+001
8.697385e+002	9.681960e+001
8.702206e+002	9.681618e+001
8.707028e+002	9.681190e+001
8.711849e+002	9.680695e+001
8.716670e+002	9.680127e+001
8.721491e+002	9.679506e+001
8.726312e+002	9.678824e+001
8.731133e+002	9.678092e+001
8.735955e+002	9.677299e+001
8.740776e+002	9.676452e+001
8.745597e+002	9.675536e+001
8.750418e+002	9.674559e+001
8.755239e+002	9.673506e+001
8.760060e+002	9.672388e+001
8.764882e+002	9.671198e+001
8.769703e+002	9.669950e+001
8.774524e+002	9.668642e+001
8.779345e+002	9.667293e+001
8.784166e+002	9.665906e+001
8.788987e+002	9.664501e+001
8.793809e+002	9.663084e+001
8.798630e+002	9.661677e+001
8.803451e+002	9.660285e+001
8.808272e+002	9.658932e+001
8.813093e+002	9.657619e+001
8.817914e+002	9.656366e+001
8.822736e+002	9.655170e+001
8.827557e+002	9.654044e+001
8.832378e+002	9.652973e+001
8.837199e+002	9.651961e+001
8.842020e+002	9.650983e+001
8.846841e+002	9.650035e+001
8.851663e+002	9.649088e+001
8.856484e+002	9.648132e+001
8.861305e+002	9.647145e+001
8.866126e+002	9.646123e+001
8.870947e+002	9.645048e+001
8.875768e+002	9.643931e+001
8.880590e+002	9.642762e+001
8.885411e+002	9.641557e+001
8.890232e+002	9.640311e+001
8.895053e+002	9.639043e+001
8.899874e+002	9.637741e+001
8.904695e+002	9.636420e+001
8.909517e+002	9.635068e+001
8.914338e+002	9.633689e+001
8.919159e+002	9.632270e+001
8.923980e+002	9.630818e+001
8.928801e+002	9.629323e+001
8.933622e+002	9.627796e+001
8.938443e+002	9.626234e+001
8.943264e+002	9.624657e+001
8.948085e+002	9.623067e+001
8.952906e+002	9.621487e+001
8.957728e+002	9.619920e+001
8.962549e+002	9.618392e+001
8.967370e+002	9.616904e+001
8.972191e+002	9.615481e+001
8.977012e+002	9.614125e+001
8.981833e+002	9.612865e+001
8.986655e+002	9.611703e+001
8.991476e+002	9.610670e+001
8.996297e+002	9.609772e+001
9.001118e+002	9.609035e+001
9.005939e+002	9.608459e+001
9.010760e+002	9.608057e+001
9.015582e+002	9.607812e+001
9.020403e+002	9.607716e+001
9.025224e+002	9.607726e+001
9.030045e+002	9.607809e+001
9.034866e+002	9.607899e+001
9.039688e+002	9.607944e+001
9.044509e+002	9.607864e+001
9.049330e+002	9.607601e+001
9.054151e+002	9.607076e+001
9.058972e+002	9.606239e+001
9.063793e+002	9.605025e+001
9.068615e+002	9.603409e+001
9.073436e+002	9.601355e+001
9.078257e+002	9.598870e+001
9.083078e+002	9.595960e+001
9.087899e+002	9.592677e+001
9.092720e+002	9.589077e+001
9.097542e+002	9.585261e+001
9.102363e+002	9.581333e+001
9.107184e+002	9.577439e+001
9.112005e+002	9.573715e+001
9.116826e+002	9.570327e+001
9.121647e+002	9.567410e+001
9.126469e+002	9.565109e+001
9.131290e+002	9.563517e+001
9.136111e+002	9.562716e+001
9.140932e+002	9.562721e+001
9.145753e+002	9.563528e+001
9.150574e+002	9.565061e+001
9.155396e+002	9.567231e+001
9.160217e+002	9.569891e+001
9.165038e+002	9.572898e+001
9.169859e+002	9.576073e+001
9.174680e+002	9.579266e+001
9.179501e+002	9.582311e+001
9.184323e+002	9.585088e+001
9.189144e+002	9.587482e+001
9.193965e+002	9.589431e+001
9.198786e+002	9.590881e+001
9.203607e+002	9.591836e+001
9.208428e+002	9.592307e+001
9.213250e+002	9.592353e+001
9.218071e+002	9.592038e+001
9.222892e+002	9.591463e+001
9.227713e+002	9.590718e+001
9.232534e+002	9.589925e+001
9.237355e+002	9.589177e+001
9.242177e+002	9.588583e+001
9.246998e+002	9.588213e+001
9.251819e+002	9.588139e+001
9.256640e+002	9.588385e+001
9.261461e+002	9.588967e+001
9.266282e+002	9.589854e+001
9.271104e+002	9.591010e+001
9.275925e+002	9.592357e+001
9.280746e+002	9.593822e+001
9.285567e+002	9.595303e+001
9.290388e+002	9.596720e+001
9.295209e+002	9.597978e+001
9.300031e+002	9.599013e+001
9.304852e+002	9.599755e+001
9.309673e+002	9.600175e+001
9.314494e+002	9.600236e+001
9.319315e+002	9.599943e+001
9.324136e+002	9.599293e+001
9.328958e+002	9.598315e+001
9.333779e+002	9.597028e+001
9.338600e+002	9.595480e+001
9.343421e+002	9.593697e+001
9.348242e+002	9.591734e+001
9.353063e+002	9.589618e+001
9.357885e+002	9.587396e+001
9.362706e+002	9.585091e+001
9.367527e+002	9.582735e+001
9.372348e+002	9.580335e+001
9.377169e+002	9.577906e+001
9.381990e+002	9.575435e+001
9.386812e+002	9.572921e+001
9.391633e+002	9.570338e+001
9.396454e+002	9.567677e+001
9.401275e+002	9.564908e+001
9.406096e+002	9.562026e+001
9.410917e+002	9.559010e+001
9.415739e+002	9.555865e+001
9.420560e+002	9.552585e+001
9.425381e+002	9.549187e+001
9.430202e+002	9.545676e+001
9.435023e+002	9.542073e+001
9.439844e+002	9.538385e+001
9.444666e+002	9.534637e+001
9.449487e+002	9.530830e+001
9.454308e+002	9.526991e+001
9.459129e+002	9.523123e+001
9.463950e+002	9.519259e+001
9.468771e+002	9.515411e+001
9.473593e+002	9.511626e+001
9.478414e+002	9.507931e+001
9.483235e+002	9.504386e+001
9.488056e+002	9.501028e+001
9.492877e+002	9.497920e+001
9.497698e+002	9.495096e+001
9.502520e+002	9.492605e+001
9.507341e+002	9.490463e+001
9.512162e+002	9.488699e+001
9.516983e+002	9.487299e+001
9.521804e+002	9.486266e+001
9.526625e+002	9.485563e+001
9.531447e+002	9.485171e+001
9.536268e+002	9.485039e+001
9.541089e+002	9.485136e+001
9.545910e+002	9.485407e+001
9.550731e+002	9.485819e+001
9.555552e+002	9.486320e+001
9.560374e+002	9.486882e+001
9.565195e+002	9.487462e+001
9.570016e+002	9.488044e+001
9.574837e+002	9.488595e+001
9.579658e+002	9.489112e+001
9.584479e+002	9.489576e+001
9.589301e+002	9.489993e+001
9.594122e+002	9.490350e+001
9.598943e+002	9.490661e+001
9.603764e+002	9.490912e+001
9.608585e+002	9.491111e+001
9.613406e+002	9.491240e+001
9.618228e+002	9.491298e+001
9.623049e+002	9.491258e+001
9.627870e+002	9.491116e+001
9.632691e+002	9.490840e+001
9.637512e+002	9.490428e+001
9.642333e+002	9.489859e+001
9.647155e+002	9.489140e+001
9.651976e+002	9.488264e+001
9.656797e+002	9.487254e+001
9.661618e+002	9.486111e+001
9.666439e+002	9.484864e+001
9.671260e+002	9.483517e+001
9.676082e+002	9.482095e+001
9.680903e+002	9.480591e+001
9.685724e+002	9.479015e+001
9.690545e+002	9.477345e+001
9.695366e+002	9.475576e+001
9.700187e+002	9.473674e+001
9.705009e+002	9.471626e+001
9.709830e+002	9.469396e+001
9.714651e+002	9.466970e+001
9.719472e+002	9.464317e+001
9.724293e+002	9.461432e+001
9.729114e+002	9.458292e+001
9.733936e+002	9.454905e+001
9.738757e+002	9.451260e+001
9.743578e+002	9.447378e+001
9.748399e+002	9.443264e+001
9.753220e+002	9.438960e+001
9.758041e+002	9.434490e+001
9.762863e+002	9.429919e+001
9.767684e+002	9.425297e+001
9.772505e+002	9.420708e+001
9.777326e+002	9.416218e+001
9.782147e+002	9.411924e+001
9.786968e+002	9.407893e+001
9.791790e+002	9.404212e+001
9.796611e+002	9.400934e+001
9.801432e+002	9.398119e+001
9.806253e+002	9.395790e+001
9.811074e+002	9.393977e+001
9.815895e+002	9.392670e+001
9.820717e+002	9.391869e+001
9.825538e+002	9.391540e+001
9.830359e+002	9.391658e+001
9.835180e+002	9.392169e+001
9.840001e+002	9.393034e+001
9.844822e+002	9.394180e+001
9.849644e+002	9.395550e+001
9.854465e+002	9.397059e+001
9.859286e+002	9.398639e+001
9.864107e+002	9.400198e+001
9.868928e+002	9.401666e+001
9.873749e+002	9.402959e+001
9.878571e+002	9.404022e+001
9.883392e+002	9.404790e+001
9.888213e+002	9.405236e+001
9.893034e+002	9.405322e+001
9.897855e+002	9.405047e+001
9.902676e+002	9.404395e+001
9.907498e+002	9.403382e+001
9.912319e+002	9.402003e+001
9.917140e+002	9.400278e+001
9.921961e+002	9.398203e+001
9.926782e+002	9.395799e+001
9.931603e+002	9.393065e+001
9.936425e+002	9.390030e+001
9.941246e+002	9.386707e+001
9.946067e+002	9.383145e+001
9.950888e+002	9.379381e+001
9.955709e+002	9.375485e+001
9.960530e+002	9.371516e+001
9.965352e+002	9.367558e+001
9.970173e+002	9.363671e+001
9.974994e+002	9.359933e+001
9.979815e+002	9.356387e+001
9.984636e+002	9.353084e+001
9.989457e+002	9.350034e+001
9.994279e+002	9.347254e+001
9.999100e+002	9.344724e+001
1.000392e+003	9.342432e+001
1.000874e+003	9.340336e+001
1.001356e+003	9.338407e+001
1.001838e+003	9.336591e+001
1.002321e+003	9.334852e+001
1.002803e+003	9.333127e+001
1.003285e+003	9.331377e+001
1.003767e+003	9.329535e+001
1.004249e+003	9.327562e+001
1.004731e+003	9.325395e+001
1.005213e+003	9.323002e+001
1.005695e+003	9.320334e+001
1.006177e+003	9.317381e+001
1.006660e+003	9.314120e+001
1.007142e+003	9.310570e+001
1.007624e+003	9.306734e+001
1.008106e+003	9.302657e+001
1.008588e+003	9.298360e+001
1.009070e+003	9.293895e+001
1.009552e+003	9.289285e+001
1.010034e+003	9.284575e+001
1.010517e+003	9.279778e+001
1.010999e+003	9.274929e+001
1.011481e+003	9.270029e+001
1.011963e+003	9.265106e+001
1.012445e+003	9.260160e+001
1.012927e+003	9.255219e+001
1.013409e+003	9.250282e+001
1.013891e+003	9.245378e+001
1.014373e+003	9.240502e+001
1.014856e+003	9.235671e+001
1.015338e+003	9.230866e+001
1.015820e+003	9.226086e+001
1.016302e+003	9.221292e+001
1.016784e+003	9.216474e+001
1.017266e+003	9.211595e+001
1.017748e+003	9.206654e+001
1.018230e+003	9.201637e+001
1.018713e+003	9.196584e+001
1.019195e+003	9.191521e+001
1.019677e+003	9.186527e+001
1.020159e+003	9.181664e+001
1.020641e+003	9.177026e+001
1.021123e+003	9.172676e+001
1.021605e+003	9.168694e+001
1.022087e+003	9.165102e+001
1.022569e+003	9.161930e+001
1.023052e+003	9.159149e+001
1.023534e+003	9.156734e+001
1.024016e+003	9.154610e+001
1.024498e+003	9.152715e+001
1.024980e+003	9.150953e+001
1.025462e+003	9.149255e+001
1.025944e+003	9.147530e+001
1.026426e+003	9.145721e+001
1.026909e+003	9.143752e+001
1.027391e+003	9.141585e+001
1.027873e+003	9.139168e+001
1.028355e+003	9.136485e+001
1.028837e+003	9.133509e+001
1.029319e+003	9.130253e+001
1.029801e+003	9.126716e+001
1.030283e+003	9.122943e+001
1.030766e+003	9.118964e+001
1.031248e+003	9.114846e+001
1.031730e+003	9.110633e+001
1.032212e+003	9.106395e+001
1.032694e+003	9.102164e+001
1.033176e+003	9.097989e+001
1.033658e+003	9.093870e+001
1.034140e+003	9.089821e+001
1.034622e+003	9.085810e+001
1.035104e+003	9.081828e+001
1.035587e+003	9.077833e+001
1.036069e+003	9.073821e+001
1.036551e+003	9.069772e+001
1.037033e+003	9.065710e+001
1.037515e+003	9.061647e+001
1.037997e+003	9.057642e+001
1.038479e+003	9.053731e+001
1.038961e+003	9.049980e+001
1.039444e+003	9.046427e+001
1.039926e+003	9.043123e+001
1.040408e+003	9.040082e+001
1.040890e+003	9.037332e+001
1.041372e+003	9.034864e+001
1.041854e+003	9.032691e+001
1.042336e+003	9.030793e+001
1.042818e+003	9.029179e+001
1.043301e+003	9.027832e+001
1.043783e+003	9.026759e+001
1.044265e+003	9.025936e+001
1.044747e+003	9.025359e+001
1.045229e+003	9.024985e+001
1.045711e+003	9.024783e+001
1.046193e+003	9.024684e+001
1.046675e+003	9.024638e+001
1.047157e+003	9.024563e+001
1.047640e+003	9.024412e+001
1.048122e+003	9.024122e+001
1.048604e+003	9.023675e+001
1.049086e+003	9.023046e+001
1.049568e+003	9.022259e+001
1.050050e+003	9.021323e+001
1.050532e+003	9.020287e+001
1.051014e+003	9.019176e+001
1.051496e+003	9.018041e+001
1.051979e+003	9.016896e+001
1.052461e+003	9.015777e+001
1.052943e+003	9.014687e+001
1.053425e+003	9.013656e+001
1.053907e+003	9.012685e+001
1.054389e+003	9.011816e+001
1.054871e+003	9.011069e+001
1.055353e+003	9.010500e+001
1.055836e+003	9.010146e+001
1.056318e+003	9.010068e+001
1.056800e+003	9.010291e+001
1.057282e+003	9.010853e+001
1.057764e+003	9.011744e+001
1.058246e+003	9.012958e+001
1.058728e+003	9.014440e+001
1.059210e+003	9.016148e+001
1.059693e+003	9.017995e+001
1.060175e+003	9.019927e+001
1.060657e+003	9.021861e+001
1.061139e+003	9.023750e+001
1.061621e+003	9.025533e+001
1.062103e+003	9.027185e+001
1.062585e+003	9.028662e+001
1.063067e+003	9.029948e+001
1.063549e+003	9.031006e+001
1.064031e+003	9.031819e+001
1.064514e+003	9.032344e+001
1.064996e+003	9.032564e+001
1.065478e+003	9.032437e+001
1.065960e+003	9.031960e+001
1.066442e+003	9.031107e+001
1.066924e+003	9.029900e+001
1.067406e+003	9.028342e+001
1.067888e+003	9.026477e+001
1.068371e+003	9.024332e+001
1.068853e+003	9.021962e+001
1.069335e+003	9.019395e+001
1.069817e+003	9.016688e+001
1.070299e+003	9.013864e+001
1.070781e+003	9.010978e+001
1.071263e+003	9.008057e+001
1.071745e+003	9.005166e+001
1.072228e+003	9.002356e+001
1.072710e+003	8.999715e+001
1.073192e+003	8.997319e+001
1.073674e+003	8.995277e+001
1.074156e+003	8.993672e+001
1.074638e+003	8.992605e+001
1.075120e+003	8.992134e+001
1.075602e+003	8.992320e+001
1.076084e+003	8.993169e+001
1.076567e+003	8.994685e+001
1.077049e+003	8.996818e+001
1.077531e+003	8.999525e+001
1.078013e+003	9.002722e+001
1.078495e+003	9.006344e+001
1.078977e+003	9.010297e+001
1.079459e+003	9.014517e+001
1.079941e+003	9.018915e+001
1.080423e+003	9.023429e+001
1.080906e+003	9.027978e+001
1.081388e+003	9.032499e+001
1.081870e+003	9.036916e+001
1.082352e+003	9.041170e+001
1.082834e+003	9.045196e+001
1.083316e+003	9.048957e+001
1.083798e+003	9.052415e+001
1.084280e+003	9.055572e+001
1.084763e+003	9.058430e+001
1.085245e+003	9.061036e+001
1.085727e+003	9.063425e+001
1.086209e+003	9.065670e+001
1.086691e+003	9.067822e+001
1.087173e+003	9.069953e+001
1.087655e+003	9.072104e+001
1.088137e+003	9.074330e+001
1.088620e+003	9.076655e+001
1.089102e+003	9.079117e+001
1.089584e+003	9.081731e+001
1.090066e+003	9.084534e+001
1.090548e+003	9.087547e+001
1.091030e+003	9.090815e+001
1.091512e+003	9.094366e+001
1.091994e+003	9.098248e+001
1.092476e+003	9.102480e+001
1.092958e+003	9.107093e+001
1.093441e+003	9.112081e+001
1.093923e+003	9.117442e+001
1.094405e+003	9.123136e+001
1.094887e+003	9.129136e+001
1.095369e+003	9.135383e+001
1.095851e+003	9.141840e+001
1.096333e+003	9.148457e+001
1.096815e+003	9.155210e+001
1.097298e+003	9.162070e+001
1.097780e+003	9.169036e+001
1.098262e+003	9.176099e+001
1.098744e+003	9.183270e+001
1.099226e+003	9.190540e+001
1.099708e+003	9.197920e+001
1.100190e+003	9.205392e+001
1.100672e+003	9.212949e+001
1.101155e+003	9.220560e+001
1.101637e+003	9.228210e+001
1.102119e+003	9.235860e+001
1.102601e+003	9.243491e+001
1.103083e+003	9.251064e+001
1.103565e+003	9.258562e+001
1.104047e+003	9.265948e+001
1.104529e+003	9.273205e+001
1.105011e+003	9.280294e+001
1.105494e+003	9.287196e+001
1.105976e+003	9.293874e+001
1.106458e+003	9.300311e+001
1.106940e+003	9.306474e+001
1.107422e+003	9.312359e+001
1.107904e+003	9.317952e+001
1.108386e+003	9.323269e+001
1.108868e+003	9.328316e+001
1.109350e+003	9.333130e+001
1.109833e+003	9.337734e+001
1.110315e+003	9.342169e+001
1.110797e+003	9.346458e+001
1.111279e+003	9.350635e+001
1.111761e+003	9.354706e+001
1.112243e+003	9.358684e+001
1.112725e+003	9.362560e+001
1.113207e+003	9.366328e+001
1.113690e+003	9.369973e+001
1.114172e+003	9.373486e+001
1.114654e+003	9.376852e+001
1.115136e+003	9.380077e+001
1.115618e+003	9.383157e+001
1.116100e+003	9.386108e+001
1.116582e+003	9.388940e+001
1.117064e+003	9.391673e+001
1.117547e+003	9.394313e+001
1.118029e+003	9.396879e+001
1.118511e+003	9.399366e+001
1.118993e+003	9.401781e+001
1.119475e+003	9.404111e+001
1.119957e+003	9.406358e+001
1.120439e+003	9.408506e+001
1.120921e+003	9.410562e+001
1.121403e+003	9.412520e+001
1.121885e+003	9.414395e+001
1.122368e+003	9.416197e+001
1.122850e+003	9.417950e+001
1.123332e+003	9.419671e+001
1.123814e+003	9.421387e+001
1.124296e+003	9.423112e+001
1.124778e+003	9.424870e+001
1.125260e+003	9.426668e+001
1.125742e+003	9.428516e+001
1.126225e+003	9.430416e+001
1.126707e+003	9.432372e+001
1.127189e+003	9.434376e+001
1.127671e+003	9.436427e+001
1.128153e+003	9.438514e+001
1.128635e+003	9.440636e+001
1.129117e+003	9.442773e+001
1.129599e+003	9.444920e+001
1.130082e+003	9.447057e+001
1.130564e+003	9.449171e+001
1.131046e+003	9.451237e+001
1.131528e+003	9.453245e+001
1.132010e+003	9.455170e+001
1.132492e+003	9.457005e+001
1.132974e+003	9.458733e+001
1.133456e+003	9.460351e+001
1.133938e+003	9.461850e+001
1.134421e+003	9.463234e+001
1.134903e+003	9.464497e+001
1.135385e+003	9.465641e+001
1.135867e+003	9.466660e+001
1.136349e+003	9.467551e+001
1.136831e+003	9.468302e+001
1.137313e+003	9.468906e+001
1.137795e+003	9.469348e+001
1.138277e+003	9.469621e+001
1.138760e+003	9.469713e+001
1.139242e+003	9.469623e+001
1.139724e+003	9.469344e+001
1.140206e+003	9.468883e+001
1.140688e+003	9.468236e+001
1.141170e+003	9.467413e+001
1.141652e+003	9.466408e+001
1.142134e+003	9.465223e+001
1.142617e+003	9.463848e+001
1.143099e+003	9.462281e+001
1.143581e+003	9.460505e+001
1.144063e+003	9.458518e+001
1.144545e+003	9.456312e+001
1.145027e+003	9.453895e+001
1.145509e+003	9.451274e+001
1.145991e+003	9.448476e+001
1.146474e+003	9.445525e+001
1.146956e+003	9.442467e+001
1.147438e+003	9.439336e+001
1.147920e+003	9.436182e+001
1.148402e+003	9.433041e+001
1.148884e+003	9.429961e+001
1.149366e+003	9.426968e+001
1.149848e+003	9.424095e+001
1.150330e+003	9.421362e+001
1.150813e+003	9.418792e+001
1.151295e+003	9.416394e+001
1.151777e+003	9.414186e+001
1.152259e+003	9.412172e+001
1.152741e+003	9.410365e+001
1.153223e+003	9.408762e+001
1.153705e+003	9.407375e+001
1.154187e+003	9.406195e+001
1.154669e+003	9.405228e+001
1.155152e+003	9.404465e+001
1.155634e+003	9.403911e+001
1.156116e+003	9.403557e+001
1.156598e+003	9.403412e+001
1.157080e+003	9.403474e+001
1.157562e+003	9.403756e+001
1.158044e+003	9.404257e+001
1.158526e+003	9.404989e+001
1.159009e+003	9.405943e+001
1.159491e+003	9.407121e+001
1.159973e+003	9.408501e+001
1.160455e+003	9.410065e+001
1.160937e+003	9.411773e+001
1.161419e+003	9.413593e+001
1.161901e+003	9.415476e+001
1.162383e+003	9.417384e+001
1.162865e+003	9.419270e+001
1.163348e+003	9.421102e+001
1.163830e+003	9.422847e+001
1.164312e+003	9.424490e+001
1.164794e+003	9.426013e+001
1.165276e+003	9.427415e+001
1.165758e+003	9.428692e+001
1.166240e+003	9.429854e+001
1.166722e+003	9.430903e+001
1.167204e+003	9.431853e+001
1.167687e+003	9.432710e+001
1.168169e+003	9.433489e+001
1.168651e+003	9.434199e+001
1.169133e+003	9.434856e+001
1.169615e+003	9.435468e+001
1.170097e+003	9.436054e+001
1.170579e+003	9.436620e+001
1.171061e+003	9.437177e+001
1.171544e+003	9.437728e+001
1.172026e+003	9.438277e+001
1.172508e+003	9.438816e+001
1.172990e+003	9.439340e+001
1.173472e+003	9.439832e+001
1.173954e+003	9.440282e+001
1.174436e+003	9.440671e+001
1.174918e+003	9.440990e+001
1.175401e+003	9.441225e+001
1.175883e+003	9.441369e+001
1.176365e+003	9.441414e+001
1.176847e+003	9.441359e+001
1.177329e+003	9.441197e+001
1.177811e+003	9.440929e+001
1.178293e+003	9.440545e+001
1.178775e+003	9.440045e+001
1.179257e+003	9.439417e+001
1.179740e+003	9.438660e+001
1.180222e+003	9.437766e+001
1.180704e+003	9.436739e+001
1.181186e+003	9.435578e+001
1.181668e+003	9.434295e+001
1.182150e+003	9.432896e+001
1.182632e+003	9.431401e+001
1.183114e+003	9.429818e+001
1.183596e+003	9.428163e+001
1.184079e+003	9.426442e+001
1.184561e+003	9.424664e+001
1.185043e+003	9.422828e+001
1.185525e+003	9.420937e+001
1.186007e+003	9.418983e+001
1.186489e+003	9.416975e+001
1.186971e+003	9.414910e+001
1.187453e+003	9.412804e+001
1.187936e+003	9.410665e+001
1.188418e+003	9.408521e+001
1.188900e+003	9.406390e+001
1.189382e+003	9.404305e+001
1.189864e+003	9.402289e+001
1.190346e+003	9.400371e+001
1.190828e+003	9.398570e+001
1.191310e+003	9.396911e+001
1.191792e+003	9.395404e+001
1.192275e+003	9.394070e+001
1.192757e+003	9.392916e+001
1.193239e+003	9.391958e+001
1.193721e+003	9.391201e+001
1.194203e+003	9.390659e+001
1.194685e+003	9.390334e+001
1.195167e+003	9.390236e+001
1.195649e+003	9.390356e+001
1.196131e+003	9.390692e+001
1.196614e+003	9.391226e+001
1.197096e+003	9.391946e+001
1.197578e+003	9.392821e+001
1.198060e+003	9.393832e+001
1.198542e+003	9.394946e+001
1.199024e+003	9.396142e+001
1.199506e+003	9.397389e+001
1.199988e+003	9.398672e+001
1.200471e+003	9.399964e+001
1.200953e+003	9.401254e+001
1.201435e+003	9.402519e+001
1.201917e+003	9.403750e+001
1.202399e+003	9.404924e+001
1.202881e+003	9.406031e+001
1.203363e+003	9.407053e+001
1.203845e+003	9.407980e+001
1.204328e+003	9.408797e+001
1.204810e+003	9.409503e+001
1.205292e+003	9.410091e+001
1.205774e+003	9.410570e+001
1.206256e+003	9.410941e+001
1.206738e+003	9.411221e+001
1.207220e+003	9.411417e+001
1.207702e+003	9.411544e+001
1.208184e+003	9.411608e+001
1.208667e+003	9.411624e+001
1.209149e+003	9.411592e+001
1.209631e+003	9.411520e+001
1.210113e+003	9.411407e+001
1.210595e+003	9.411259e+001
1.211077e+003	9.411078e+001
1.211559e+003	9.410870e+001
1.212041e+003	9.410639e+001
1.212523e+003	9.410397e+001
1.213006e+003	9.410146e+001
1.213488e+003	9.409899e+001
1.213970e+003	9.409655e+001
1.214452e+003	9.409423e+001
1.214934e+003	9.409199e+001
1.215416e+003	9.408988e+001
1.215898e+003	9.408786e+001
1.216380e+003	9.408599e+001
1.216863e+003	9.408427e+001
1.217345e+003	9.408281e+001
1.217827e+003	9.408166e+001
1.218309e+003	9.408098e+001
1.218791e+003	9.408083e+001
1.219273e+003	9.408131e+001
1.219755e+003	9.408245e+001
1.220237e+003	9.408424e+001
1.220719e+003	9.408655e+001
1.221202e+003	9.408925e+001
1.221684e+003	9.409209e+001
1.222166e+003	9.409488e+001
1.222648e+003	9.409729e+001
1.223130e+003	9.409914e+001
1.223612e+003	9.410017e+001
1.224094e+003	9.410023e+001
1.224576e+003	9.409919e+001
1.225058e+003	9.409697e+001
1.225541e+003	9.409348e+001
1.226023e+003	9.408871e+001
1.226505e+003	9.408260e+001
1.226987e+003	9.407515e+001
1.227469e+003	9.406631e+001
1.227951e+003	9.405612e+001
1.228433e+003	9.404459e+001
1.228915e+003	9.403184e+001
1.229398e+003	9.401796e+001
1.229880e+003	9.400320e+001
1.230362e+003	9.398775e+001
1.230844e+003	9.397196e+001
1.231326e+003	9.395608e+001
1.231808e+003	9.394044e+001
1.232290e+003	9.392529e+001
1.232772e+003	9.391090e+001
1.233255e+003	9.389738e+001
1.233737e+003	9.388490e+001
1.234219e+003	9.387349e+001
1.234701e+003	9.386320e+001
1.235183e+003	9.385400e+001
1.235665e+003	9.384589e+001
1.236147e+003	9.383878e+001
1.236629e+003	9.383265e+001
1.237111e+003	9.382738e+001
1.237594e+003	9.382290e+001
1.238076e+003	9.381905e+001
1.238558e+003	9.381573e+001
1.239040e+003	9.381274e+001
1.239522e+003	9.380997e+001
1.240004e+003	9.380724e+001
1.240486e+003	9.380448e+001
1.240968e+003	9.380157e+001
1.241450e+003	9.379855e+001
1.241933e+003	9.379537e+001
1.242415e+003	9.379218e+001
1.242897e+003	9.378899e+001
1.243379e+003	9.378596e+001
1.243861e+003	9.378311e+001
1.244343e+003	9.378054e+001
1.244825e+003	9.377820e+001
1.245307e+003	9.377608e+001
1.245790e+003	9.377409e+001
1.246272e+003	9.377214e+001
1.246754e+003	9.377007e+001
1.247236e+003	9.376784e+001
1.247718e+003	9.376532e+001
1.248200e+003	9.376252e+001
1.248682e+003	9.375943e+001
1.249164e+003	9.375616e+001
1.249646e+003	9.375280e+001
1.250129e+003	9.374955e+001
1.250611e+003	9.374658e+001
1.251093e+003	9.374419e+001
1.251575e+003	9.374261e+001
1.252057e+003	9.374216e+001
1.252539e+003	9.374313e+001
1.253021e+003	9.374584e+001
1.253503e+003	9.375053e+001
1.253985e+003	9.375751e+001
1.254468e+003	9.376692e+001
1.254950e+003	9.377891e+001
1.255432e+003	9.379345e+001
1.255914e+003	9.381049e+001
1.256396e+003	9.382981e+001
1.256878e+003	9.385111e+001
1.257360e+003	9.387397e+001
1.257842e+003	9.389795e+001
1.258325e+003	9.392252e+001
1.258807e+003	9.394723e+001
1.259289e+003	9.397157e+001
1.259771e+003	9.399519e+001
1.260253e+003	9.401775e+001
1.260735e+003	9.403906e+001
1.261217e+003	9.405895e+001
1.261699e+003	9.407742e+001
1.262182e+003	9.409445e+001
1.262664e+003	9.411016e+001
1.263146e+003	9.412463e+001
1.263628e+003	9.413800e+001
1.264110e+003	9.415042e+001
1.264592e+003	9.416206e+001
1.265074e+003	9.417305e+001
1.265556e+003	9.418361e+001
1.266038e+003	9.419386e+001
1.266521e+003	9.420399e+001
1.267003e+003	9.421411e+001
1.267485e+003	9.422438e+001
1.267967e+003	9.423485e+001
1.268449e+003	9.424559e+001
1.268931e+003	9.425659e+001
1.269413e+003	9.426786e+001
1.269895e+003	9.427932e+001
1.270377e+003	9.429096e+001
1.270860e+003	9.430272e+001
1.271342e+003	9.431461e+001
1.271824e+003	9.432660e+001
1.272306e+003	9.433875e+001
1.272788e+003	9.435109e+001
1.273270e+003	9.436369e+001
1.273752e+003	9.437652e+001
1.274234e+003	9.438964e+001
1.274717e+003	9.440295e+001
1.275199e+003	9.441642e+001
1.275681e+003	9.442986e+001
1.276163e+003	9.444314e+001
1.276645e+003	9.445604e+001
1.277127e+003	9.446842e+001
1.277609e+003	9.448006e+001
1.278091e+003	9.449085e+001
1.278573e+003	9.450065e+001
1.279056e+003	9.450938e+001
1.279538e+003	9.451694e+001
1.280020e+003	9.452331e+001
1.280502e+003	9.452835e+001
1.280984e+003	9.453204e+001
1.281466e+003	9.453428e+001
1.281948e+003	9.453501e+001
1.282430e+003	9.453414e+001
1.282912e+003	9.453166e+001
1.283395e+003	9.452753e+001
1.283877e+003	9.452184e+001
1.284359e+003	9.451463e+001
1.284841e+003	9.450603e+001
1.285323e+003	9.449619e+001
1.285805e+003	9.448524e+001
1.286287e+003	9.447332e+001
1.286769e+003	9.446057e+001
1.287252e+003	9.444704e+001
1.287734e+003	9.443282e+001
1.288216e+003	9.441795e+001
1.288698e+003	9.440252e+001
1.289180e+003	9.438657e+001
1.289662e+003	9.437022e+001
1.290144e+003	9.435357e+001
1.290626e+003	9.433681e+001
1.291109e+003	9.432005e+001
1.291591e+003	9.430348e+001
1.292073e+003	9.428719e+001
1.292555e+003	9.427129e+001
1.293037e+003	9.425578e+001
1.293519e+003	9.424069e+001
1.294001e+003	9.422594e+001
1.294483e+003	9.421149e+001
1.294965e+003	9.419723e+001
1.295448e+003	9.418315e+001
1.295930e+003	9.416918e+001
1.296412e+003	9.415535e+001
1.296894e+003	9.414165e+001
1.297376e+003	9.412817e+001
1.297858e+003	9.411489e+001
1.298340e+003	9.410193e+001
1.298822e+003	9.408927e+001
1.299304e+003	9.407699e+001
1.299787e+003	9.406507e+001
1.300269e+003	9.405360e+001
1.300751e+003	9.404258e+001
1.301233e+003	9.403211e+001
1.301715e+003	9.402226e+001
1.302197e+003	9.401318e+001
1.302679e+003	9.400492e+001
1.303161e+003	9.399763e+001
1.303644e+003	9.399136e+001
1.304126e+003	9.398615e+001
1.304608e+003	9.398194e+001
1.305090e+003	9.397870e+001
1.305572e+003	9.397630e+001
1.306054e+003	9.397466e+001
1.306536e+003	9.397365e+001
1.307018e+003	9.397324e+001
1.307500e+003	9.397340e+001
1.307983e+003	9.397421e+001
1.308465e+003	9.397578e+001
1.308947e+003	9.397828e+001
1.309429e+003	9.398184e+001
1.309911e+003	9.398667e+001
1.310393e+003	9.399283e+001
1.310875e+003	9.400039e+001
1.311357e+003	9.400926e+001
1.311839e+003	9.401938e+001
1.312322e+003	9.403049e+001
1.312804e+003	9.404246e+001
1.313286e+003	9.405497e+001
1.313768e+003	9.406789e+001
1.314250e+003	9.408099e+001
1.314732e+003	9.409420e+001
1.315214e+003	9.410741e+001
1.315696e+003	9.412058e+001
1.316179e+003	9.413367e+001
1.316661e+003	9.414664e+001
1.317143e+003	9.415938e+001
1.317625e+003	9.417178e+001
1.318107e+003	9.418368e+001
1.318589e+003	9.419493e+001
1.319071e+003	9.420534e+001
1.319553e+003	9.421480e+001
1.320036e+003	9.422321e+001
1.320518e+003	9.423058e+001
1.321000e+003	9.423688e+001
1.321482e+003	9.424219e+001
1.321964e+003	9.424655e+001
1.322446e+003	9.425003e+001
1.322928e+003	9.425260e+001
1.323410e+003	9.425423e+001
1.323892e+003	9.425476e+001
1.324375e+003	9.425409e+001
1.324857e+003	9.425201e+001
1.325339e+003	9.424840e+001
1.325821e+003	9.424310e+001
1.326303e+003	9.423612e+001
1.326785e+003	9.422743e+001
1.327267e+003	9.421716e+001
1.327749e+003	9.420542e+001
1.328231e+003	9.419247e+001
1.328714e+003	9.417851e+001
1.329196e+003	9.416384e+001
1.329678e+003	9.414867e+001
1.330160e+003	9.413331e+001
1.330642e+003	9.411799e+001
1.331124e+003	9.410300e+001
1.331606e+003	9.408855e+001
1.332088e+003	9.407494e+001
1.332571e+003	9.406232e+001
1.333053e+003	9.405093e+001
1.333535e+003	9.404088e+001
1.334017e+003	9.403228e+001
1.334499e+003	9.402516e+001
1.334981e+003	9.401955e+001
1.335463e+003	9.401540e+001
1.335945e+003	9.401272e+001
1.336427e+003	9.401147e+001
1.336910e+003	9.401166e+001
1.337392e+003	9.401326e+001
1.337874e+003	9.401630e+001
1.338356e+003	9.402067e+001
1.338838e+003	9.402625e+001
1.339320e+003	9.403278e+001
1.339802e+003	9.403995e+001
1.340284e+003	9.404727e+001
1.340766e+003	9.405428e+001
1.341249e+003	9.406039e+001
1.341731e+003	9.406510e+001
1.342213e+003	9.406792e+001
1.342695e+003	9.406853e+001
1.343177e+003	9.406671e+001
1.343659e+003	9.406244e+001
1.344141e+003	9.405577e+001
1.344623e+003	9.404693e+001
1.345106e+003	9.403613e+001
1.345588e+003	9.402366e+001
1.346070e+003	9.400973e+001
1.346552e+003	9.399452e+001
1.347034e+003	9.397813e+001
1.347516e+003	9.396062e+001
1.347998e+003	9.394196e+001
1.348480e+003	9.392220e+001
1.348963e+003	9.390134e+001
1.349445e+003	9.387949e+001
1.349927e+003	9.385677e+001
1.350409e+003	9.383342e+001
1.350891e+003	9.380964e+001
1.351373e+003	9.378568e+001
1.351855e+003	9.376166e+001
1.352337e+003	9.373767e+001
1.352819e+003	9.371365e+001
1.353302e+003	9.368948e+001
1.353784e+003	9.366487e+001
1.354266e+003	9.363959e+001
1.354748e+003	9.361330e+001
1.355230e+003	9.358580e+001
1.355712e+003	9.355685e+001
1.356194e+003	9.352628e+001
1.356676e+003	9.349392e+001
1.357158e+003	9.345958e+001
1.357641e+003	9.342290e+001
1.358123e+003	9.338348e+001
1.358605e+003	9.334071e+001
1.359087e+003	9.329401e+001
1.359569e+003	9.324284e+001
1.360051e+003	9.318694e+001
1.360533e+003	9.312638e+001
1.361015e+003	9.306183e+001
1.361498e+003	9.299435e+001
1.361980e+003	9.292558e+001
1.362462e+003	9.285731e+001
1.362944e+003	9.279153e+001
1.363426e+003	9.273004e+001
[truncated: 5,469 more rows]
